# Supplementary material for: Comparative interactomes of HSF1 in stress and disease reveal a role for CTCF in HSF1-mediated gene regulation
Source: J Biol Chem. 2020 Nov 24;296:100097. doi: 10.1074/jbc.RA120.015452 (PMC7948500; doi:10.1074/jbc.RA120.015452)
Supplement: Supplementary file 2 — Table S1 [file mmc2.xlsx]

## Sheet: Raw Peptides
Primary Protein Name	Protein Description	Modified Peptide Sequence	Monoisotopic m/z	Charge State	Peak Centroid Time	Q7 HSF1-1 ID31702_01	Q7 HSF1-2 ID31703_01	Q7 HSF1-3 ID31704_01	Q7 HS HSF1-1 ID31705_01	Q7 HS HSF1-2 ID31706_01	Q7 HS HSF1-3 ID31707_01	Q111 HSF1-1 ID31708_01	Q111 HSF1-2 ID31709_01	Q111 HSF1-3 ID31710_01	Q111 IgG-1 ID31711_01	Q111 IgG-2 ID31712_01	Q111 IgG-3 ID31713_01	Q7 IgG-1 ID31714_01	Q7 IgG-2 ID31715_01	Q7 IgG-3 ID31716_01	QC Pool ID31717_04	QC Pool ID31717_05	QC Pool ID31717_06	QC Pool ID31717_07
IFIT1_MOUSE	Interferon-induced protein with tetratricopeptide repeats 1 OS=Mus musculus GN=Ifit1 PE=2 SV=1	ALQASPSSGYLHYQK	825.417	2	37.939	0	0	2475.45	0	0	0	6240069	8371795	8122001	2.8849e+06	3456573	3.31221e+06	0	0	0	349522	681695	687806	421888
SKT_MOUSE	Sickle tail protein OS=Mus musculus GN=Skt PE=1 SV=1	LSSLPVSR	429.755	2	33.761	6899863	8766402	4909501	132418	897114	67639.7	31.202	512.208	28078.8	3575.96	0	17273.3	0	0	0	220817	8661.64	71786.2	806872
PEX6_MOUSE	Peroxisome assembly factor 2 OS=Mus musculus GN=Pex6 PE=1 SV=1	VLETRPALQGLLGPGTR	593.347	3	60.93	11982183	28996558	8145622	24846570	22821700	16382510	16528784	17145252	14785839	0	0	23505	0	0	0	3.50622e+06	3.10969e+06	3.36478e+06	2415780
SMC6_MOUSE	Structural maintenance of chromosomes protein 6 OS=Mus musculus GN=Smc6 PE=2 SV=1	VLQSLMK	409.744	0	37.368	2.63218e+06	3.3569e+06	352625	1427787	1.53798e+06	1.26232e+06	10979268	15227589	5.80623e+06	0	0	0	0	0	0	837382	641540	1.01851e+06	721370
GEM_MOUSE	GTP-binding protein GEM OS=Mus musculus GN=Gem PE=1 SV=2	VVLIGEQGVGK	549.83	2	44.511	5.87919e+06	7083249	5.91852e+06	24315456	15447658	14235302	17738774	19841974	14429404	30198.3	0	48875.8	0	0	0	7688562	7364448	7111547	8232499
HSF1_MOUSE	Heat shock factor protein 1 OS=Mus musculus GN=Hsf1 PE=1 SV=2	KVTSVSTLK	481.798	2	21.985	662103808	798155840	453004768	388055936	377154880	228606976	1343894912	937563520	758253760	23975.3	0	191384	6319.73	0	29971.6	340346816	379300160	364021376	335360832
CLPP_MOUSE	Putative ATP-dependent Clp protease proteolytic subunit, mitochondrial OS=Mus musculus GN=Clpp PE=2 SV=1	VLVHPPQDGEDEPELVQKETATAPTDPPAPTST	1156.23	3	54.605	342817632	511976320	311664960	60759700	76946136	124356272	661911232	791230208	733722752	77737.6	0	63810.4	17439.2	10928	0	116518792	146370288	106502760	129912424
HSF1_MOUSE	Heat shock factor protein 1 OS=Mus musculus GN=Hsf1 PE=1 SV=2	QYSLEHVHGPGPYSAPSPAYSSSSLYSSDAVTSSGPIISDITELAPTSPLASPGR	1397.93	4	88.38	87624568	61695636	39036776	527036	2.02052e+06	1.70243e+06	71732056	149517744	65692924	405.847	403.245	32120.6	134.921	9681.42	2955.58	1.70471e+06	513917	23924.3	76719
HSF1_MOUSE	Heat shock factor protein 1 OS=Mus musculus GN=Hsf1 PE=1 SV=2	ESEPTPAASNTAPMDTTGAQAPALPTPSTPEK	1055.84	3	53.951	259509712	406086976	210550400	62732420	74858592	32369978	808092096	524675616	439579968	1251.15	3102.37	44463.9	72924.5	2145.43	2378.6	105613680	110616072	90221016	113119096
RFIP2_MOUSE	Rab11 family-interacting protein 2 OS=Mus musculus GN=Rab11fip2 PE=1 SV=1	EKVSLFER	504.279	2	37.125	4.33546e+06	6858986	1.19206e+06	862074	708488	182240	46681948	30455528	19814678	34767.5	9276.38	8349.87	0	1348.45	0	2.90081e+06	1.43806e+06	4006833	4.12939e+06
WDR11_MOUSE	WD repeat-containing protein 11 OS=Mus musculus GN=Wdr11 PE=1 SV=1	VLEMSMK	419.214	2	37.085	22115114	16570798	8411410	41280360	12305076	4114640	78722560	70533376	58462836	0	32098.2	422947	5143.89	3687.7	227.562	11112005	13575190	16433630	18440044
CIP2A_MOUSE	Protein CIP2A OS=Mus musculus GN=Kiaa1524 PE=1 SV=3	LIAQYR	382.226	2	28.779	17035202	23686938	12579967	30666640	16960168	14231134	31240344	20098860	19982946	77361.8	4701.9	46276.2	0	12727.6	5756.02	10531444	6169759	7063846	6.9172e+06
CLPX_MOUSE	ATP-dependent Clp protease ATP-binding subunit clpX-like, mitochondrial OS=Mus musculus GN=Clpx PE=1 SV=1	ESSEEEYDSGVEEDGWPR	700.6162, 1050.4198	2, 3	47.201	195330064	197065632	112937952	61219772	116490856	91228232	590193984	395580928	440568832	33994.3	28525.2	49654.9	99088.3	61881.8	78338.9	133476416	130112928	129655984	147105712
CLPX_MOUSE	ATP-dependent Clp protease ATP-binding subunit clpX-like, mitochondrial OS=Mus musculus GN=Clpx PE=1 SV=1	LAFQQKPPPPPK	449.9316, 674.39404	2, 3	34.119	1961129472	2737292800	1454154496	1059010880	1226852992	932597632	6191391744	4783422464	4120965376	1.56362e+06	1.06157e+06	2730812	1.16235e+06	967521	962912	1593045888	1328536064	1433521024	1553082752
RFIP2_MOUSE	Rab11 family-interacting protein 2 OS=Mus musculus GN=Rab11fip2 PE=1 SV=1	KPFLLGPQR	528.32263, 528.3233	0, 2	41.973	47549984	58043940	21991776	20131464	27527630	10324447	235600544	232779760	142289824	368807	459244	278148	13026.7	25120.3	28638.7	44903928	41628880	36168036	31901982
CLPX_MOUSE	ATP-dependent Clp protease ATP-binding subunit clpX-like, mitochondrial OS=Mus musculus GN=Clpx PE=1 SV=1	APSKESSEEEYDSGVEEDGWPR	828.356	3	42.504	191164112	189305296	144305968	53178956	86588408	102372072	482983232	334934464	346941408	403542	259313	95146.4	70382.6	81561.9	125703	119480752	111178120	93355440	107551272
HSF1_MOUSE	Heat shock factor protein 1 OS=Mus musculus GN=Hsf1 PE=1 SV=2	ESEPTPAASNTAPM[147.0354]DTTGAQAPALPTPSTPEK	1061.17	3	48.137	125478208	136756128	74061696	31392600	37907440	17988360	243309216	192634784	104205416	238278	81587.3	255663	27266	165867	29048.2	65353708	36187412	37986144	50918220
WDCP_MOUSE	WD repeat and coiled-coil-containing protein OS=Mus musculus GN=Wdcp PE=2 SV=2	ESLPILPR	462.78	2	55.816	234196560	309541632	188874160	237262304	185937808	119108648	329815648	293690304	221991936	129357	218741	101003	146658	272356	97905.6	115669320	114792248	119159640	141131728
HSF1_MOUSE	Heat shock factor protein 1 OS=Mus musculus GN=Hsf1 PE=1 SV=2	LLTDVQLMK	530.8072, 530.8081, 530.80817	0, 2	57.992	908619072	1174183552	633485504	648122624	509032128	340234656	1904379648	1631418240	1142274816	634502	440598	785211	692709	645361	616556	396137536	417766976	418105472	464937728
F91A1_MOUSE	Protein FAM91A1 OS=Mus musculus GN=Fam91a1 PE=1 SV=1	NLMFK	652.348	1	37.555	23974498	27320758	11264531	49708828	28693906	17223814	111899672	110933504	89909984	240823	172348	171597	0	45136	0	25113828	25722484	25742436	31070268
HSF1_MOUSE	Heat shock factor protein 1 OS=Mus musculus GN=Hsf1 PE=1 SV=2	QLNM[147.0354]YGFR	522.75	2	38.311	221081696	299596640	126200896	119225672	114756552	47766660	330512800	289752256	176232160	117164	18463.3	84520.3	387185	59477.2	60114.1	116826928	95019336	105935352	113069464
WDCP_MOUSE	WD repeat and coiled-coil-containing protein OS=Mus musculus GN=Wdcp PE=2 SV=2	ALIQEIK	407.755	2	40.708	222323600	289288768	176319856	112746584	118237888	83391480	291820800	264783136	176165024	151146	101260	37396.4	238807	49131.2	267924	114788688	105573144	103117584	116348968
HSF1_MOUSE	Heat shock factor protein 1 OS=Mus musculus GN=Hsf1 PE=1 SV=2	SIDERPLSSSTLVR	520.61847, 780.4237	2, 3	43.015	2468567808	3224824064	1663337344	626925952	790403264	641967040	5107776000	2955397120	2155559168	3635866	2.83054e+06	5129671	1.43445e+06	2.30216e+06	2.21436e+06	1207855744	1094056448	956977792	1114676480
CLPX_MOUSE	ATP-dependent Clp protease ATP-binding subunit clpX-like, mitochondrial OS=Mus musculus GN=Clpx PE=1 SV=1	VLSVAVYNHYKR	483.60477, 724.90344	2, 3	37.739	109737952	112828824	62654300	31676722	8702574	13294959	335321024	245951568	154946560	0	277802	0	236263	0	0	15999896	26764236	20059862	26582774
CLPX_MOUSE	ATP-dependent Clp protease ATP-binding subunit clpX-like, mitochondrial OS=Mus musculus GN=Clpx PE=1 SV=1	SGESNTHQDIEEKDR	436.94803, 582.2619, 872.88916	2, 3, 4	15.203	1499273600	2213502208	962562816	504273984	841562752	570382272	3487232768	2165449728	2014994816	2334920	1.37129e+06	3.46574e+06	1.26348e+06	1.14659e+06	1.53304e+06	864022912	857279616	830618112	736130560
CLPX_MOUSE	ATP-dependent Clp protease ATP-binding subunit clpX-like, mitochondrial OS=Mus musculus GN=Clpx PE=1 SV=1	QQAEAEKQTSLTPR	529.60974, 793.9108	2, 3	21.251	136074688	153013648	83086920	28241176	38119032	50125692	191709936	170641984	143036464	142175	72523.4	29465.9	187521	65791.8	61245.4	57601000	59371580	59937988	54736484
HSF1_MOUSE	Heat shock factor protein 1 OS=Mus musculus GN=Hsf1 PE=1 SV=2	GQEQLLENIK	586.32	2	46.062	740951744	785432960	472259520	584143360	459621312	249538592	1688323328	1120493824	845576576	710163	673682	989160	259707	484807	974087	371023040	400182912	408174464	445261984
HSF1_MOUSE	Heat shock factor protein 1 OS=Mus musculus GN=Hsf1 PE=1 SV=2	KIPLM[147.0354]LSDSNSAHSVPK	613.99225, 920.48486	2, 3	40.607	245193856	352491200	136664176	125352256	112520720	77133320	417173536	279210112	186278144	2.28081e+06	254960	153490	347703	214892	100920	106121440	92246200	94638848	86731424
CLPP_MOUSE	Putative ATP-dependent Clp protease proteolytic subunit, mitochondrial OS=Mus musculus GN=Clpp PE=2 SV=1	YMSPMEAQEFGILDK	586.94073, 879.90796	2, 3	71.193	1279249152	1605311232	1010056256	389319392	479100320	343258240	3820363008	3972558080	3035545344	2.02052e+06	887994	1.16979e+06	1.01825e+06	1.41486e+06	1261975	494964672	630493632	580663488	634533760
CLPX_MOUSE	ATP-dependent Clp protease ATP-binding subunit clpX-like, mitochondrial OS=Mus musculus GN=Clpx PE=1 SV=1	TLVQ[129.0426]ILTEPR	585.84	2	64.513	34778588	46230232	41865088	20601304	12316471	14722086	144611312	59926940	51011588	34498.7	16126.4	38105.7	38295.7	85694.4	4529.02	3.11073e+06	9417047	8768972	7601515
CLPX_MOUSE	ATP-dependent Clp protease ATP-binding subunit clpX-like, mitochondrial OS=Mus musculus GN=Clpx PE=1 SV=1	RREDEYR	512.251	2	14.016	2.81273e+06	3.40948e+06	16356256	5531925	1.52118e+06	18841080	6044908	2.93858e+06	3210319	0	6380.88	2790.06	23242.3	0	3107.46	529972	1.81295e+06	3.32501e+06	4.12452e+06
MAP1B_MOUSE	Microtubule-associated protein 1B OS=Mus musculus GN=Map1b PE=1 SV=1	SVGNTIEPVILFQ[129.0426]K	773.432	2	76.619	36695168	56281920	37283000	84147408	31061946	50616828	533588	439650	529912	20674.7	60372.7	106054	1615.27	51001.2	104865	11014920	13166434	14942220	17588202
HSF1_MOUSE	Heat shock factor protein 1 OS=Mus musculus GN=Hsf1 PE=1 SV=2	VKQEPPSPPHSPR	485.928	3	19.91	25360352	38313248	14692706	102411	99096.2	401280	50584056	32154474	23942566	41721.4	28466.1	52318.6	35123.4	28352.2	35932.6	7.23843e+06	7753252	7824293	7407194
CLPX_MOUSE	ATP-dependent Clp protease ATP-binding subunit clpX-like, mitochondrial OS=Mus musculus GN=Clpx PE=1 SV=1	SNILLLGPTGSGK	628.8649, 628.8652	2	58.512	3572896768	4425038848	3007486720	2116740096	2214631680	1519577472	10829687808	9498787840	8554228736	6.20198e+06	3999156	8691607	3.14481e+06	4622626	6.4685e+06	2491487744	2533027840	2694774272	2572687360
RASF5_MOUSE	Ras association domain-containing protein 5 OS=Mus musculus GN=Rassf5 PE=1 SV=1	YLQSLGGTEPPPPARPR	612.663	3	41.057	49850900	69288024	33318524	92756496	86703552	63124404	460263	1.55513e+06	23741.1	0	0	3646.03	0	0	198371	14573588	13425250	10742183	17435436
CLPX_MOUSE	ATP-dependent Clp protease ATP-binding subunit clpX-like, mitochondrial OS=Mus musculus GN=Clpx PE=1 SV=1	LLEGTIVNVPEK	437.9225, 656.37787, 656.37823, 656.37885, 656.38074	0, 2, 3	55.545	3714774016	4869855744	2807781120	1843219200	1860028416	1465042944	9596684288	7337021440	6490374656	4.82351e+06	4.04783e+06	9552515	3.33235e+06	5.31666e+06	6.27326e+06	1873199488	1993494400	1890395392	2386507776
CLPX_MOUSE	ATP-dependent Clp protease ATP-binding subunit clpX-like, mitochondrial OS=Mus musculus GN=Clpx PE=1 SV=1	YLGFGTPSNLGK	627.3304, 627.3311, 627.3332	0, 2	56.7	2845244672	3763035904	1891570176	1333494528	1377736960	1204509952	7529827328	5452381696	4080647424	4.78285e+06	3.32437e+06	9253645	3.54777e+06	4.42873e+06	3.84014e+06	1343704576	1431747712	1450022400	1718307072
CLPX_MOUSE	ATP-dependent Clp protease ATP-binding subunit clpX-like, mitochondrial OS=Mus musculus GN=Clpx PE=1 SV=1	LLQDANYNVEK	653.836	2	35.519	4851389440	6181251072	3626850816	2286197760	2523319040	1726975872	11342467072	10192443392	9474801664	10709113	7.92728e+06	10976692	4.1168e+06	8936275	7687792	3706462976	3079437824	3262226176	3548302848
CLPP_MOUSE	Putative ATP-dependent Clp protease proteolytic subunit, mitochondrial OS=Mus musculus GN=Clpp PE=2 SV=1	AYDIYSR	444.217	2	30.799	1163517312	1222112384	957689536	538120000	472737632	466109568	3027754496	2668598784	1994133376	2.92553e+06	1.87074e+06	2.6997e+06	1.31844e+06	1.40726e+06	2.28694e+06	844184704	755635712	752715008	880537472
HSF1_MOUSE	Heat shock factor protein 1 OS=Mus musculus GN=Hsf1 PE=1 SV=2	GQEQLLENIKR	443.24884, 664.36993	2, 3	39.656	1353723392	1971967104	1056463744	984298688	874951360	586063168	3077478656	2505878784	1774924416	3.16603e+06	2.51343e+06	2.31899e+06	2358884	1.71661e+06	2.53936e+06	885797376	818981888	803507584	885107328
CLPX_MOUSE	ATP-dependent Clp protease ATP-binding subunit clpX-like, mitochondrial OS=Mus musculus GN=Clpx PE=1 SV=1	LLQIAGISPHGNALGASM[147.0354]QQQVNQQM[147.0354]PQEK	812.91046, 1083.5438	3, 4	57.133	331102976	415539648	200539744	165277312	171492528	149569840	686622016	601406592	446347968	90676.6	675378	463904	373975	467124	596168	115515152	122869440	113651896	86814040
CLPX_MOUSE	ATP-dependent Clp protease ATP-binding subunit clpX-like, mitochondrial OS=Mus musculus GN=Clpx PE=1 SV=1	DLIEFGM[147.0354]IPEFVGR	546.9458, 546.9459, 819.9102, 819.9156, 819.9158, 819.9169	2, 3	88.859	1604744192	1634551424	1097397632	688214848	731792064	574687168	3370760704	2621185536	2004585472	5.21859e+06	3377569	4.1701e+06	2303577	2.67877e+06	2.74417e+06	475737312	487078240	420066048	458799904
CLPX_MOUSE	ATP-dependent Clp protease ATP-binding subunit clpX-like, mitochondrial OS=Mus musculus GN=Clpx PE=1 SV=1	VLSVAVYNHYK	431.57178, 646.8544	2, 3	43.099	530228576	429198048	362001280	298351680	205212384	114646928	1568506880	1216037888	804965824	679037	884118	765945	673239	752906	929530	272885312	239861376	218552736	238634304
CLPX_MOUSE	ATP-dependent Clp protease ATP-binding subunit clpX-like, mitochondrial OS=Mus musculus GN=Clpx PE=1 SV=1	IYNYLDKYVVGQSFAK	636.67035, 954.50104	2, 3	65.644	238881632	257979104	133887168	120919336	72441552	57327432	709164352	570124096	340887264	570314	307280	575016	512292	382598	282535	79195016	73438808	68916728	79915952
CLPX_MOUSE	ATP-dependent Clp protease ATP-binding subunit clpX-like, mitochondrial OS=Mus musculus GN=Clpx PE=1 SV=1	TLVQILTEPR	390.56802, 585.34717, 585.34753, 585.3477, 585.3497	2, 3	65.627	6686440960	8773510144	5144186880	3010614272	3432683520	2422225152	14037003264	13241515008	11438928896	20237618	12777990	21756510	12056984	12199599	14460924	2304406784	2501906944	2299402240	2475774976
MAP1B_MOUSE	Microtubule-associated protein 1B OS=Mus musculus GN=Map1b PE=1 SV=1	ESLKPATKPVASK	452.6012, 678.3986	2, 3	19.217	98927528	141724432	27635192	66949056	49052592	275032416	290588	268529	320343	67676.3	65593	92228.4	190723	212195	124296	36050832	36486828	42291304	31740324
CLPX_MOUSE	ATP-dependent Clp protease ATP-binding subunit clpX-like, mitochondrial OS=Mus musculus GN=Clpx PE=1 SV=1	LPVVVPLHSLDEK	482.6162, 482.617, 482.61703, 482.61823, 482.61844, 482.6185, 723.4212, 723.4219, 723.4236	0, 2, 3	63.773	7535489024	10963800064	5572219392	3419938304	3995205888	3097903616	20513865728	15727906816	12956451840	21945586	11720836	34503304	21206550	12310169	14302121	3230563584	2992619264	3100568320	3310449664
CLPX_MOUSE	ATP-dependent Clp protease ATP-binding subunit clpX-like, mitochondrial OS=Mus musculus GN=Clpx PE=1 SV=1	AQQGIVFLDEVDK	487.92468, 731.383, 731.3841	2, 3	64.944	1703260672	2259917568	1370950144	886765376	1037910720	668268288	4979824640	4112137216	3483002624	3.73638e+06	3094755	4649130	3.50847e+06	2.55597e+06	4.61687e+06	855545856	941197504	892673472	981434048
MAP1B_MOUSE	Microtubule-associated protein 1B OS=Mus musculus GN=Map1b PE=1 SV=1	TDATDGKDYNASASTISPPSSM[147.0354]EEDKFSK	1032.46	3	38.014	83985512	140769824	40302384	125263760	71780632	121945352	1.04193e+06	237703	1.19989e+06	0	0	0	132424	143561	268431	22159280	25314844	20968398	23145074
WDCP_MOUSE	WD repeat and coiled-coil-containing protein OS=Mus musculus GN=Wdcp PE=2 SV=2	LLLIAVGK	413.792	2	63.22	79678752	82402744	63780528	102705904	58041664	28763008	132296800	118537416	84376128	222818	50944.4	413328	178240	100773	192463	26065704	20163648	19782454	28565838
CLPP_MOUSE	Putative ATP-dependent Clp protease proteolytic subunit, mitochondrial OS=Mus musculus GN=Clpp PE=2 SV=1	QSLQVIESAM[147.0354]ER	469.57022, 703.85156, 703.85187	0, 2, 3	42.919	481911584	571354624	270781216	139971632	181339456	126014920	862476736	930840064	672078144	1.45138e+06	1.00801e+06	1.42999e+06	1098971	805550	935328	275890784	257411936	237028384	253875424
CLPX_MOUSE	ATP-dependent Clp protease ATP-binding subunit clpX-like, mitochondrial OS=Mus musculus GN=Clpx PE=1 SV=1	IYNNIPANLR	396.5561, 594.33105	2, 3	45.386	2718604800	2887324416	1958524544	1397483904	1142050816	880778240	7218807296	5813632000	4418749952	8839001	5.24363e+06	8493050	3.91817e+06	6.12046e+06	6.43759e+06	1599534976	1676888320	1671476096	1817704576
CLPX_MOUSE	ATP-dependent Clp protease ATP-binding subunit clpX-like, mitochondrial OS=Mus musculus GN=Clpx PE=1 SV=1	TLLAQTLAK	479.801	2	47.044	1983362048	1948303104	1889006976	1361075584	1286088704	825858048	6734111232	6212092928	5439618048	6.63496e+06	4.19226e+06	6.4505e+06	3.56299e+06	4.09231e+06	5066608	1651079168	1660513920	1826949888	1876931712
RFIP2_MOUSE	Rab11 family-interacting protein 2 OS=Mus musculus GN=Rab11fip2 PE=1 SV=1	ASTIMPSSSFHVNPTSSEDLR	755.028, 1132.037	2, 3	55.158	74568832	114692648	56351864	40510564	43353056	19838030	446878144	420125312	289346592	1.26001e+06	1.12948e+06	1.47835e+06	112094	215976	212990	53237136	60134472	56461260	69393840
CLPX_MOUSE	ATP-dependent Clp protease ATP-binding subunit clpX-like, mitochondrial OS=Mus musculus GN=Clpx PE=1 SV=1	LAFQQKPPPPPKK	492.62894, 492.62918, 738.43945	2, 3	28.671	233341104	255332304	170915776	128186944	123963664	86089024	745797696	578691904	469751808	400431	600752	396985	79114.8	729461	653431	145578928	141822592	129450648	176929568
CLPX_MOUSE	ATP-dependent Clp protease ATP-binding subunit clpX-like, mitochondrial OS=Mus musculus GN=Clpx PE=1 SV=1	GGEVLDSSQDDIK	681.824	2	31.694	229632224	267370608	162559744	113471408	140052928	82815088	622385920	512167712	473548736	529849	343477	622138	402144	707193	356449	179962656	155521200	142679328	184159680
CLPX_MOUSE	ATP-dependent Clp protease ATP-binding subunit clpX-like, mitochondrial OS=Mus musculus GN=Clpx PE=1 SV=1	LLQIAGISPHGNALGASMQQQVNQQMPQEK	804.9142, 1072.8811	3, 4	66.72	736669760	926100352	472762496	281770752	344616992	235118640	1859884416	1552273536	1325184128	3.77392e+06	1.35153e+06	2.34418e+06	1.69194e+06	1603500	1.82626e+06	179987952	190940288	164929872	180106592
CLPX_MOUSE	ATP-dependent Clp protease ATP-binding subunit clpX-like, mitochondrial OS=Mus musculus GN=Clpx PE=1 SV=1	DVGGEGVQQGLLK	650.3508, 650.3512	0, 2	43.454	5510300160	5607344128	4981517824	2437844480	2832238848	2130262400	13963334656	11510924288	10225497088	16288834	12447070	15954991	10838649	13708230	14509530	3954346240	3672591616	3172911872	3889143040
MAP1B_MOUSE	Microtubule-associated protein 1B OS=Mus musculus GN=Map1b PE=1 SV=1	LGGDVSPTQIDVSQFGSFK	991.499	2	70.292	31967266	40992932	16896692	17873744	11707279	8917945	3.36081e+06	2.68587e+06	1.22159e+06	11618.4	48775.3	108097	43697.4	150721	35143.1	3276088	3.97569e+06	4.22893e+06	3.54654e+06
CLPP_MOUSE	Putative ATP-dependent Clp protease proteolytic subunit, mitochondrial OS=Mus musculus GN=Clpp PE=2 SV=1	QSLQVIESAMER	464.2384, 695.854, 695.85535	2, 3	61.189	1174663168	1337340288	763480768	344995904	428591168	316159008	2882683648	3254131712	2613707264	17020800	10290108	13625993	2562159	3.45392e+06	2.60874e+06	608033728	633673984	598747584	547107712
CLPP_MOUSE	Putative ATP-dependent Clp protease proteolytic subunit, mitochondrial OS=Mus musculus GN=Clpp PE=2 SV=1	ETATAPTDPPAPTST	728.844	2	30.895	1430320640	1983172352	1234229504	577205760	712358464	468702656	4399095808	4008169472	3858368768	4351597	3.67264e+06	3.9507e+06	2.77684e+06	5.33007e+06	4.44518e+06	1263558656	992453248	995841024	1285567744
CLPX_MOUSE	ATP-dependent Clp protease ATP-binding subunit clpX-like, mitochondrial OS=Mus musculus GN=Clpx PE=1 SV=1	LLQIAGISPHGNALGASM[147.0354]QQQVNQQMPQEK	808.9109, 1078.2113	3, 4	59.486	457252992	578427008	266321184	160164320	182896272	127846488	899535680	750960384	618808128	1.72126e+06	1.00564e+06	1295846	517707	984755	2.03428e+06	107493176	113818288	77584576	63125960
CLPP_MOUSE	Putative ATP-dependent Clp protease proteolytic subunit, mitochondrial OS=Mus musculus GN=Clpp PE=2 SV=1	VLVHPPQ[129.0426]DGEDEPELVQK	677.341	3	46.968	30555434	43149532	51646760	20664654	11858339	11746146	197664512	88667408	80938088	250913	243813	285448	112617	49315.4	179760	17781206	21418668	31486118	46664116
HSF1_MOUSE	Heat shock factor protein 1 OS=Mus musculus GN=Hsf1 PE=1 SV=2	HNNMASFVR	538.26	2	31.531	459970272	480747456	243944944	291085696	223024448	115138616	928056512	773051456	522813024	1.40585e+06	1.20139e+06	1.73456e+06	747759	1.47243e+06	1.04272e+06	261798320	227255136	214793376	243170160
CLPP_MOUSE	Putative ATP-dependent Clp protease proteolytic subunit, mitochondrial OS=Mus musculus GN=Clpp PE=2 SV=1	IMIHQPSGGAR	389.54156, 389.54166, 583.8092	0, 2, 3	25.704	3277335040	4027172352	2772470272	1071155520	1206048640	1057916480	9669395456	8487809536	8423164928	14984773	9888520	15047129	8.20978e+06	8972276	10994162	2070646016	2314104064	2418720256	2678420224
CLPX_MOUSE	ATP-dependent Clp protease ATP-binding subunit clpX-like, mitochondrial OS=Mus musculus GN=Clpx PE=1 SV=1	SIIKEPESAAEAVK	491.27118, 491.2718, 736.4031	2, 3	37.456	2271197696	2792007936	1666438400	1127910144	1220592512	1022183360	7264170496	5398692352	4526053376	10394408	4582548	7677723	4714592	2.29478e+06	11831022	1624795776	1600321920	1637687424	1668253312
WDCP_MOUSE	WD repeat and coiled-coil-containing protein OS=Mus musculus GN=Wdcp PE=2 SV=2	EMAQGSESSGTSAESQGAYSDFTALLSK	947.092	3	73.826	41713912	56435432	30322328	33005442	33326204	14554192	56330928	51951632	37517736	180510	46774.8	60580	144100	138622	82415.1	16588862	15283380	15292112	17311920
RUFY1_MOUSE	RUN and FYVE domain-containing protein 1 OS=Mus musculus GN=Rufy1 PE=1 SV=1	GSALQLQLSQLR	657.381	2	62.308	46676696	69485136	31493212	24219988	32520160	27653750	53839976	47261680	44608128	229531	69061.7	48269.6	103152	73881.3	256292	16632920	14961950	17226324	18676128
CLPP_MOUSE	Putative ATP-dependent Clp protease proteolytic subunit, mitochondrial OS=Mus musculus GN=Clpp PE=2 SV=1	YM[147.0354]SPM[147.0354]EAQEFGILDK	895.904	2	57.494	175180560	282836928	128195248	74118960	75040288	53200628	381248896	301292704	260823392	1.15524e+06	608192	635315	604187	597032	529917	70333592	82731880	87759144	80231160
F91A1_MOUSE	Protein FAM91A1 OS=Mus musculus GN=Fam91a1 PE=1 SV=1	HNYPWSK	466.224	2	28.493	55593384	61915448	19499148	58663756	63160828	45138440	182483072	162767088	134467744	1.00629e+06	400352	0	113249	287191	5752.96	46012852	36691044	37513708	43603436
F91A1_MOUSE	Protein FAM91A1 OS=Mus musculus GN=Fam91a1 PE=1 SV=1	SPVQEASSATDTDTNSQEDPADTASVSSLSLSTGYTK	1249.9	3	57.215	22632078	33540506	7.55213e+06	34518228	25361142	12359895	64856176	46571308	33512820	98609.5	60682.7	172237	28028.9	89572.6	72462.3	10809010	12103858	11634893	11191574
CLPX_MOUSE	ATP-dependent Clp protease ATP-binding subunit clpX-like, mitochondrial OS=Mus musculus GN=Clpx PE=1 SV=1	AQQGIVFLDEVDKIGSVPGIHQLR	655.6115, 655.613, 655.6135, 873.81366, 873.81445, 873.8156, 1310.2164	2, 3, 4	78.609	6064579072	6367894016	4201567232	2518416640	2968225280	1833390080	13736062976	11938715648	9530640384	15819165	9532842	21099680	16324103	16936422	16727219	669648448	630937536	452114176	311319104
CLPX_MOUSE	ATP-dependent Clp protease ATP-binding subunit clpX-like, mitochondrial OS=Mus musculus GN=Clpx PE=1 SV=1	SNILLLGPTGSGKTLLAQTLAK	732.772	3	79.762	19022890	18503514	16100694	9455657	10687794	3268770	65816444	62872560	56242856	74654.1	14727.4	72733.9	33987	37877.2	89910.7	5.37058e+06	3.87321e+06	4486273	3.69726e+06
RASF5_MOUSE	Ras association domain-containing protein 5 OS=Mus musculus GN=Rassf5 PE=1 SV=1	LSIADYPLYLR	662.37	2	75.91	41031848	47061288	30718144	94173344	70264208	47712544	4976603	3245412	1653566	71145.7	15528.6	25322	145702	7543.53	213637	12798009	12489952	11117431	12551332
CLPX_MOUSE	ATP-dependent Clp protease ATP-binding subunit clpX-like, mitochondrial OS=Mus musculus GN=Clpx PE=1 SV=1	RAAAAADLANR	550.3023, 550.3025	2	20.254	1279755776	1438839552	854548096	442671136	571928064	446074336	3179802368	1949984000	1854488192	5837901	4319050	6.41344e+06	3009538	3.85721e+06	4.16817e+06	641803328	674939584	746555584	654904832
MAP1B_MOUSE	Microtubule-associated protein 1B OS=Mus musculus GN=Map1b PE=1 SV=1	LKHLDFLK	507.312	2	42.648	28848910	17114950	21602614	37588616	21229664	85499856	19546.4	159800	51389.6	29511.4	86328.7	61217.1	68912.1	51450.4	90369.3	6314170	11331701	10181468	11403279
HSF1_MOUSE	Heat shock factor protein 1 OS=Mus musculus GN=Hsf1 PE=1 SV=2	KVVHIEQGGLVKPER	423.00116, 844.9952	2, 4	29.772	171755440	221542864	86642088	121773440	94200320	39527348	362322560	298674880	186850848	235205	413700	926308	1.03517e+06	329320	212613	94657360	76769736	75791224	82260920
CLPP_MOUSE	Putative ATP-dependent Clp protease proteolytic subunit, mitochondrial OS=Mus musculus GN=Clpp PE=2 SV=1	GQATDIAIQAEEIMK	539.9445, 809.41345	2, 3	67.307	1599333248	1770836224	1203503488	559554880	547783872	411394784	4045091840	4456505856	3474893056	17050110	9943683	12709687	4.78463e+06	5.96251e+06	4.81379e+06	709010304	694775424	623640448	787678656
CLPX_MOUSE	ATP-dependent Clp protease ATP-binding subunit clpX-like, mitochondrial OS=Mus musculus GN=Clpx PE=1 SV=1	AQQGIVFLDEVDKIGSVPGIHQ[129.0426]LR	655.858	4	83.347	52096576	69830640	50422884	33621744	21742530	23543096	191083504	103784800	80540400	467750	242893	220340	244256	261563	85733.7	3855728	4.88811e+06	3.23062e+06	2.52109e+06
MAP1A_MOUSE	Microtubule-associated protein 1A OS=Mus musculus GN=Map1a PE=1 SV=2	TADQDFFR	500.229	2	40.63	10461011	16442241	7724429	35153796	14081294	7876919	79313216	62172040	56321468	5.99357e+06	2368714	1989260	0	335.952	119449	13836237	13429675	17996844	18459954
CLPP_MOUSE	Putative ATP-dependent Clp protease proteolytic subunit, mitochondrial OS=Mus musculus GN=Clpp PE=2 SV=1	VLVHPPQDGEDEPELVQK	677.01404, 1015.01575	2, 3	45.513	6191284224	8503622656	5424973824	2696791040	2966809600	2090743552	19840636928	17807605760	15902772224	36441284	28422588	33046522	19903588	25996332	24191586	4001458432	4228494848	4266145280	4578172416
HSF1_MOUSE	Heat shock factor protein 1 OS=Mus musculus GN=Hsf1 PE=1 SV=2	HNNM[147.0354]ASFVR	546.257	2	21.601	213126976	270080608	133005656	145670688	103223816	59441520	413394176	262441056	182653472	1.36891e+06	978615	825614	626207	803005	717709	99642096	107607424	109658864	100851264
WDCP_MOUSE	WD repeat and coiled-coil-containing protein OS=Mus musculus GN=Wdcp PE=2 SV=2	SIEATGNSQVAIATELPLHK	693.707	3	59.501	95178064	128401520	77782192	95419328	96961200	39590040	152171168	149911936	115218216	188925	156394	0	602154	344670	128151	22668792	16594186	13053619	10254693
CLPP_MOUSE	Putative ATP-dependent Clp protease proteolytic subunit, mitochondrial OS=Mus musculus GN=Clpp PE=2 SV=1	IM[147.0354]IHQPSGGAR	394.87277, 394.8732, 394.87332, 591.8065, 591.80664	0, 2, 3	23.154	1760816896	2356254720	1339625088	638728256	710736512	608558784	3748814592	2950262784	2985751296	12210348	4.1013e+06	9003360	4517157	8848374	6217010	1046847040	1010852736	1081088512	933285888
MAP1B_MOUSE	Microtubule-associated protein 1B OS=Mus musculus GN=Map1b PE=1 SV=1	SEQSSM[147.0354]SIEFGQESPEHSLAMDFSR	944.743	3	63.432	144731088	204343536	100557528	164062944	100291624	122768672	59561.3	130463	121684	100942	59659.2	100118	495961	409474	709118	29730112	28185258	25956892	32618506
MAP1B_MOUSE	Microtubule-associated protein 1B OS=Mus musculus GN=Map1b PE=1 SV=1	HLDFLKQPLATQK	513.629	3	49.656	63864320	108522544	39015304	75044864	49301296	99083200	434729	835031	290045	39312.7	112454	130888	144266	301712	321080	22530336	18235392	17923384	19315420
CLPX_MOUSE	ATP-dependent Clp protease ATP-binding subunit clpX-like, mitochondrial OS=Mus musculus GN=Clpx PE=1 SV=1	AAAAADLANR	472.2513, 472.2519	2	21.353	4257911296	4879124992	3230076928	1467736448	1994926976	1598580480	9204158464	6269096960	6275401728	15010528	11162304	17008810	17502986	12819428	14555764	2253324288	2634032128	2482782464	2301914624
CLPX_MOUSE	ATP-dependent Clp protease ATP-binding subunit clpX-like, mitochondrial OS=Mus musculus GN=Clpx PE=1 SV=1	LLEGTIVNVPEKN[115.0269]SRK	450.25754, 600.0081	3, 4	44.713	23871898	37429204	19704418	10118839	13210269	9056370	79575912	56989820	44180348	229030	174516	176156	43013.4	130561	127865	13688552	9765439	11498675	11890580
CLPX_MOUSE	ATP-dependent Clp protease ATP-binding subunit clpX-like, mitochondrial OS=Mus musculus GN=Clpx PE=1 SV=1	IGSVPGIHQLR	392.90005, 392.9002, 392.90088, 588.8468	0, 2, 3	41.455	2894348288	3557294848	2207713792	1325879040	1677649408	1040695360	7063107584	5924921856	5317657088	33922892	28237458	40215048	11948659	11918101	10727091	1825449344	1648559744	1683641216	1653476736
PEX6_MOUSE	Peroxisome assembly factor 2 OS=Mus musculus GN=Pex6 PE=1 SV=1	VLALGPGAR	427.266	0	37.452	11924441	12849052	10119736	14261135	10923247	13378497	11420915	9136458	12233764	0	0	512957	141943	0	0	3.28652e+06	1181771	2.87302e+06	5341450
CLPX_MOUSE	ATP-dependent Clp protease ATP-binding subunit clpX-like, mitochondrial OS=Mus musculus GN=Clpx PE=1 SV=1	GGEVLDSSQDDIKLEK	578.2917, 866.9335	2, 3	41.114	2054065024	2454222848	1715431808	1022156416	1321116416	903067904	5838524928	4848224256	4532794880	17129702	10458914	24640536	11257285	8328919	6.74805e+06	1646041984	1535787264	1458133632	1683096832
HSF1_MOUSE	Heat shock factor protein 1 OS=Mus musculus GN=Hsf1 PE=1 SV=2	KIPLMLSDSNSAHSVPK	456.74817, 608.66205, 912.4889	2, 3, 4	46.281	482559200	612558784	303522304	244875888	246888976	184974080	1134224256	733028352	499113216	2.81042e+06	2.15129e+06	2.1494e+06	2632912	1.63234e+06	1.96378e+06	194942640	194426480	213617008	201695360
MAP1B_MOUSE	Microtubule-associated protein 1B OS=Mus musculus GN=Map1b PE=1 SV=1	GDSALFAVNGFNMLINGGSER	723.6851, 1085.0238	2, 3	90.861	115294904	141794192	50794184	152899424	89603176	145293168	2.27666e+06	2.25742e+06	1.30756e+06	1.11441e+06	431436	691656	423921	568864	393389	16252190	15541161	13639183	13713409
F92A1_MOUSE	Protein FAM92A1 OS=Mus musculus GN=Fam92a1 PE=1 SV=1	QGLKDFADEFAK	456.898	3	57.173	12345471	19240670	5.58638e+06	3287304	5989322	2.58323e+06	29533414	39114520	26729900	796605	187798	38981.4	16670	63624.2	87452.5	7369294	4635517	5.49497e+06	4.23785e+06
RFIP2_MOUSE	Rab11 family-interacting protein 2 OS=Mus musculus GN=Rab11fip2 PE=1 SV=1	QSDPFTNVTASLPQK	816.916	2	57.241	72770616	93292312	40783512	21618910	42381260	17130142	311709184	360643936	236720784	300846	439084	449633	161574	385655	386373	54050004	57476804	56693568	49761156
SKA3_MOUSE	Spindle and kinetochore-associated protein 3 OS=Mus musculus GN=Ska3 PE=2 SV=1	YIISQVPANPPQTAASLKEER	771.415	3	52.593	62209584	100792416	46441384	15402333	15513299	12498064	96198176	114924920	64185136	254963	375447	338831	164478	388630	430413	18403084	20034888	18157524	16554923
PDIP2_MOUSE	Polymerase delta-interacting protein 2 OS=Mus musculus GN=Poldip2 PE=1 SV=1	VLETVGVFEVPK	658.879	2	67.877	105323528	126025416	83683904	70667480	75222832	59032984	529716544	438390624	398718400	482979	412451	393566	179940	593512	752088	86685696	86531776	82178776	103635424
CLPX_MOUSE	ATP-dependent Clp protease ATP-binding subunit clpX-like, mitochondrial OS=Mus musculus GN=Clpx PE=1 SV=1	RGGEVLDSSQDDIK	506.9185, 759.87384	2, 3	27.918	115140800	143765584	97376976	59429392	76289920	47873052	373450752	314264832	298251104	701734	1.18385e+06	668811	645109	639117	490890	96238824	83688232	78739288	94286568
MAP1B_MOUSE	Microtubule-associated protein 1B OS=Mus musculus GN=Map1b PE=1 SV=1	KIAELEEERSQGSTSNSDWMK	809.049	3	40.5	11058652	14482400	4.87246e+06	7522425	8584131	30375992	565448	0	1766.63	43888.3	50601.5	0	30381.3	122283	2818.9	1.15216e+06	1.59534e+06	1.137e+06	2.20153e+06
MAP1B_MOUSE	Microtubule-associated protein 1B OS=Mus musculus GN=Map1b PE=1 SV=1	MGVGKLEMYVLNPVK	559.97406, 839.45776	2, 3	71.196	126890728	167963744	82299952	174431600	80377072	154608752	1650977	1.5768e+06	723612	287938	625753	645996	653224	708427	567945	15644977	17408848	16414556	14599211
CLPX_MOUSE	ATP-dependent Clp protease ATP-binding subunit clpX-like, mitochondrial OS=Mus musculus GN=Clpx PE=1 SV=1	KVLSVAVYNHYKR	394.97992, 788.9526	2, 4	32.78	48104036	49554060	24662604	17453712	10164015	9046601	117091984	106906256	64011060	296094	112570	267780	481588	67790.3	94600.7	20687400	16769287	18049702	13206118
MAP1B_MOUSE	Microtubule-associated protein 1B OS=Mus musculus GN=Map1b PE=1 SV=1	TESKPSVTEK	553.29	2	15.271	4.00597e+06	6.29628e+06	559158	2.03853e+06	1.1711e+06	20389450	40533.7	7090.11	33678.7	10065.6	54889.9	30804.6	22070.9	15297	20194.2	472088	998663	540224	687870
ARHG2_MOUSE	Rho guanine nucleotide exchange factor 2 OS=Mus musculus GN=Arhgef2 PE=1 SV=3	MQDIPEETESRDGEPTASES	736.6472, 1104.4661	2, 3	34.492	59691996	104606296	34611740	18653072	26631244	35950176	236011344	225432720	195144768	1.20226e+06	304555	265380	282439	512850	261696	61360772	52236480	49366144	63699808
CLPX_MOUSE	ATP-dependent Clp protease ATP-binding subunit clpX-like, mitochondrial OS=Mus musculus GN=Clpx PE=1 SV=1	RGGEVLDSSQDDIKLEK	472.9954, 630.3247, 944.9836	2, 3, 4	37.125	1587835520	2366282752	1389553152	757604032	989077120	754751040	4605988864	3889881088	3671529728	49582976	29924662	45914400	6589856	10925945	11155423	1283032192	1047015424	1272459136	1055817600
HSF1_MOUSE	Heat shock factor protein 1 OS=Mus musculus GN=Hsf1 PE=1 SV=2	HENEALWR	527.757	2	30.923	511454048	492501248	302067520	285485536	319038816	202382112	1190992128	866449792	679763584	4557178	2981466	4223326	1.48892e+06	3.29704e+06	2.22508e+06	321866688	278662016	268814176	313503232
SKA3_MOUSE	Spindle and kinetochore-associated protein 3 OS=Mus musculus GN=Ska3 PE=2 SV=1	GLATTLDSETAR	617.817	2	37.552	16243830	21618764	9883900	1.54583e+06	701529	1818022	32678418	33563216	19972426	410559	26433.3	563918	0	257852	0	6441141	4320364	1.99629e+06	2725179
CLPX_MOUSE	ATP-dependent Clp protease ATP-binding subunit clpX-like, mitochondrial OS=Mus musculus GN=Clpx PE=1 SV=1	LLQ[129.0426]DANYNVEK	654.327	2	37.66	17889554	30567950	24715722	7237786	4039407	8.2767e+06	138234848	57105228	49061820	0	76886.8	256103	149190	0	262896	9899013	9163865	18722094	18174312
MAP1B_MOUSE	Microtubule-associated protein 1B OS=Mus musculus GN=Map1b PE=1 SV=1	ESKEETPEVTK	426.21347, 638.8167	2, 3	17.507	51336844	93450856	23855332	38836120	29951322	165893280	790052	360227	301049	483115	238899	218098	373995	333089	248768	21936018	23081418	21024360	19985062
CLPX_MOUSE	ATP-dependent Clp protease ATP-binding subunit clpX-like, mitochondrial OS=Mus musculus GN=Clpx PE=1 SV=1	IYNYLDK	464.74216, 928.47626	1, 2	37.217	181171328	227635472	121650520	149550976	117512752	67598664	784994432	577820800	436724128	4353150	1.14167e+06	4116648	987205	813915	1.31072e+06	172623824	153999184	152328592	151157568
RUFY2_MOUSE	RUN and FYVE domain-containing protein 2 OS=Mus musculus GN=Rufy2 PE=1 SV=2	NVQIAAILDQK	606.852	2	61.543	30884044	33731076	22065946	8253534	6673825	3.17055e+06	40608628	37849764	35258720	0	63963.8	98063.3	64816.8	266041	180009	5253824	3.73708e+06	5881073	4.16965e+06
RFIP2_MOUSE	Rab11 family-interacting protein 2 OS=Mus musculus GN=Rab11fip2 PE=1 SV=1	SGTNDTYTIIQLGK	755.893	2	57.631	42851120	58220720	27234480	36527988	31835290	16753214	234115488	229116944	156162832	1.21771e+06	1.23995e+06	1.78196e+06	152327	422799	183975	37454816	42368884	45094448	43336896
CLPX_MOUSE	ATP-dependent Clp protease ATP-binding subunit clpX-like, mitochondrial OS=Mus musculus GN=Clpx PE=1 SV=1	IYN[115.0269]NIPANLR	594.82245, 594.8233	2	47.694	168317360	170118720	121409256	86696432	74087840	49599196	419508480	361838368	256325184	569279	1.29759e+06	1.15775e+06	615327	773942	1.34134e+06	97905464	93262912	96738584	114468624
PDIP2_MOUSE	Polymerase delta-interacting protein 2 OS=Mus musculus GN=Poldip2 PE=1 SV=1	ALYAIPGLDYVSHEDILPYTSTDQVPIQHELFER	983.2471, 1310.6588	3, 4	93.567	117961912	220076640	115020200	113024032	68513880	83575432	430726112	825035904	442608512	1646017	637832	843407	670906	1.25743e+06	764087	19694726	11044600	3.87881e+06	1.25212e+06
SKA3_MOUSE	Spindle and kinetochore-associated protein 3 OS=Mus musculus GN=Ska3 PE=2 SV=1	VAETPPAKDPSVQVLK	560.318	3	39.303	26083354	38866244	24876014	9310213	9675847	6.38721e+06	53060076	52105892	35295320	158468	161430	211151	73993	153804	315592	15475443	12710380	12944326	14369909
CLPX_MOUSE	ATP-dependent Clp protease ATP-binding subunit clpX-like, mitochondrial OS=Mus musculus GN=Clpx PE=1 SV=1	DLIEFGMIPEFVGR	541.61456, 811.9188	2, 3	97.334	459326912	1090724736	833965504	161052848	470916512	129803480	2057457152	362111456	1983208576	2.54685e+06	6.28989e+06	6425960	4.63553e+06	5087955	5.43854e+06	325937440	219259040	223918912	136246112
CLPX_MOUSE	ATP-dependent Clp protease ATP-binding subunit clpX-like, mitochondrial OS=Mus musculus GN=Clpx PE=1 SV=1	KLRGETVQVDTTNVLFVASGAFN[115.0269]GLDR	970.178	3	79.093	29580936	28472290	19261610	8722248	8.28953e+06	5.34466e+06	75471488	43259660	24695992	465990	137699	534543	199097	220519	85055.4	248856	187236	40188.3	40231
TRAF6_MOUSE	TNF receptor-associated factor 6 OS=Mus musculus GN=Traf6 PE=1 SV=2	LTILDQSEALIR	686.396	2	71.137	5006477	4.92792e+06	3.5036e+06	20711658	10997629	8740228	36659240	34373104	22723768	13672	6670.96	59968.9	59080.4	28803.4	0	3.23024e+06	2.46555e+06	1.70841e+06	1753661
MAP1B_MOUSE	Microtubule-associated protein 1B OS=Mus musculus GN=Map1b PE=1 SV=1	NSNLDRHNLQDFINIK	647.67	3	57.082	78896352	165168208	84446616	124582376	59020232	182948080	2354166	2521589	2.78447e+06	531791	686859	1.27614e+06	785889	670443	709617	25099814	22615506	23017964	18904122
CLPX_MOUSE	ATP-dependent Clp protease ATP-binding subunit clpX-like, mitochondrial OS=Mus musculus GN=Clpx PE=1 SV=1	LPVVVPLHSLDEKTLVQILTEPR	649.883	4	95.868	23517594	27998744	20765438	8177729	3.35589e+06	8629285	42566352	36422396	22865320	159116	214371	378265	71808.4	202476	202544	38673.3	50280.6	14512.7	11885.6
DYST_MOUSE	Dystonin OS=Mus musculus GN=Dst PE=1 SV=1	KYYQ[129.0426]ELLK	543.298	0	41.199	55787916	68469704	25259168	80609760	55996424	58349608	155618800	113039848	91949896	344503	1.35237e+06	1.70561e+06	212933	186924	595781	47121000	41449524	39536568	40643364
MAP1B_MOUSE	Microtubule-associated protein 1B OS=Mus musculus GN=Map1b PE=1 SV=1	SESPFEGKN[115.0269]GK	590.778	2	20.39	20463402	24615832	11905266	14085688	11411815	12736536	257788	842839	1232108	179344	284158	167627	110655	208408	60873.3	5287351	5.27993e+06	5.24255e+06	4.18881e+06
RASF5_MOUSE	Ras association domain-containing protein 5 OS=Mus musculus GN=Rassf5 PE=1 SV=1	LLAGPDTDVLSFVLK	794.453	2	95.314	27980508	33791016	23608940	82657552	67361032	38536816	3585924	2.212e+06	2.55755e+06	253125	28059.3	14763.6	119077	261767	191793	5310538	4346645	3.70625e+06	1.97774e+06
RFIP2_MOUSE	Rab11 family-interacting protein 2 OS=Mus musculus GN=Rab11fip2 PE=1 SV=1	TLSFDTSK	449.73	0	33.377	49969028	71627016	37890524	23358070	24350794	13211181	237834256	208221024	146381168	1.7639e+06	1.25836e+06	1.77827e+06	296348	475057	351753	55496652	50983636	48545224	59247612
MAP1B_MOUSE	Microtubule-associated protein 1B OS=Mus musculus GN=Map1b PE=1 SV=1	TSDVETM[147.0354]SSQSALALDER	652.6333, 978.44604	2, 3	40.574	418005984	569685376	342689536	844109696	487100032	483854400	7324150	4.71243e+06	3.8633e+06	16466.3	70692.9	82247.8	2346881	5.85301e+06	1307107	237324496	197300272	184128736	223432432
WDCP_MOUSE	WD repeat and coiled-coil-containing protein OS=Mus musculus GN=Wdcp PE=2 SV=2	SPALLAIQHR	553.328	2	41.738	56736916	43421560	40588556	57929576	39884568	21080526	99512928	76327776	54229092	422359	211841	505074	278135	331635	400719	23020726	27985356	33820900	26548408
PDIP2_MOUSE	Polymerase delta-interacting protein 2 OS=Mus musculus GN=Poldip2 PE=1 SV=1	SQTEAVTFLANHDDSR	597.6161, 895.9198	2, 3	44.662	207875504	246418384	211890464	154689360	176188384	144863616	938578432	871480960	820706752	1.91489e+06	753477	1.30556e+06	417747	2275820	2.16692e+06	203839824	202317600	197440048	228296592
HSF1_MOUSE	Heat shock factor protein 1 OS=Mus musculus GN=Hsf1 PE=1 SV=2	LIQFLISLVQSNR	510.97223, 510.97342, 765.955	2, 3	97.284	376954944	300544992	214251584	284150592	115944840	57635200	380610624	468103904	218973456	1.30646e+06	1.19706e+06	3464615	4.03039e+06	1.80266e+06	925283	3.02127e+06	3.79441e+06	1.71899e+06	3.68717e+06
MAP1B_MOUSE	Microtubule-associated protein 1B OS=Mus musculus GN=Map1b PE=1 SV=1	SSMLFDTMQHHLALNR	634.3098, 950.9609	2, 3	61.321	590224576	841155328	423475872	634546624	513877376	701372544	42884384	30664978	42141248	4255700	1.57484e+06	4200513	3.50428e+06	7.29798e+06	3.3615e+06	98958048	81027808	69691528	41492420
CLPP_MOUSE	Putative ATP-dependent Clp protease proteolytic subunit, mitochondrial OS=Mus musculus GN=Clpp PE=2 SV=1	DRYM[147.0354]SPM[147.0354]EAQEFGILDK	687.98206, 1031.4678	2, 3	54.371	216012576	304182880	170159888	90060736	82851520	88633536	503398016	431940160	320303840	1.72569e+06	1.33933e+06	1.76749e+06	1.60853e+06	1.78864e+06	1.94981e+06	90121968	93989632	96263408	109589056
RUFY1_MOUSE	RUN and FYVE domain-containing protein 1 OS=Mus musculus GN=Rufy1 PE=1 SV=1	KLADYLK	425.755	2	35.876	5504559	6480321	4.04199e+06	5195211	3.42025e+06	2.08971e+06	11707776	8635319	8099465	217826	147165	28909.4	38524.9	86716.8	0	2.78692e+06	2.38871e+06	2173641	3.1977e+06
CLPX_MOUSE	ATP-dependent Clp protease ATP-binding subunit clpX-like, mitochondrial OS=Mus musculus GN=Clpx PE=1 SV=1	KEPGYIR	431.743	2	20.098	1061003456	1259428096	739321024	461048448	658281344	394704064	3298492928	1956195456	1890481920	8169655	7.56487e+06	6857224	8446310	9906696	6522550	667689152	682165888	749487808	670100672
CLPP_MOUSE	Putative ATP-dependent Clp protease proteolytic subunit, mitochondrial OS=Mus musculus GN=Clpp PE=2 SV=1	HSLPN[115.0269]SR	406.206	2	15.838	22059994	29770132	14304861	7025816	6.7359e+06	11707020	67931624	38099500	34303016	60454.5	244592	400787	172967	141640	225507	8328940	16002414	12644215	15268700
MAP1B_MOUSE	Microtubule-associated protein 1B OS=Mus musculus GN=Map1b PE=1 SV=1	QGFPDRESPVSDLTSTGLYQDKQEEK	739.35754, 985.47394	3, 4	54.886	127962144	210517152	66746036	45617736	40939176	53680376	2.79957e+06	2.63807e+06	6.31654e+06	980063	570047	1.61519e+06	793934	1.25861e+06	1.29398e+06	18369414	19129248	15490515	17403372
WDCP_MOUSE	WD repeat and coiled-coil-containing protein OS=Mus musculus GN=Wdcp PE=2 SV=2	WQASQTSEVR	596.292	2	25.399	74972424	81003160	75738712	97096248	62777112	57112524	113795448	72780960	79762240	1.73109e+06	1041352	1.25901e+06	557946	682515	679376	41593316	41857512	42164592	45601280
PDIP2_MOUSE	Polymerase delta-interacting protein 2 OS=Mus musculus GN=Poldip2 PE=1 SV=1	GVVGREPVLSK	380.89636, 570.8413	2, 3	30.754	81626544	77179808	70424736	53225316	46343052	49104140	325089536	311984544	246245008	868701	379719	572299	495000	870828	545494	78034352	72975152	68926064	86140144
MAP1B_MOUSE	Microtubule-associated protein 1B OS=Mus musculus GN=Map1b PE=1 SV=1	SQGSTSNSDWM[147.0354]K	672.2806, 672.28107	2	20.626	128400600	169164656	76422912	187810896	122195320	155423824	5727270	2.92471e+06	5623924	675874	824941	1250907	374112	1.96185e+06	791336	51542640	54025696	57123336	48206208
CLPX_MOUSE	ATP-dependent Clp protease ATP-binding subunit clpX-like, mitochondrial OS=Mus musculus GN=Clpx PE=1 SV=1	LLEGTIVNVPEKN[115.0269]SR	557.31	3	49.336	141754240	175301520	122188360	76681000	84429736	58242736	381566560	306608256	239978480	2.345e+06	1.94957e+06	2.2368e+06	981847	1.61207e+06	1.15971e+06	78788224	71618264	72072896	85280560
NJMU_MOUSE	Protein Njmu-R1 OS=Mus musculus PE=2 SV=2	VVLLFQEK	488.297	2	59.885	35215340	44506932	28560000	105904472	51639076	39198504	113785520	111458248	63789028	450999	696201	907257	105025	184158	643791	25647768	24978940	24458556	28238210
PDIP2_MOUSE	Polymerase delta-interacting protein 2 OS=Mus musculus GN=Poldip2 PE=1 SV=1	LYDRDVASATPEK	488.91684, 732.87164	2, 3	26.596	78338480	102103872	64217516	46419676	54714852	49041608	349295808	290501888	239886288	946426	729128	848267	406276	933147	769439	71387632	74572472	72885768	88137648
HSF1_MOUSE	Heat shock factor protein 1 OS=Mus musculus GN=Hsf1 PE=1 SV=2	QLNMYGFR	514.75385, 514.754	0, 2	54.255	461654752	487198144	269525792	284469568	253081104	117158808	877517312	971165056	592698176	2.99212e+06	3.10345e+06	1.68709e+06	1.59913e+06	5189031	4.03328e+06	236805552	253794592	249826048	230331504
MAP1B_MOUSE	Microtubule-associated protein 1B OS=Mus musculus GN=Map1b PE=1 SV=1	LKETQPGEAYVIQK	535.29517, 802.4393	2, 3	34.463	351577184	541074432	253986048	649974080	393145120	485596544	15389054	10670230	19658310	1.10996e+06	433224	363941	1.94093e+06	6032859	2.39547e+06	172318096	154681888	147001344	169874880
ARHG2_MOUSE	Rho guanine nucleotide exchange factor 2 OS=Mus musculus GN=Arhgef2 PE=1 SV=3	LQQKNQALVELLQK	551.661	3	56.637	15016467	16450980	8901462	11405995	4985857	1.55669e+06	25541726	20126494	14178783	1.86756e+06	48740	98289.8	244544	71833.9	52993.5	4453571	4.32704e+06	4.22305e+06	3.55273e+06
HSF1_MOUSE	Heat shock factor protein 1 OS=Mus musculus GN=Hsf1 PE=1 SV=2	SEDIKIR	430.746	2	23.014	50191748	53718992	37865900	20503858	16387231	21917602	69126720	54771840	45244492	1.24454e+06	422373	637696	216813	363068	727528	20825070	21609246	21928510	21355084
MAP1B_MOUSE	Microtubule-associated protein 1B OS=Mus musculus GN=Map1b PE=1 SV=1	SEQSSMSIEFGQESPEHSLAMDFSR	939.411	3	69.491	289180864	358941632	217629664	284520512	217973936	249827488	221975	185562	650892	265877	116792	50907.8	1.72479e+06	5429094	979550	25868212	24857966	19597926	12622641
CLPP_MOUSE	Putative ATP-dependent Clp protease proteolytic subunit, mitochondrial OS=Mus musculus GN=Clpp PE=2 SV=1	HSLPNSR	405.714	2	15.025	10456006	13902242	7708978	3.84472e+06	3696859	4.54724e+06	24378444	22148740	17939354	91547.4	123687	83140.9	30282.6	174366	98490.2	7.27033e+06	8624709	7.31986e+06	9110189
MAP1B_MOUSE	Microtubule-associated protein 1B OS=Mus musculus GN=Map1b PE=1 SV=1	DLTGQVPTPPVK	626.351	2	47.56	1059646336	1429619072	771493184	1525067008	981498880	2102535552	39048052	28468906	24809140	854707	522737	1.05288e+06	10498912	10785390	9895581	495363232	508219296	495640544	555836032
ARHG2_MOUSE	Rho guanine nucleotide exchange factor 2 OS=Mus musculus GN=Arhgef2 PE=1 SV=3	SLHRPFDDREAQELGSPEDR	589.28326, 785.3749	3, 4	37.133	164371760	470393152	39026692	15620070	71259456	22420654	631147456	571834624	493963520	15374275	2.01968e+06	4.06353e+06	2806058	3068300	620398	141246656	70759032	55956100	26218000
MAP1B_MOUSE	Microtubule-associated protein 1B OS=Mus musculus GN=Map1b PE=1 SV=1	FSPEVPGQ[129.0426]K	495.251	2	35.213	17103316	26981064	20728772	52639064	13715323	27554732	834147	510536	101897	214518	251210	400871	253415	72353.8	306339	8195595	7764270	9496570	12806874
SMC6_MOUSE	Structural maintenance of chromosomes protein 6 OS=Mus musculus GN=Smc6 PE=2 SV=1	GQTTLPFRPVTQEEDDSAS	1039.49	2	52.347	13029845	20166396	4.06917e+06	8590984	8713714	6.30273e+06	31224314	38419808	28584328	1163140	1.33295e+06	1.06154e+06	0	155490	208326	5.36333e+06	6866664	7.17712e+06	7202440
CLPP_MOUSE	Putative ATP-dependent Clp protease proteolytic subunit, mitochondrial OS=Mus musculus GN=Clpp PE=2 SV=1	GQATDIAIQAEEIM[147.0354]K	545.2761, 817.4103	2, 3	49.722	681476992	666906880	448619232	314073824	283535136	207271184	1586113408	1640500352	1015930304	5.68189e+06	4450755	6459064	4915199	4.02671e+06	8870572	363848320	342796960	349413664	373446016
CLPX_MOUSE	ATP-dependent Clp protease ATP-binding subunit clpX-like, mitochondrial OS=Mus musculus GN=Clpx PE=1 SV=1	EPESAAEAVK	515.757	2	20.202	296989408	301227968	194205168	126469144	183676944	107829944	946874688	590706176	600888704	4.99236e+06	3.87613e+06	4.64211e+06	2349698	2.99826e+06	2.50687e+06	186067424	198778048	216581024	193201536
CLPX_MOUSE	ATP-dependent Clp protease ATP-binding subunit clpX-like, mitochondrial OS=Mus musculus GN=Clpx PE=1 SV=1	AAAAADLAN[115.0269]R	472.744	2	23.386	54494796	60469720	48627124	25665988	25802100	22152784	137249600	72343424	80383240	1.18475e+06	967955	1.43941e+06	664501	618254	340710	27988380	30872078	31299986	32550398
HSF1_MOUSE	Heat shock factor protein 1 OS=Mus musculus GN=Hsf1 PE=1 SV=2	IRQDSVTR	487.772	2	15.422	200301120	251296192	117222200	121299240	86446296	114484816	399669888	165003072	120404168	2.77101e+06	1.72275e+06	2.16711e+06	1.58398e+06	2.26749e+06	1.85116e+06	54314240	94730248	85797064	92820848
MAP1B_MOUSE	Microtubule-associated protein 1B OS=Mus musculus GN=Map1b PE=1 SV=1	VDSILLTHIGDDNLPGINSMLQR	841.109	3	85.156	301068320	417544864	200229568	531388704	359320896	348856256	9047256	9728019	7458931	432180	530858	881501	1.24778e+06	4.12922e+06	3.87105e+06	23001690	22532574	11796739	3.60893e+06
AGAP3_MOUSE	Arf-GAP with GTPase, ANK repeat and PH domain-containing protein 3 OS=Mus musculus GN=Agap3 PE=1 SV=1	IETIAASSTPTPIR	728.905	2	46.475	10705846	12178765	5715058	7467587	5.34498e+06	4.63474e+06	30949668	25879952	20177384	198390	346474	507055	121677	23174.6	147123	6.20278e+06	6.50809e+06	6428985	7868797
CLPX_MOUSE	ATP-dependent Clp protease ATP-binding subunit clpX-like, mitochondrial OS=Mus musculus GN=Clpx PE=1 SV=1	KSIIKEPESAAEAVK	400.72974, 533.9709, 800.4522	2, 3, 4	31.842	217528400	260703632	131895936	119310360	110995664	81079144	678933568	549371136	424576960	13425631	8470763	8752201	2.41504e+06	2038799	1.92874e+06	153550768	130394840	123142832	154617872
WDCP_MOUSE	WD repeat and coiled-coil-containing protein OS=Mus musculus GN=Wdcp PE=2 SV=2	DAVLTVLTAQGVSIFPNVHQDGSR	631.8364, 842.11334	3, 4	86.821	78615912	76942424	59394512	102990080	70541928	27385876	124495928	117895744	69460168	636004	648798	680593	697843	766947	796377	4775857	1.93602e+06	987330	851941
MAP1B_MOUSE	Microtubule-associated protein 1B OS=Mus musculus GN=Map1b PE=1 SV=1	DLTTSSVEKDSGGK	475.23505, 712.34937	2, 3	22.618	242664512	367761984	220325216	282687616	205983696	358195840	11013358	8961555	14971928	721485	176554	435098	2.90151e+06	4.44205e+06	1.48978e+06	99696848	109109616	100251168	105286144
MAP1B_MOUSE	Microtubule-associated protein 1B OS=Mus musculus GN=Map1b PE=1 SV=1	KLGGDVSPTQIDVSQFGSFKEDTK	646.5795, 861.77045	3, 4	59.812	614908736	893453312	440381792	353050944	236794576	266567568	23547382	31684278	46842680	3.11788e+06	1.57635e+06	2.81043e+06	4.99925e+06	10757938	5043812	118824976	122200544	112764664	103995176
PKHH2_MOUSE	Pleckstrin homology domain-containing family H member 2 OS=Mus musculus GN=Plekhh2 PE=2 SV=2	MEILSTLLR	538.313	2	77.236	4.87039e+06	6782079	3650311	471048	378139	235561	30514846	31495744	24790490	640476	538866	1.22976e+06	57601	71774	34274.7	2696632	1.67319e+06	1.85667e+06	1.38441e+06
MAP1B_MOUSE	Microtubule-associated protein 1B OS=Mus musculus GN=Map1b PE=1 SV=1	TPQASTYSYETSDR	803.356	2	27.179	260917232	368196064	156056208	372275264	294105728	446987776	11570754	7806231	20692286	2365.76	100969	94152	797832	6318335	1.31303e+06	123677656	114893216	109368216	135252080
MAP1B_MOUSE	Microtubule-associated protein 1B OS=Mus musculus GN=Map1b PE=1 SV=1	RSESPFEGKN[115.0269]GK	668.828	2	18.331	68373368	83447560	38934864	44503960	32347274	41860964	3.85608e+06	3.26601e+06	6501384	2.79032e+06	315450	72482.9	508167	1.05134e+06	497490	20398612	20588712	20249536	19872650
MAP1B_MOUSE	Microtubule-associated protein 1B OS=Mus musculus GN=Map1b PE=1 SV=1	QSPDHPTLGASVLHITENGPTEVDYSPSDIQDSSLSHK	1015.49	4	65.022	377727264	519998336	202274320	300241504	267106896	255926896	9231821	15018255	26977398	435706	90165.1	45782.8	1.90555e+06	7.77674e+06	2215143	53909384	58107620	55890916	59114320
PDIP2_MOUSE	Polymerase delta-interacting protein 2 OS=Mus musculus GN=Poldip2 PE=1 SV=1	VTVIPFYMGMR	657.342	2	80.681	39897428	43434232	35333272	23963298	24192100	15721603	199192448	180141552	133265808	2.35992e+06	262088	253372	459796	571921	261069	21919864	22936866	20101572	17132734
NJMU_MOUSE	Protein Njmu-R1 OS=Mus musculus PE=2 SV=2	LELDKYIQGLK	440.59116, 660.38354	2, 3	62.998	33755336	31826474	23163756	84883792	49961376	35068356	103586488	112720160	85201496	296321	389600	828536	216589	283747	472916	20712718	21578112	22996114	24348750
RFIP2_MOUSE	Rab11 family-interacting protein 2 OS=Mus musculus GN=Rab11fip2 PE=1 SV=1	FLGQVAINLNDIFEDKQR	707.377	3	85.865	7315694	6570117	3.72985e+06	5761218	2834528	1.72243e+06	33914208	43916228	11177634	97630.4	50651.4	107677	96699.2	51512.3	46445.2	42522.8	22161.5	8717.9	18867
MAP1B_MOUSE	Microtubule-associated protein 1B OS=Mus musculus GN=Map1b PE=1 SV=1	TPGDFNYAYQKPENAAGSPDEEDYDYESQEK	890.12555, 1186.4974	3, 4	47.438	441549824	469978528	255432112	436042048	368473120	587620032	22447968	11992418	26686578	4675.44	380609	308385	812494	10692412	1.50726e+06	124694912	130714800	120829936	141970336
WDCP_MOUSE	WD repeat and coiled-coil-containing protein OS=Mus musculus GN=Wdcp PE=2 SV=2	FTDSLSPGSSPLSQGLLLTPNSSTQSGR	945.48	3	76.669	92883360	133924528	71239304	53731352	61068080	44412160	118378488	104480272	73469328	2.57705e+06	689247	1.39478e+06	406299	1.70852e+06	1.21045e+06	22596048	22737444	23053238	23394236
ARHG2_MOUSE	Rho guanine nucleotide exchange factor 2 OS=Mus musculus GN=Arhgef2 PE=1 SV=3	SPQEEVLQPLINLYGLLHGLQAVVVQQER	818.4538, 1090.9349	3, 4	97.552	212345808	143240112	34880568	156525968	84217152	77235024	46638196	116092824	77396656	2266832	1.55786e+06	708938	1.92411e+06	1.9181e+06	564624	14081511	8226023	8586906	4.0233e+06
WDR11_MOUSE	WD repeat-containing protein 11 OS=Mus musculus GN=Wdr11 PE=1 SV=1	DLLNELGSTKEELTES	889.441	2	69.539	120830232	169088624	63764024	186536624	144390720	142128608	427725952	343733120	322875584	3.61097e+06	1.67816e+06	2.24739e+06	677125	1.32733e+06	2.02605e+06	63149064	70916112	68325800	54021724
RFIP2_MOUSE	Rab11 family-interacting protein 2 OS=Mus musculus GN=Rab11fip2 PE=1 SV=1	ASTIM[147.0354]PSSSFHVNPTSSEDLR	760.36	3	48.524	35317984	42785672	22729608	24910522	23011696	11289335	144752224	150330592	92408448	856913	514024	651842	292886	505713	354353	30309358	24546672	24198992	26977570
WDR11_MOUSE	WD repeat-containing protein 11 OS=Mus musculus GN=Wdr11 PE=1 SV=1	VM[147.0354]IWELK	467.75714, 467.7572	2	58.589	25126432	26271300	14580636	48362432	20355824	12205939	64094676	53931196	37953824	448821	344487	563534	194081	218664	354928	15544347	14335731	16751809	17197232
F91A1_MOUSE	Protein FAM91A1 OS=Mus musculus GN=Fam91a1 PE=1 SV=1	GQVINLDQLHSSWK	542.28723, 812.9276	2, 3	58.855	47215564	52208796	23264454	84172280	48828420	38125928	145392176	127989512	107363024	1.77295e+06	946060	2.51593e+06	354708	717024	372615	26487130	25286918	28088578	24889852
WDR11_MOUSE	WD repeat-containing protein 11 OS=Mus musculus GN=Wdr11 PE=1 SV=1	DLLLAIHPPNYIVLWNADTGTK	822.114	3	97.115	26308080	26162852	12931159	67291880	22286392	11594207	61634732	68561336	41735324	821012	445308	345451	232218	438536	104490	965048	314225	160587	215638
RFIP2_MOUSE	Rab11 family-interacting protein 2 OS=Mus musculus GN=Rab11fip2 PE=1 SV=1	LNQPGSIVDEGEHSFGR	614.6314, 921.44354	2, 3	47.642	143496048	176024304	102968096	75300848	76746368	41111376	730281408	610127360	438438816	4.12893e+06	3546224	5505476	939154	2.41198e+06	1.66149e+06	122697048	115447008	111385192	126598920
PDIP2_MOUSE	Polymerase delta-interacting protein 2 OS=Mus musculus GN=Poldip2 PE=1 SV=1	GVVLFPWQAR	586.834	2	78.878	118906584	113472240	88804896	58023524	70654336	43489124	477415744	420624608	369611168	1.91534e+06	18796278	1.32033e+06	779016	2.048e+06	984704	73551064	47577224	56465076	53558100
MAP1B_MOUSE	Microtubule-associated protein 1B OS=Mus musculus GN=Map1b PE=1 SV=1	VLFPGNSTQYNILEGLEK	674.691, 1011.5324	2, 3	83.936	1249576704	1708082048	773697984	1821115136	1050303104	1872735872	47270460	34907456	36560404	3211233	1.71597e+06	2.59011e+06	13333675	17927588	14001679	224784448	305280544	240771248	242918304
MAP1B_MOUSE	Microtubule-associated protein 1B OS=Mus musculus GN=Map1b PE=1 SV=1	IAELEEERSQGSTSNSDWMK	766.351	3	43.839	28058798	27761008	18969178	24666940	19699266	56946472	910008	827302	873167	482297	256785	366335	419741	230012	262368	8809662	9371436	5.93345e+06	9705093
MAP1B_MOUSE	Microtubule-associated protein 1B OS=Mus musculus GN=Map1b PE=1 SV=1	IPPTEEPSYTQDNDLSELISVSQVEASPSTSSAHTPSQIASPLQEDTLSDVVPPR	1170.1722, 1462.4625	4, 5	88.767	300870208	350017440	280808192	409470240	296110848	317562720	10974482	14165922	20253812	121424	14519.5	176721	672042	9942554	777785	21929424	8540322	7.32356e+06	5.22383e+06
RASF5_MOUSE	Ras association domain-containing protein 5 OS=Mus musculus GN=Rassf5 PE=1 SV=1	TSFYLPLDAIK	634.351	2	79.899	40733356	48083712	30285470	91236328	67695104	35362336	5773245	4826414	2.39574e+06	164477	263876	361935	375203	473146	618311	17491358	12929183	14680186	14871578
MAP1B_MOUSE	Microtubule-associated protein 1B OS=Mus musculus GN=Map1b PE=1 SV=1	EEGYEPDKTEAEDYVMAVADK	797.018	3	59.457	25589450	34684416	10541555	42803632	31909626	29551914	647036	376692	538973	573598	137623	603727	572198	12355.1	291079	3.57367e+06	4337071	4.59875e+06	5.31598e+06
CLPX_MOUSE	ATP-dependent Clp protease ATP-binding subunit clpX-like, mitochondrial OS=Mus musculus GN=Clpx PE=1 SV=1	SGESNTHQDIEEK	491.8859, 737.3254	2, 3	15.503	102172736	130848392	59700832	44562136	61609500	27582572	256870208	149572000	130908960	1689963	1.069e+06	1465994	1.02439e+06	1.37847e+06	1.21727e+06	58666068	60922040	53360504	50948012
MAP1B_MOUSE	Microtubule-associated protein 1B OS=Mus musculus GN=Map1b PE=1 SV=1	NLISPDLGVVFLNVPENLKDPEPNIK	719.3962, 958.85944	3, 4	95.309	1656177024	2295988736	1005265472	2603981056	1409693184	2408454400	58891008	58042984	42883264	1.7697e+06	2.78872e+06	3782778	15937995	30128958	15441695	122593336	102597808	78121584	26292804
ARHG2_MOUSE	Rho guanine nucleotide exchange factor 2 OS=Mus musculus GN=Arhgef2 PE=1 SV=3	SVSTTNIAGHFN[115.0269]DESPLGLR	706.015	3	60.839	60228956	90013192	40849764	72907912	48734676	28260142	161027216	134095336	96832504	1.39204e+06	1109848	2.21036e+06	1.03625e+06	710876	653172	26291768	22181084	15914874	12496478
MAP1B_MOUSE	Microtubule-associated protein 1B OS=Mus musculus GN=Map1b PE=1 SV=1	ESVVSGDDR	482.222	2	17.449	43518824	51530720	30720088	75860720	43635544	50530572	2.59748e+06	1.61017e+06	2.491e+06	6.66074e+06	343392	342404	354382	656321	569198	17315842	18172170	20626010	17747738
MAP1B_MOUSE	Microtubule-associated protein 1B OS=Mus musculus GN=Map1b PE=1 SV=1	ASAELDIKDVSDER	516.58984, 774.38055	2, 3	39.626	670495936	979296448	505828704	850010240	602965248	720124544	42953012	30407142	67890072	2.97906e+06	2.22479e+06	1.53777e+06	4.50832e+06	18098586	4731713	290354304	265526512	273495872	310344768
RUFY1_MOUSE	RUN and FYVE domain-containing protein 1 OS=Mus musculus GN=Rufy1 PE=1 SV=1	VQSAESSLQQK	602.813	2	19.347	18237824	20915330	11323268	11943719	12892578	8495997	29245236	19892644	17940152	289490	95828.4	130177	113633	179982	350830	8920537	8924420	9485205	8353721
RFIP2_MOUSE	Rab11 family-interacting protein 2 OS=Mus musculus GN=Rab11fip2 PE=1 SV=1	SSTVGPTHLLSR	418.89807, 627.844	0, 3	36.904	130199848	181939088	92311432	76046976	75383896	44890340	626267264	576036544	407704224	9456772	4834435	4408908	1.2945e+06	1.86704e+06	2.12675e+06	146129984	121521992	125978800	147583184
MAP1B_MOUSE	Microtubule-associated protein 1B OS=Mus musculus GN=Map1b PE=1 SV=1	DVM[147.0354]SDETNNEETESPSQEFVNITK	920.401	3	55.841	237240000	330144640	174506240	348506784	172638352	272641280	8862903	4.96939e+06	8.2217e+06	173820	1.12961e+06	629236	2.61994e+06	4.92558e+06	2.16713e+06	64296084	79021512	70885224	85387952
MAP1B_MOUSE	Microtubule-associated protein 1B OS=Mus musculus GN=Map1b PE=1 SV=1	ASAELDIK	423.732	0	31.11	66427472	92171880	45500488	137507008	79537920	76771696	3.64502e+06	3338122	4526779	365022	146497	317270	429023	1748369	509652	34469880	27936174	27530538	35602592
RFIP2_MOUSE	Rab11 family-interacting protein 2 OS=Mus musculus GN=Rab11fip2 PE=1 SV=1	SLTYEEVLQELVK	517.61566, 775.92017	2, 3	90.603	63512672	79832248	28916856	37677160	38540672	16841814	231645872	280952256	197486800	2775781	1.306e+06	1.73058e+06	436472	774501	1.07445e+06	30452378	31701200	28646088	31619736
MAP1B_MOUSE	Microtubule-associated protein 1B OS=Mus musculus GN=Map1b PE=1 SV=1	DIKPQLELIEDEEK	566.9653, 849.9443	2, 3	57.917	230093568	361471904	152041680	452793344	274780416	287830560	7.43998e+06	4.08865e+06	8823451	758964	914954	1.26072e+06	2.10908e+06	5146613	2.63432e+06	75045792	75017440	77990056	76568864
DZI1L_MOUSE	Zinc finger protein DZIP1L OS=Mus musculus GN=Dzip1l PE=2 SV=1	GISAQTVR	416.238	2	21.871	12953810	17653342	7.25576e+06	2.75628e+06	6.59503e+06	5679722	29891618	19794426	17894884	194448	301716	126515	251237	71652.8	193090	7546646	6.52727e+06	7022460	6449165
ARHG2_MOUSE	Rho guanine nucleotide exchange factor 2 OS=Mus musculus GN=Arhgef2 PE=1 SV=3	AAVASVTPEKQATELALLQR	699.396	3	59.833	50315260	77010128	29373368	24724538	31388608	21539066	70983856	77260512	58587692	806854	320026	271161	297831	1.22402e+06	615439	14454854	14854458	8609969	11573664
MAP1B_MOUSE	Microtubule-associated protein 1B OS=Mus musculus GN=Map1b PE=1 SV=1	DIKPQLELIEDEEKLK	485.7699, 647.3578, 970.5327	2, 3, 4	60.867	203419648	322640832	130546376	516247680	250532080	222305392	5.04123e+06	4.82979e+06	8374870	1.85197e+06	1146121	1.84952e+06	3.40084e+06	4.95995e+06	616221	55812072	39767512	31392280	24964206
CLPX_MOUSE	ATP-dependent Clp protease ATP-binding subunit clpX-like, mitochondrial OS=Mus musculus GN=Clpx PE=1 SV=1	NAVIPQYQALFSMDK	862.939	2	77.119	196476336	217762992	136669664	86192224	115063904	66026176	616183744	485322592	446007488	2.57168e+06	2410253	3.84679e+06	2.62482e+06	2315588	2.61274e+06	91974896	95314416	87637016	89531592
HSF1_MOUSE	Heat shock factor protein 1 OS=Mus musculus GN=Hsf1 PE=1 SV=2	VVNKLIQFLISLVQSNR	657.731	3	97.514	34441448	8918705	2.01884e+06	17023196	7393843	4.97296e+06	11738938	13983394	2.76471e+06	203771	117381	23845.7	0	572126	51593.5	780726	914294	439901	230040
MAP1B_MOUSE	Microtubule-associated protein 1B OS=Mus musculus GN=Map1b PE=1 SV=1	ITSFPESESYSYETSTK	652.6321, 978.4427	2, 3	46.646	525456000	763206912	390264256	989145216	691590784	1136929024	41924160	23470158	45888868	1.14421e+06	499497	707725	3915624	14836527	4.653e+06	258075744	267157312	289728896	331955168
MAP1B_MOUSE	Microtubule-associated protein 1B OS=Mus musculus GN=Map1b PE=1 SV=1	LEMYVLNPVK	603.335	2	64.392	739605312	1013825088	550846144	1509355392	681525760	805979968	37709300	30032090	24601882	982090	1.39574e+06	2433415	8572028	11516921	12088672	210991488	256573408	240782384	272248096
NJMU_MOUSE	Protein Njmu-R1 OS=Mus musculus PE=2 SV=2	SGGINAETPSGDDFSLSLVDTNLPSEVEPELR	1115.87	3	87.25	39532016	57413816	31824902	64855144	64204652	33576152	141439040	160754848	88389552	1.05131e+06	920581	1.13973e+06	383795	899436	525973	8.30838e+06	3716005	2.08861e+06	878418
WDCP_MOUSE	WD repeat and coiled-coil-containing protein OS=Mus musculus GN=Wdcp PE=2 SV=2	TPEHTSTPELNSPQR	565.2766, 847.41113	2, 3	24.96	193307376	281387648	149050944	110116592	116446216	82318088	270817568	180915984	186333344	4.20153e+06	2.16802e+06	3.78503e+06	4.08492e+06	2.55837e+06	2.18277e+06	92755304	87942168	88703624	93561248
RFIP2_MOUSE	Rab11 family-interacting protein 2 OS=Mus musculus GN=Rab11fip2 PE=1 SV=1	VPYEPSR	424.219	2	22.749	64981180	84366392	49221764	30149038	35520028	18732140	313703648	227406016	186889120	1454827	1.21857e+06	1.47913e+06	574377	976206	1.27929e+06	55364836	62920756	60321424	59719520
CLPX_MOUSE	ATP-dependent Clp protease ATP-binding subunit clpX-like, mitochondrial OS=Mus musculus GN=Clpx PE=1 SV=1	RIYNNIPANLR	448.589	3	41.126	14011264	10853468	6496450	3.66898e+06	2097440	839552	35716960	32774832	24023670	341421	1408.21	308987	165696	98880.5	190068	5116188	3386309	3.75e+06	3749878
MAP1B_MOUSE	Microtubule-associated protein 1B OS=Mus musculus GN=Map1b PE=1 SV=1	SDVLETVVLINPSDEAVSTEVR	791.4141, 1186.6146	2, 3	80.901	1347198720	1818115200	1017179072	2726691328	1281689728	1026648640	77019200	55150792	49874148	2292571	1.46921e+06	3.33276e+06	16123567	25110242	19484646	157111648	119046608	76760288	55029280
MAP1B_MOUSE	Microtubule-associated protein 1B OS=Mus musculus GN=Map1b PE=1 SV=1	DIKPQLELIEDEEKLKETQPGEAYVIQK	657.5538, 821.69073, 1095.2498	3, 4, 5	67.321	1118538624	1699084928	685603648	1794707968	997649152	1567563520	50497180	42587196	66758056	11685396	9106421	11249192	11626916	28915392	10438539	221426096	214486608	194792416	198070176
CP11A_MOUSE	Cholesterol side-chain cleavage enzyme, mitochondrial OS=Mus musculus GN=Cyp11a1 PE=1 SV=1	YGPIYR	384.706	0	33.692	300194	37245044	180017	200286	129848	80579.3	369706	155081	188453	227980	301814	125840	147068	134085	269369	1.73726e+06	2.12493e+06	1.76003e+06	2.0566e+06
BMP2K_MOUSE	BMP-2-inducible protein kinase OS=Mus musculus GN=Bmp2k PE=1 SV=1	YTTLSYR	452.232	2	28.79	13069050	25643812	9581268	5756193	4.85043e+06	4.97571e+06	51843692	42847592	28848718	422984	233347	258784	12167.1	246401	447837	10501270	7536737	12132402	10021868
MAP1B_MOUSE	Microtubule-associated protein 1B OS=Mus musculus GN=Map1b PE=1 SV=1	KTSDVETMSSQSALALDER	690	3	45.411	108361816	152531856	102457304	180450496	107217176	136593392	60084660	53220260	51443076	1.81684e+06	492018	601640	1.32557e+06	2.97801e+06	1.13327e+06	50441736	49750664	52104324	54948740
MAP1B_MOUSE	Microtubule-associated protein 1B OS=Mus musculus GN=Map1b PE=1 SV=1	RAIGNIELGIR	404.57968, 606.3662	2, 3	50.567	314384320	416687552	221986560	616058560	304507616	349865664	10821283	10849509	8704811	812669	203950	538992	3985931	5891311	4.66232e+06	94084304	85175152	92217512	84230128
MAP1B_MOUSE	Microtubule-associated protein 1B OS=Mus musculus GN=Map1b PE=1 SV=1	SSYYVVSGNDPAAEEPSR	643.2934, 964.4362	2, 3	40.8	1324063360	1721742592	1239535360	3567381248	2151051008	1980075136	109716896	100142520	77419784	439319	810473	53947	13546909	29581398	22426644	835888448	771433344	769103616	875668992
CLPP_MOUSE	Putative ATP-dependent Clp protease proteolytic subunit, mitochondrial OS=Mus musculus GN=Clpp PE=2 SV=1	KQLYNIYAK	380.8856, 570.8252	2, 3	34.176	110060224	127003392	75543544	51593252	44463376	31897580	351976896	335631968	254621760	1.79653e+06	2.10648e+06	1572072	800352	2.08714e+06	1.91029e+06	85271696	72701000	80029328	81085456
MAP1B_MOUSE	Microtubule-associated protein 1B OS=Mus musculus GN=Map1b PE=1 SV=1	LSMKPEPLFR	406.56247, 609.3401	2, 3	53.357	1085428096	1754752896	828524736	1993988224	1110966656	1519068544	57730192	54221128	48403704	6647054	4793006	7.00924e+06	14642397	23774426	18699364	380206912	390011360	400950944	384357856
MAP1B_MOUSE	Microtubule-associated protein 1B OS=Mus musculus GN=Map1b PE=1 SV=1	VDSILLTHIGDDNLPGINSM[147.0354]LQR	846.44	3	75.822	416183008	555889408	300263648	766066752	461052352	463123264	18039490	12943241	11588770	1618666	2114515	1.82498e+06	4.83822e+06	6.89552e+06	8.27405e+06	84901064	82013992	73208552	74370504
MAP1B_MOUSE	Microtubule-associated protein 1B OS=Mus musculus GN=Map1b PE=1 SV=1	AQWGSNM[147.0354]QVTLIPTHDSEVMR	806.051	3	59.337	162668224	176130512	110462880	312581888	218289072	192836560	5605276	5968027	4060448	3.16256e+06	1.94943e+06	1588586	2.32806e+06	2.52479e+06	2.24653e+06	43810880	43898900	44567496	43046852
JHD2C_MOUSE	Probable JmjC domain-containing histone demethylation protein 2C OS=Mus musculus GN=Jmjd1c PE=1 SV=2	GSFHPVPTR	499.265	2	26.027	16434941	25445152	11142287	7959245	6316957	10566942	16549442	15707234	7562163	723306	366430	663421	344348	205443	296824	6246121	7221718	7340373	7.1939e+06
CLPX_MOUSE	ATP-dependent Clp protease ATP-binding subunit clpX-like, mitochondrial OS=Mus musculus GN=Clpx PE=1 SV=1	KVLSVAVYNHYK	474.27026, 474.27032, 710.9017, 710.90173, 710.90186	2, 3	36.402	203591472	177033968	67703608	75663816	66758224	27724810	532085952	491504064	302537888	3188639	2.02626e+06	2.69151e+06	2.15263e+06	2.90324e+06	2325584	108174384	82140560	79376976	59576536
MAP1B_MOUSE	Microtubule-associated protein 1B OS=Mus musculus GN=Map1b PE=1 SV=1	TDATDGKDYNASASTISPPSSMEEDKFSK	770.5994, 1027.1285	3, 4	44.098	437581312	472659520	271090976	614415616	404257408	549472064	50929760	42296200	52954560	6.21831e+06	6.6505e+06	5.72829e+06	2.92303e+06	13102234	3.46262e+06	155085776	179629360	146580720	179999440
HELQ_MOUSE	Helicase POLQ-like OS=Mus musculus GN=Helq PE=2 SV=2	YSEALKK	419.737	2	16.569	2.35512e+06	1.81557e+06	1.38325e+06	4300441	2.8473e+06	2461866	6319895	6445439	4.86235e+06	57157.6	5787.16	14836.2	31212.9	13885.5	46815.7	1.26935e+06	1.91191e+06	1.55225e+06	1.86491e+06
WDR11_MOUSE	WD repeat-containing protein 11 OS=Mus musculus GN=Wdr11 PE=1 SV=1	VNLQEVKR	493.294	2	24.136	74163216	75359248	47292512	99226000	57422004	60246576	183141312	140696560	137481024	3.43142e+06	2394325	2379857	1.3939e+06	795799	1.0976e+06	49492788	54152308	54876368	52776024
HSF1_MOUSE	Heat shock factor protein 1 OS=Mus musculus GN=Hsf1 PE=1 SV=2	QLNMYGFRK	386.20258, 578.7998	0, 3	40.883	44830472	46546020	21136716	10218785	8566482	5.35378e+06	87105800	84500832	42939560	931240	989676	11941145	525361	478378	895215	17045778	14980411	14006104	15210383
ANGL3_MOUSE	Angiopoietin-related protein 3 OS=Mus musculus GN=Angptl3 PE=2 SV=1	TTSTLQ[129.0426]VK	439.746	2	31.708	26693248	38420532	20730906	61311544	27394374	19792788	44168756	46032096	20815756	891996	1.33881e+06	1.02884e+06	776900	350363	349418	21010092	17130160	15016420	19117402
WDCP_MOUSE	WD repeat and coiled-coil-containing protein OS=Mus musculus GN=Wdcp PE=2 SV=2	ELEILSR	430.249	2	46.618	150225888	186975712	127123336	142543328	115475880	85958776	199654560	153344480	125277760	3349800	1675145	2358209	3.00158e+06	2773123	2.31006e+06	73546864	77293440	79135864	86414824
HSF1_MOUSE	Heat shock factor protein 1 OS=Mus musculus GN=Hsf1 PE=1 SV=2	LLTDVQLM[147.0354]K	538.806	2	45.979	672744384	807482432	439712768	505151424	379390016	230013376	1259504256	862811264	595562624	2133887	7.09972e+06	4.29785e+06	13909865	10251970	9451366	302888640	334178272	327116640	360400480
WDR11_MOUSE	WD repeat-containing protein 11 OS=Mus musculus GN=Wdr11 PE=1 SV=1	YLQTYGEWNR	665.316	2	45.293	112118080	81980048	62135740	187640224	101874400	82502888	330955904	296681088	249447552	6.36935e+06	5.24832e+06	4711061	660026	2.74702e+06	1.10491e+06	83729368	87039896	82159792	88912296
MAP1B_MOUSE	Microtubule-associated protein 1B OS=Mus musculus GN=Map1b PE=1 SV=1	LSM[147.0354]KPEPLFR	411.89368, 411.89413, 617.3368, 617.3378	2, 3	39.811	609351552	1224950528	538628608	1348406784	795623168	982321664	28933642	28190320	26206472	11742016	12196659	8950639	11652757	15977457	14477822	383269248	299544448	333029856	368963968
MAP1B_MOUSE	Microtubule-associated protein 1B OS=Mus musculus GN=Map1b PE=1 SV=1	SVGNTIEPVILFQK	515.62854, 772.9384, 772.939	0, 2, 3	74.264	2505140992	3754983168	2013369088	4350092800	2352696832	3015898624	131374176	127823320	93779656	6.24194e+06	2.919e+06	6.04926e+06	45313052	54200840	48914500	923212544	863209280	817979008	851407296
RASF5_MOUSE	Ras association domain-containing protein 5 OS=Mus musculus GN=Rassf5 PE=1 SV=1	FVELALR	424.256	2	55.908	26210618	33672292	21602798	63171272	46296540	32444186	4140920	3.59295e+06	2.45455e+06	178859	118071	507099	385481	688791	391930	9952762	9583589	9267754	11773207
MAP1B_MOUSE	Microtubule-associated protein 1B OS=Mus musculus GN=Map1b PE=1 SV=1	SSHLPTEVTEKPQAVPVSFEFSEAKDENER	678.3334, 847.66504, 1129.8832	3, 4, 5	57.946	1728953984	2426401792	918719232	1504609152	1278729344	1797971584	103964680	86626520	143246768	6165465	2.79801e+06	6706071	14773981	58409428	18143048	296350080	293519296	290791968	170676592
MAP1B_MOUSE	Microtubule-associated protein 1B OS=Mus musculus GN=Map1b PE=1 SV=1	SSM[147.0354]LFDTMQHHLALNR	639.643	3	56.433	322286144	507259392	193749920	447646240	265940960	407340192	22368810	16859836	25097396	1.00529e+06	1064677	896439	4792865	8142582	5.66854e+06	68969648	79453488	79105096	65501132
MAP1B_MOUSE	Microtubule-associated protein 1B OS=Mus musculus GN=Map1b PE=1 SV=1	FSPEVPGQK	494.759	2	33.361	1988066944	3002741760	1623431424	3967888384	2152423168	2786707968	105560704	89427872	87367080	11833569	10226484	13532769	33623556	47018292	40503264	1105545984	979011968	944130304	1136811520
MAP1B_MOUSE	Microtubule-associated protein 1B OS=Mus musculus GN=Map1b PE=1 SV=1	AEEIDVAK	437.73	0	24.79	15708371	24624822	14797816	33387024	20224196	20744562	828278	810026	1.07004e+06	558893	257218	129772	264026	513455	234112	7479296	7578312	7.56859e+06	8411140
ARHG2_MOUSE	Rho guanine nucleotide exchange factor 2 OS=Mus musculus GN=Arhgef2 PE=1 SV=3	LGDLLISQFSGSNAEQMRK	698.695	3	65.098	71991840	94586104	48940360	26751060	21676696	34677108	66791104	101142112	69436280	818317	652598	673777	2.39106e+06	960059	643163	19341610	18871384	18078776	22506518
CHCH2_MOUSE	Coiled-coil-helix-coiled-coil-helix domain-containing protein 2, mitochondrial OS=Mus musculus GN=Chchd2 PE=1 SV=1	RAPAAQPPAAAAPSAVGSPAAAPR	718.39014, 718.3908	0, 3	37.041	66718056	61961824	35367268	9601432	13609510	18505740	453326304	299039424	269430784	2.40488e+06	207038	722152	863449	585988	1604037	67965104	54583216	68292360	66669916
MAP1B_MOUSE	Microtubule-associated protein 1B OS=Mus musculus GN=Map1b PE=1 SV=1	SPPLLGSESPYEDFLSADSK	713.6782, 1070.0118	2, 3	76.53	360759488	497747648	227275056	71949000	43245636	56206888	42957404	34418116	55252952	1350622	1.26213e+06	1.57649e+06	3.70809e+06	12235505	4270907	54450040	47180004	40981628	37412084
ARHG2_MOUSE	Rho guanine nucleotide exchange factor 2 OS=Mus musculus GN=Arhgef2 PE=1 SV=3	M[147.0354]QDIPEETESRDGEPTASES	1112.47	2	29.963	25251078	44433436	14754770	12784648	11657131	17222326	81723384	72066648	56009468	1.62945e+06	524795	931622	216368	944153	415024	25884610	19696754	21037770	26999712
ARHG2_MOUSE	Rho guanine nucleotide exchange factor 2 OS=Mus musculus GN=Arhgef2 PE=1 SV=3	LLKDALR	414.768	2	28.851	237487456	296825504	156008208	124674656	94100264	100868960	309730880	305026048	258602944	4.4084e+06	3.70551e+06	1.8064e+06	5041055	4.81575e+06	3422799	135082528	106853232	118320064	125835840
MAP1B_MOUSE	Microtubule-associated protein 1B OS=Mus musculus GN=Map1b PE=1 SV=1	AQWGSNMQVTLIPTHDSEVM[147.0354]R	806.052	3	61.958	24266638	23541602	15018791	47226844	26500082	31686860	2.42166e+06	3623003	958264	486154	53784.2	354326	332361	209733	673275	8287561	5.34173e+06	2.40949e+06	272234
PDIP2_MOUSE	Polymerase delta-interacting protein 2 OS=Mus musculus GN=Poldip2 PE=1 SV=1	FLLYDQTK	514.277	2	50.94	206117200	222864064	171494960	153380608	167020448	129271392	864771008	873198208	749649792	4675978	2.5537e+06	4.30694e+06	2.65689e+06	3.72289e+06	5.377e+06	185703584	209014400	208866976	197560608
MAP1B_MOUSE	Microtubule-associated protein 1B OS=Mus musculus GN=Map1b PE=1 SV=1	TPEEGGYSYEISEK	530.2396, 794.8551	2, 3	36.571	996448448	1492891904	643469312	1393187456	1058063168	1537833856	69158680	49854408	83114824	2.93916e+06	2.33654e+06	1.73336e+06	11963996	32422806	16979700	522036256	450347744	462262848	519144832
RUFY1_MOUSE	RUN and FYVE domain-containing protein 1 OS=Mus musculus GN=Rufy1 PE=1 SV=1	VLLQSALSLGR	578.857	2	64.697	43709752	47090032	30567600	31610904	20879952	14063130	54587684	54693276	39916976	40181.5	356585	697775	382266	987425	1.01501e+06	7190944	7711114	6.26282e+06	5.6052e+06
MAP1B_MOUSE	Microtubule-associated protein 1B OS=Mus musculus GN=Map1b PE=1 SV=1	ASLSPMDEPVPDSESPVEK	671.9842, 1007.47107	2, 3	50.673	455595616	546649152	291627680	383252384	257516752	316217152	39012060	36969576	46846292	1247439	953255	1.40008e+06	4.29389e+06	14922150	6.2391e+06	124702040	128455584	152161632	153645488
MAP1B_MOUSE	Microtubule-associated protein 1B OS=Mus musculus GN=Map1b PE=1 SV=1	M[147.0354]SISEGTVSDK	585.2722, 585.27234	2	21.554	456177056	681451264	356503392	806730944	443946272	506936576	24106216	17872902	22095128	1.10385e+06	721825	550123	8.13669e+06	12119419	9215822	191914736	209456016	216194896	195457392
RFIP2_MOUSE	Rab11 family-interacting protein 2 OS=Mus musculus GN=Rab11fip2 PE=1 SV=1	QIDSFGVVPESGSLK	781.90704, 781.90857	2	63.425	81205928	115453592	54403332	26798952	38072988	13419101	378053216	378537888	269237888	4353051	2435309	3.86374e+06	1.34291e+06	1.90349e+06	1.71516e+06	64517760	68608296	71324848	60456160
MAP1B_MOUSE	Microtubule-associated protein 1B OS=Mus musculus GN=Map1b PE=1 SV=1	ASLSPM[147.0354]DEPVPDSESPVEK	677.3159, 1015.4691	2, 3	42.402	121546752	168674112	71572104	105319568	61272272	91671032	16506930	9876018	9684868	4.6405e+06	3.24111e+06	3729915	1.97174e+06	3.3167e+06	1.90275e+06	43813816	43533068	35421100	44652748
PDIP2_MOUSE	Polymerase delta-interacting protein 2 OS=Mus musculus GN=Poldip2 PE=1 SV=1	IPPFSLESNKDEK	501.92795, 501.9281, 501.92865, 752.3888, 752.38885	0, 3	47.59	148497872	165858864	136016992	110265168	119915400	89501976	666478336	548871360	536336704	5.28515e+06	3.17615e+06	4.07671e+06	2.11774e+06	3.51143e+06	3.37958e+06	150562320	142362864	147800464	166834176
CLPP_MOUSE	Putative ATP-dependent Clp protease proteolytic subunit, mitochondrial OS=Mus musculus GN=Clpp PE=2 SV=1	QSLQVIESAMERDR	554.615	3	53.995	60135036	89563400	50097612	12402574	12681055	22984592	117216904	209631760	134856928	1.72533e+06	1.15636e+06	2666121	741630	1.41675e+06	1839391	29555908	25759772	27120428	27208940
MAP1B_MOUSE	Microtubule-associated protein 1B OS=Mus musculus GN=Map1b PE=1 SV=1	RSESPFEGK	518.757	2	21.023	160138432	175202384	93256352	115362104	83343920	113243872	13373000	9787572	17470976	1.11712e+06	805223	853299	1.39272e+06	4550229	2.63661e+06	46296844	47308036	52742552	44817612
MAP1B_MOUSE	Microtubule-associated protein 1B OS=Mus musculus GN=Map1b PE=1 SV=1	HSPTEDDESAKAEADVHLK	520.4966, 693.65845, 693.65955, 1039.985	2, 3, 4	27.998	689578112	989240000	385943200	1089375872	631267072	860001024	37120828	18716480	35664560	9521349	6.48258e+06	8793709	6593058	24899428	9868975	350100320	288375040	293182112	337788000
WDR11_MOUSE	WD repeat-containing protein 11 OS=Mus musculus GN=Wdr11 PE=1 SV=1	VMIWELK	459.76	2	66.024	67510408	50198216	32276480	73910816	50064152	33624532	218639264	199727040	146183792	2.64534e+06	2.1885e+06	2.84789e+06	775422	1.51318e+06	742994	27912942	31333556	28240794	33977540
NJMU_MOUSE	Protein Njmu-R1 OS=Mus musculus PE=2 SV=2	SVVAVLEEFM[147.0354]R	648.338	2	77.191	20414204	18673280	11620002	30995734	20422680	18764762	48021960	40094516	27631698	402393	424854	197411	290916	256772	491628	6500579	5.44385e+06	5701193	5.5366e+06
FBW1B_MOUSE	F-box/WD repeat-containing protein 11 OS=Mus musculus GN=Fbxw11 PE=1 SV=1	TYTYISR	452.231	0	28.626	13829001	17501734	7.68543e+06	4817320	3867545	3080402	30311972	33739564	33020766	421133	90778.7	594878	0	802410	0	5906822	6128749	5026169	8287322
CLPX_MOUSE	ATP-dependent Clp protease ATP-binding subunit clpX-like, mitochondrial OS=Mus musculus GN=Clpx PE=1 SV=1	RAAAAADLAN[115.0269]R	550.794	2	21.25	11643923	13567044	10190909	4306207	5.40063e+06	4.63477e+06	33623616	16632158	15685891	122579	204679	159892	188805	498691	41083.7	5317460	5.6218e+06	6.85987e+06	6.98132e+06
MAP1B_MOUSE	Microtubule-associated protein 1B OS=Mus musculus GN=Map1b PE=1 SV=1	THDVGGYYYEK	444.53525, 666.2996	2, 3	27.167	721400640	1072418752	485565696	874452992	754196288	1168280704	61137844	49929464	77854880	5991488	5250030	4.84219e+06	6402252	29547642	11342583	346210976	308262624	311785888	355290688
WDR11_MOUSE	WD repeat-containing protein 11 OS=Mus musculus GN=Wdr11 PE=1 SV=1	SFPAITALEWSPSHNLK	633.333	3	77.005	87436592	81451128	41850724	129298056	75264968	68600400	274510944	233214688	187288464	5.64425e+06	4.05742e+06	4.49601e+06	945594	2.59851e+06	832449	33648420	27760912	26256478	24247762
MAP1B_MOUSE	Microtubule-associated protein 1B OS=Mus musculus GN=Map1b PE=1 SV=1	GDSALFAVNGFNM[147.0354]LIN[115.0269]GGSER	729.346	3	80.925	8360985	13323404	9759519	32407326	6392764	13381900	503935	701854	338228	196111	104403	112948	308211	232382	122486	3571004	4.75098e+06	3114444	3.66195e+06
MAP1B_MOUSE	Microtubule-associated protein 1B OS=Mus musculus GN=Map1b PE=1 SV=1	FYLLVVVGETVTEEHLR	668.69763, 668.69836, 668.69946, 668.7011	3	96.383	76694152	107622336	100617352	393543712	95716968	82590888	7911207	1825536	2.14167e+06	743515	1.67783e+06	5.80667e+06	1.28789e+06	4258028	506386	16733717	14280538	11186517	16639314
WDR11_MOUSE	WD repeat-containing protein 11 OS=Mus musculus GN=Wdr11 PE=1 SV=1	FLLTGLLSGLPSPQFAIR	644.04535, 965.565	2, 3	97.499	96265592	58867616	26423798	136272080	41467140	38896336	96708376	175918192	123162000	661805	327692	2.61492e+06	2.28187e+06	1.11935e+06	458740	196080	673353	356986	2.57952e+06
MAP1B_MOUSE	Microtubule-associated protein 1B OS=Mus musculus GN=Map1b PE=1 SV=1	SESPFEGK	440.706	2	24.145	36221068	41840396	20767390	33286080	21117476	22919926	2.31024e+06	1.65248e+06	2878004	809358	487511	519119	430925	1.00495e+06	670679	10373708	10478097	11207908	10500394
MAP1B_MOUSE	Microtubule-associated protein 1B OS=Mus musculus GN=Map1b PE=1 SV=1	TPEVSGYTYEK	637.301	2	32.178	1124323840	1740364800	737992704	1758836480	1341159808	1979798912	94887456	67059212	98795288	5.11995e+06	5251316	5.81656e+06	15373784	41065808	21235820	612205632	553843456	527397248	634905728
MAP1B_MOUSE	Microtubule-associated protein 1B OS=Mus musculus GN=Map1b PE=1 SV=1	STGFIPIKEDFGPEKK	448.99295, 598.3222, 896.9788	2, 3, 4	53.462	2057660032	3252921600	1415505024	3039655680	1657647872	2296178176	155125264	149432304	189540800	11766916	8199027	10191431	31332616	81165280	36000968	662759168	619007168	597122176	645107712
MAP1B_MOUSE	Microtubule-associated protein 1B OS=Mus musculus GN=Map1b PE=1 SV=1	ESSPLYSPGFSDSTSAAK	610.95166, 915.9236	2, 3	47.353	1086654336	1333450496	930783680	1006506688	595341504	772579456	93531552	78462104	113397424	2.64238e+06	2.56189e+06	3.68638e+06	18829326	37216140	18008458	376418720	380058880	382233792	470625248
MAP1B_MOUSE	Microtubule-associated protein 1B OS=Mus musculus GN=Map1b PE=1 SV=1	TLEVVSPSQSVTGSAGHTPYYQSPTDEK	989.141	3	51.424	1416697984	1809104256	872936704	1452742144	951209472	1211885056	78992160	92526632	105061000	1.70039e+06	3.01106e+06	4619410	15886608	56186216	19808228	332310784	347674752	335629824	294290368
ARHG2_MOUSE	Rho guanine nucleotide exchange factor 2 OS=Mus musculus GN=Arhgef2 PE=1 SV=3	LQDSSDPDTGSEEEVSSR	969.414	2	23.395	44559440	66825168	27649342	2275563	4.59761e+06	2.45885e+06	195158544	145061936	154340880	3.19041e+06	2804947	1.95306e+06	471218	1.7468e+06	936300	38571352	38995560	37173896	37584704
F91A1_MOUSE	Protein FAM91A1 OS=Mus musculus GN=Fam91a1 PE=1 SV=1	DHLM[147.0354]LYPYHLSDIMVK	498.49988, 664.33093	3, 4	70.184	31240984	38915588	14848794	41402424	31276280	33422846	104195816	73029912	50873084	1.38141e+06	768766	1.23088e+06	855553	528898	546946	9899549	10918046	9257293	7859582
MAP1B_MOUSE	Microtubule-associated protein 1B OS=Mus musculus GN=Map1b PE=1 SV=1	VQSLEGEKLSPK	438.91385, 657.8673	2, 3	29.554	672046656	924814080	564377408	697666176	418954208	625670912	64864420	57150388	66095188	7271987	9271455	9017889	15786925	20107328	13212886	273830336	235638800	238348464	279899232
MAP1B_MOUSE	Microtubule-associated protein 1B OS=Mus musculus GN=Map1b PE=1 SV=1	EWYQETHEK	417.18808, 625.27844	2, 3	24.874	476423040	580565312	424945984	1074482688	788386176	675879488	50948904	42347620	39685960	3.41561e+06	2.42746e+06	2.07838e+06	5.25236e+06	18068222	10417638	255095936	253503328	254487792	261430576
MAP1B_MOUSE	Microtubule-associated protein 1B OS=Mus musculus GN=Map1b PE=1 SV=1	SSMLFDTM[147.0354]QHHLALNR	479.98453, 639.64374	3, 4	50.511	231135376	385807776	164400320	381448224	224409200	287894208	15469243	12854042	14531032	2.42827e+06	4009731	3.35439e+06	5804854	8.04897e+06	3.96574e+06	75193232	68754904	73436056	68291560
MYO5A_MOUSE	Myosin-Va OS=Mus musculus GN=Myo5a PE=1 SV=1	FIDSK	609.324	1	21.894	367770432	494470720	282090912	576293440	343348256	392509888	21045886	16828940	16740304	2.17784e+06	1.29712e+06	2086102	5658082	10556164	10500963	156624464	170125584	175771440	150132176
MAP1B_MOUSE	Microtubule-associated protein 1B OS=Mus musculus GN=Map1b PE=1 SV=1	SVNFSLTPNEIK	674.86	2	58.89	1275429376	1859916416	862384704	1932603264	1038049344	1585748096	101382096	71640104	114334712	2.72478e+06	3.93486e+06	3469468	27691176	42910156	25131242	414814688	459233024	496854656	440008192
CLPX_MOUSE	ATP-dependent Clp protease ATP-binding subunit clpX-like, mitochondrial OS=Mus musculus GN=Clpx PE=1 SV=1	LRGETVQVDTTNVLFVASGAFNGLDR	695.61597, 927.1536	3, 4	87.453	119131232	122163936	70445264	62000584	58466300	36447968	363036544	260065616	97666040	2593477	1.60008e+06	4.59396e+06	5794782	824314	862204	5261126	4.64337e+06	1.78607e+06	2.02826e+06
WDCP_MOUSE	WD repeat and coiled-coil-containing protein OS=Mus musculus GN=Wdcp PE=2 SV=2	QKPSEAAFLPSSEYGQYTVR	753.376	3	55.802	55520596	69564224	33390466	46070752	37232464	20961930	74738392	80952272	51481148	1.16584e+06	961667	1.33069e+06	1.51989e+06	1.16417e+06	1.12891e+06	19835124	19561232	18563648	19754882
MAP1B_MOUSE	Microtubule-associated protein 1B OS=Mus musculus GN=Map1b PE=1 SV=1	EM[147.0354]SLYASLASEK	672.822	2	47.72	471859008	624239936	345830944	986649024	472904160	519573376	34786968	25997134	30504382	2388554	1.5417e+06	1.73824e+06	9376768	14858387	10519877	229498992	215898656	211445184	249839216
MAP1B_MOUSE	Microtubule-associated protein 1B OS=Mus musculus GN=Map1b PE=1 SV=1	SPSLSPSPPSPIEK	711.879	2	43.91	301006784	324222624	184264672	29872528	17648678	21123672	37008488	38897412	46793852	2.73176e+06	3.10438e+06	2.95984e+06	4.13279e+06	10264958	5.11863e+06	61283928	63779448	51497848	70020328
MAP1B_MOUSE	Microtubule-associated protein 1B OS=Mus musculus GN=Map1b PE=1 SV=1	LMITDAAR	445.742	0	36.619	734083136	1006042560	608692224	1449027584	685958208	785058752	46492344	45625308	43572776	2.9798e+06	2.55669e+06	2.38085e+06	16612585	21735518	18421456	375369728	336671968	360514496	411056448
MAP1B_MOUSE	Microtubule-associated protein 1B OS=Mus musculus GN=Map1b PE=1 SV=1	TSDVETMSSQSALALDER	647.30383, 970.4508	2, 3	50.643	697303296	848221376	514442912	1160209152	753319616	838326464	51787788	45021184	61254052	1.97728e+06	2.20762e+06	2.95532e+06	10723886	27053384	12061412	286997888	286818144	327914592	326138848
F92A1_MOUSE	Protein FAM92A1 OS=Mus musculus GN=Fam92a1 PE=1 SV=1	NSLYLSDYPSR	657.821	2	45.44	87793096	99500560	71759664	55331628	54482296	35611676	263114832	239309184	208907696	7106209	4.92387e+06	3.35504e+06	1.99306e+06	2.39742e+06	1.99946e+06	61432900	70211064	69251808	74042408
MAP1B_MOUSE	Microtubule-associated protein 1B OS=Mus musculus GN=Map1b PE=1 SV=1	EDFGPEKK	475.235	2	18.312	27622336	32466392	20291028	45913300	31718102	29625624	3.72923e+06	2500442	3.59234e+06	1.42492e+06	708212	1.1622e+06	530344	714311	738448	11799447	12118302	13732051	11562185
MAP1B_MOUSE	Microtubule-associated protein 1B OS=Mus musculus GN=Map1b PE=1 SV=1	NVDVEFFKR	385.2054, 577.305	2, 3	50.262	459689568	595361088	365183712	1094119040	525488768	688191936	38603316	39884944	29123634	2.33285e+06	1.61299e+06	1.99119e+06	11949940	11648387	11923426	171831360	171066848	168006016	167292656
MAP1A_MOUSE	Microtubule-associated protein 1A OS=Mus musculus GN=Map1a PE=1 SV=2	SSRPDTLLSSEQRPGK	586.64246, 586.6428	0, 3	28.686	4554485	10625762	2.9637e+06	9081067	3439152	9318468	25533970	16293987	32528200	347610	693827	1.67969e+06	31414.8	129702	306615	3.98081e+06	2515594	3899897	5441223
AGAP3_MOUSE	Arf-GAP with GTPase, ANK repeat and PH domain-containing protein 3 OS=Mus musculus GN=Agap3 PE=1 SV=1	YLTGTYVQEESPEGGR	893.418	2	40.534	72525888	74808896	41966520	94128504	53319144	28197702	102600232	89867584	59698684	1.19498e+06	1154012	2.53016e+06	1.51494e+06	2144135	1.22733e+06	40387532	39784416	36659784	38790804
THOC5_MOUSE	THO complex subunit 5 homolog OS=Mus musculus GN=Thoc5 PE=1 SV=2	AEITMGDPHQQTLAR	556.611	3	35.447	17967552	33583944	10523708	56894756	28970004	32740886	33609180	37384576	29997962	567489	1268498	989726	147961	988113	475433	16767936	14579103	15643096	17754606
MAP1B_MOUSE	Microtubule-associated protein 1B OS=Mus musculus GN=Map1b PE=1 SV=1	AIGNIELGIR	528.315	2	58.194	2889272064	4166028288	2312671744	5727104512	2928882944	3327912448	181552416	157718096	146301680	21358660	12701075	20772080	69673952	93130360	80890672	1056428224	960099712	989590912	999040512
WDR11_MOUSE	WD repeat-containing protein 11 OS=Mus musculus GN=Wdr11 PE=1 SV=1	LIAM[147.0354]YNDGAEVWDTK	871.409	2	55.273	27852152	26807718	11489958	44411664	23116728	19497922	75708624	61606448	54736416	489573	591326	966780	470219	803084	450524	15319740	17724636	16644725	17946660
DCA11_MOUSE	DDB1- and CUL4-associated factor 11 OS=Mus musculus GN=Dcaf11 PE=1 SV=1	DQ[129.0426]TIKLWDIR	430.235	3	62.184	2544249	2140078	1.02655e+06	14191917	2.93494e+06	1254442	20220634	12318605	6489251	11776.3	56473.9	2428.71	99675.6	27991.1	21207.8	2.38135e+06	1.62912e+06	1416335	2720819
MAP1B_MOUSE	Microtubule-associated protein 1B OS=Mus musculus GN=Map1b PE=1 SV=1	DVMSDETNNEETESPSQEFVNITK	915.0697, 1372.0989	2, 3	60.576	518530720	780751424	351124640	594617856	533403712	577194944	25173662	34901672	37423364	27021394	10498768	30253030	7613482	23781070	12407776	133464120	123301368	145099904	128607408
RFIP2_MOUSE	Rab11 family-interacting protein 2 OS=Mus musculus GN=Rab11fip2 PE=1 SV=1	YSTSVAEK	442.721	2	18.239	27998240	28223086	18690780	19746906	21172384	11411673	137075712	118840824	93409736	1.19911e+06	875608	906390	581189	723482	690229	26518794	29084400	31019960	26699260
ARHG2_MOUSE	Rho guanine nucleotide exchange factor 2 OS=Mus musculus GN=Arhgef2 PE=1 SV=3	DFEADSWSLAVDSSFLQQHK	770.697	3	80.99	82126496	78966200	41849480	63822180	61527776	13548810	127176200	91977424	86868752	1.70736e+06	2.46389e+06	2173059	774321	3.69208e+06	948686	9400246	8094810	5.65292e+06	4.70259e+06
MAP1B_MOUSE	Microtubule-associated protein 1B OS=Mus musculus GN=Map1b PE=1 SV=1	VQSLEGEK	445.235	2	18.518	490275040	613730688	337311520	570102208	420328352	381251904	36858980	31916738	45966196	1506928	1.25178e+06	566475	9604325	16485205	12409803	181253520	194472032	202570720	188541008
THYG_MOUSE	Thyroglobulin OS=Mus musculus GN=Tg PE=1 SV=2	LLHGVGDR	433.746	2	20.865	22303858	17328742	16089968	11588980	12151547	5.38554e+06	26930896	24422880	23824720	664122	408026	235842	555914	582137	354561	8792828	9131799	9888069	8674575
F91A1_MOUSE	Protein FAM91A1 OS=Mus musculus GN=Fam91a1 PE=1 SV=1	DLVAQTSQPDQPNYGFPLDLLR	829.7554, 829.75543, 829.7561	3	95.626	20759188	25247240	14796997	44712840	25062884	12105325	60630624	61144392	42391196	893406	856479	595724	342443	569890	727233	6896250	6235533	4.9238e+06	3.03336e+06
F91A1_MOUSE	Protein FAM91A1 OS=Mus musculus GN=Fam91a1 PE=1 SV=1	LKSTLDPQK	515.301	2	21.036	48602524	49789852	31558658	63232416	49973836	50664500	113981264	94266216	97849592	1.43791e+06	1.70963e+06	1.4296e+06	960133	1.43735e+06	1.11557e+06	34155704	38371000	39911308	34079476
RFIP2_MOUSE	Rab11 family-interacting protein 2 OS=Mus musculus GN=Rab11fip2 PE=1 SV=1	VMEETPSILR	587.812	2	49.073	78691104	88508184	50444296	48372812	51309632	22950416	364068640	385049184	265195696	7.13798e+06	4563470	6527446	1.34051e+06	2.64195e+06	1.90912e+06	69325856	77513912	81441424	83349768
HSF1_MOUSE	Heat shock factor protein 1 OS=Mus musculus GN=Hsf1 PE=1 SV=2	IPLMLSDSNSAHSVPK	565.96423, 848.4424	2, 3	50.604	219117408	267725936	121932008	107805448	117609304	71253512	443408064	322713664	193523520	11453946	7196243	8568407	3483916	8520706	4.69273e+06	88773168	87371400	99100680	97123832
F92A1_MOUSE	Protein FAM92A1 OS=Mus musculus GN=Fam92a1 PE=1 SV=1	QLQDAVTNVEK	622.829	2	32.799	24143234	30089704	15230982	10027442	13163390	8203957	58805788	69098864	52533712	997931	801213	556589	595488	901219	411659	20639096	16144614	18112064	18462160
MAP1B_MOUSE	Microtubule-associated protein 1B OS=Mus musculus GN=Map1b PE=1 SV=1	EMSLYASLASEK	664.825	2	56.598	1022132224	1320963072	829801152	1425029504	889617088	1155655808	78109944	78425336	97339072	7.69028e+06	20131672	15628974	24224824	39205992	23876104	259799728	279396256	263002480	259448816
MYCB2_MOUSE	Probable E3 ubiquitin-protein ligase MYCBP2 OS=Mus musculus GN=Mycbp2 PE=1 SV=2	IELKGPENTLR	635.362	2	38.611	7003268	8893206	3.40572e+06	2433951	2.52714e+06	2449197	19148010	17370960	15326601	2.73844e+06	1.76277e+06	778315	117795	237772	178041	4.53722e+06	3.72434e+06	3.5487e+06	5021873
MAP1B_MOUSE	Microtubule-associated protein 1B OS=Mus musculus GN=Map1b PE=1 SV=1	AAEAGVTEEQYGYLGTSAK	648.97906, 972.9636	2, 3	44.547	492478880	650027776	359151776	771229248	504061504	639492928	36072232	20441234	34246588	8.33556e+06	7.16319e+06	9907943	9016700	23761744	8737195	278665760	280530432	270119264	316348000
F91A1_MOUSE	Protein FAM91A1 OS=Mus musculus GN=Fam91a1 PE=1 SV=1	KGQVINLDQLHSSWK	584.985	3	53.015	26626136	31579662	12992026	42637552	20637908	19740138	95589264	84810632	64009296	1.11361e+06	728139	1.49529e+06	523970	710131	743238	12231681	13150110	12777703	10115710
PDIP2_MOUSE	Polymerase delta-interacting protein 2 OS=Mus musculus GN=Poldip2 PE=1 SV=1	ETTENIR	431.717	2	16.578	53459324	61035280	47296272	40659136	45274380	36288844	235537632	213267744	216562528	1.74704e+06	1.24314e+06	1.12752e+06	814676	1.71405e+06	1.96786e+06	57933248	58376076	58347960	55968812
MAP1B_MOUSE	Microtubule-associated protein 1B OS=Mus musculus GN=Map1b PE=1 SV=1	SSM[147.0354]LFDTM[147.0354]QHHLALNR	483.98276, 644.9753	3, 4	44.347	320692800	471446624	256409296	540001344	303597472	398551360	27308910	26862064	23008844	7.07716e+06	8.27075e+06	9222982	7.93762e+06	12751476	8667956	123107320	119399712	117523952	122239072
MAP1B_MOUSE	Microtubule-associated protein 1B OS=Mus musculus GN=Map1b PE=1 SV=1	LEM[147.0354]YVLNPVK	611.3327, 611.33276	2	50.534	269959904	406793888	178664688	610791168	274312256	290115584	20506096	26205164	13795336	6.33214e+06	6.4343e+06	7922688	5505544	8466800	10282718	117221904	115509424	127204216	126670608
F91A1_MOUSE	Protein FAM91A1 OS=Mus musculus GN=Fam91a1 PE=1 SV=1	LYIYHVTGQGPPSLLLSK	662.7084, 993.55835	2, 3	71.636	141123120	117309064	80089832	249525536	111082448	50383756	445279200	372103904	257777856	6.54363e+06	5244881	5854280	2.84993e+06	3267792	3.50276e+06	52441836	44594132	38984668	34011972
MAP1B_MOUSE	Microtubule-associated protein 1B OS=Mus musculus GN=Map1b PE=1 SV=1	LM[147.0354]ITDAAR	453.7377, 453.73883, 453.73914, 453.73975, 453.73978	0, 2	31.745	738122048	1046272576	568617792	1666266752	719867776	704608192	48540356	40868236	37059744	8048281	8723746	14482207	17687728	24205688	25432860	387290560	321859424	317965888	397135008
WDR11_MOUSE	WD repeat-containing protein 11 OS=Mus musculus GN=Wdr11 PE=1 SV=1	GNDESPIEMIK	616.796	2	51.402	105087200	110262880	60742904	209070144	97745688	70745192	307528192	298663200	217603856	3.33867e+06	5.23647e+06	5.59014e+06	2.20673e+06	2.68065e+06	3089552	79250736	89782000	93478232	85927320
ARHG2_MOUSE	Rho guanine nucleotide exchange factor 2 OS=Mus musculus GN=Arhgef2 PE=1 SV=3	FQQFIRK	483.78	2	30.816	39219148	41384388	23583266	18948992	12517063	19463732	42258548	48687684	31337894	1.24389e+06	657359	989848	713558	1313552	999854	19270266	14331836	16238575	17287866
F91A1_MOUSE	Protein FAM91A1 OS=Mus musculus GN=Fam91a1 PE=1 SV=1	DGVLSEWSGR	553.267	2	51.248	166946416	151358400	99774264	263339056	180878576	175184976	540622144	491336064	448119552	12842686	11626830	13821069	2279028	7.86899e+06	2.00865e+06	138881008	149366672	151259920	146207504
CLPX_MOUSE	ATP-dependent Clp protease ATP-binding subunit clpX-like, mitochondrial OS=Mus musculus GN=Clpx PE=1 SV=1	LRGETVQVDTTNVLFVASGAFN[115.0269]GLDR	927.48035, 927.48047	3	86.481	130096928	134141120	77050456	60321592	59741624	33551708	359194912	215277680	130039816	3.36385e+06	944316	4363433	7.31852e+06	1.72981e+06	875589	2973160	5.17727e+06	1.45934e+06	1.43076e+06
HSPB8_MOUSE	Heat shock protein beta-8 OS=Mus musculus GN=Hspb8 PE=1 SV=1	LSSAWPGTLR	544.3	2	51.498	102270456	125569984	103658856	69242224	61181832	79044216	58686376	86534512	61195240	5250887	2592017	7394792	623648	5.53049e+06	3493302	41389596	44440192	42587620	41408664
ARHG2_MOUSE	Rho guanine nucleotide exchange factor 2 OS=Mus musculus GN=Arhgef2 PE=1 SV=3	YPVLIN[115.0269]R	438.253	2	45.747	8019489	8319632	5851508	6851757	3340417	1.93883e+06	18027704	11145807	7.60146e+06	142929	239174	179523	258133	223125	165958	3.3539e+06	3.92246e+06	4516197	4746844
F91A1_MOUSE	Protein FAM91A1 OS=Mus musculus GN=Fam91a1 PE=1 SV=1	QVVLYSIR	489.294	2	50.469	134510992	148893040	52421468	159142624	105137672	89932808	278552224	296043744	187301872	5.3846e+06	7049108	7.70289e+06	2.4371e+06	3.89255e+06	3.47998e+06	89676248	82432104	87799120	84263664
MAP1B_MOUSE	Microtubule-associated protein 1B OS=Mus musculus GN=Map1b PE=1 SV=1	LGGDVSPTQIDVSQFGSFKEDTK	819.074	3	64.163	133602784	191164608	105863472	74841600	49305760	61481912	7.96132e+06	8732618	11236798	7.30572e+06	6043413	6.89341e+06	4680640	5.54109e+06	2.36507e+06	25115146	21503472	18943152	22696904
MAP1B_MOUSE	Microtubule-associated protein 1B OS=Mus musculus GN=Map1b PE=1 SV=1	SDISPLTPR	493.269	2	36.897	1695543296	2229903616	1354807552	1611686912	954199232	1167406592	152292672	149609392	172338560	12378855	14903298	8760857	45654760	62615624	46487848	680578304	581470912	611024256	706323776
RUFY2_MOUSE	RUN and FYVE domain-containing protein 2 OS=Mus musculus GN=Rufy2 PE=1 SV=2	LQEENHQLR	583.799	2	17.89	12920962	16049642	9254402	4.77165e+06	4849296	1.80391e+06	23864782	18709474	15466626	259632	149350	679538	330402	250450	545317	6323620	6.23556e+06	7141686	6.2426e+06
F91A1_MOUSE	Protein FAM91A1 OS=Mus musculus GN=Fam91a1 PE=1 SV=1	LSEASDER	453.711	2	15.28	7653342	8945841	3.76803e+06	3.7209e+06	1599544	1.9611e+06	30333920	25369318	23395990	822780	874112	1.18086e+06	153027	258196	191953	6.26247e+06	6503032	5.98872e+06	5.706e+06
MAP1B_MOUSE	Microtubule-associated protein 1B OS=Mus musculus GN=Map1b PE=1 SV=1	ESPVSDLTSTGLYQDKQEEK	752.031	3	49.638	72497760	81724440	44948728	54922216	39680168	36913612	2.71714e+06	2.75004e+06	2.69773e+06	891370	872469	1.2625e+06	984977	2.92547e+06	2.01687e+06	18184960	16510783	16477887	18274878
MAP1B_MOUSE	Microtubule-associated protein 1B OS=Mus musculus GN=Map1b PE=1 SV=1	MGVGKLEM[147.0354]YVLNPVK	565.307	3	65.743	33336800	51319704	22828264	55038600	23986904	41278872	1.86087e+06	2255866	1.56584e+06	1.83789e+06	1163718	1.47942e+06	968102	1.19056e+06	1.0586e+06	7458338	6404151	6022383	7543197
P4R3A_MOUSE	Serine/threonine-protein phosphatase 4 regulatory subunit 3A OS=Mus musculus GN=Smek1 PE=1 SV=1	Q[129.0426]ELVN[115.0269]FLK	496.77	2	57.104	22549982	37015896	142041	560790	18656400	910822	948296	27123512	768702	4.70379e+06	343569	222973	775646	268110	744838	4.75929e+06	5537161	5.62273e+06	4361789
THOC1_MOUSE	THO complex subunit 1 OS=Mus musculus GN=Thoc1 PE=2 SV=1	ILIGNEELTR	579.331	2	49.045	26900424	45825856	12367552	76677912	43649204	48308720	59436096	61654588	48120328	423369	775149	1306427	229761	1.1603e+06	1.16781e+06	21485652	23457420	23711620	25300950
MAP1B_MOUSE	Microtubule-associated protein 1B OS=Mus musculus GN=Map1b PE=1 SV=1	KLGGDVSPTQIDVSQFGSFK	704.034	3	65.443	97404128	141364224	65351092	73790680	47863392	35507796	16126064	14658514	11784857	1.72052e+06	974711	1.68575e+06	2.05902e+06	4383551	2.74199e+06	17133576	14458674	14239459	16673254
CLPX_MOUSE	ATP-dependent Clp protease ATP-binding subunit clpX-like, mitochondrial OS=Mus musculus GN=Clpx PE=1 SV=1	YLGFGTPSN[115.0269]LGK	627.82117, 627.82135	2	58.926	37637088	55003432	28230292	19402900	18705200	14113040	131457792	81263992	71907792	2224017	3.06607e+06	4.2059e+06	650575	1.59433e+06	1.40931e+06	21832588	22149626	25505012	24559262
THOC1_MOUSE	THO complex subunit 1 OS=Mus musculus GN=Thoc1 PE=2 SV=1	SPTPALFSLPEAR	693.376	2	69.859	16894356	30655842	8.37931e+06	36366740	27951972	33872616	38007832	30262988	23548648	555260	371935	1.31866e+06	496303	630833	566413	10275839	11470598	11246488	11308092
F91A1_MOUSE	Protein FAM91A1 OS=Mus musculus GN=Fam91a1 PE=1 SV=1	KLPDIFQGYDR	451.23813, 676.35376	2, 3	59.646	439508512	564570752	288721440	743025664	456875808	325083936	1169196544	1059010176	857996544	24547760	14608094	26577060	6.98998e+06	18617258	14017136	256800128	251242016	231288896	242697376
CLPP_MOUSE	Putative ATP-dependent Clp protease proteolytic subunit, mitochondrial OS=Mus musculus GN=Clpp PE=2 SV=1	QLYNIYAK	506.778	2	41.927	741267328	725954432	442625792	239589216	289550528	207071232	1726150016	1753782400	1252492288	36507024	22114864	29728004	17769394	21841100	19187878	456147744	434811936	400266048	451971136
MAP1B_MOUSE	Microtubule-associated protein 1B OS=Mus musculus GN=Map1b PE=1 SV=1	QPGIQSPSR	485.26	2	20.16	108540688	122676736	54385520	103330656	96098184	105880512	10428546	8870910	8437687	10040286	1.96955e+06	1.25628e+06	2.02622e+06	4.1055e+06	2.71701e+06	36321548	39991248	41154428	37478412
CLPX_MOUSE	ATP-dependent Clp protease ATP-binding subunit clpX-like, mitochondrial OS=Mus musculus GN=Clpx PE=1 SV=1	NAVIPQYQALFSM[147.0354]DK	870.936	2	69.189	55720136	61826936	41908992	31013148	33296864	18770728	129482432	123674976	99343328	3009702	1.22025e+06	3502285	1.42078e+06	1.60694e+06	1.93163e+06	23750724	27833508	25978158	28829970
F91A1_MOUSE	Protein FAM91A1 OS=Mus musculus GN=Fam91a1 PE=1 SV=1	IIDSGPQLSGSLDYNVVHSLYNK	840.431	3	70.993	376256576	451774624	236815072	626628032	387521664	228755104	1086229760	923630976	715109056	18931664	16797084	23035586	7.71707e+06	12691886	12849612	155269824	158794496	132338592	127135344
FLII_MOUSE	Protein flightless-1 homolog OS=Mus musculus GN=Flii PE=1 SV=1	LVTLPEAIHFLTEIQVLDVR	769.445	3	97.487	8832258	5.61788e+06	1.89212e+06	20108722	4655001	11848226	2421447	6500359	655564	403816	0	0	19979.4	1054.07	492037	193331	0	183486	80991.3
WDR11_MOUSE	WD repeat-containing protein 11 OS=Mus musculus GN=Wdr11 PE=1 SV=1	LIAMYNDGAEVWDTK	863.413	2	64.683	52641952	34595620	20546478	50102372	44012988	30538256	130372688	164361728	128085592	2.13793e+06	1.60394e+06	2.14284e+06	1.40427e+06	1.02068e+06	963367	24030016	25526042	23247344	22005594
SPD2A_MOUSE	SH3 and PX domain-containing protein 2A OS=Mus musculus GN=Sh3pxd2a PE=1 SV=1	SASDAGIRDTPK	609.31	2	18.529	27874340	35586312	13026816	5.96978e+06	5071349	5288229	31089032	34033780	26333354	2.0921e+06	874448	801317	882957	157957	1.37935e+06	12154681	12977772	11177033	12865641
RFIP2_MOUSE	Rab11 family-interacting protein 2 OS=Mus musculus GN=Rab11fip2 PE=1 SV=1	WFPTHVQVTVLQAK	551.977	3	65.515	9792318	10865803	11176178	12434112	6971983	5875667	79298472	48678644	44111648	530036	372747	908852	344591	526808	140693	4.76735e+06	4.40429e+06	3500980	4164714
WDR11_MOUSE	WD repeat-containing protein 11 OS=Mus musculus GN=Wdr11 PE=1 SV=1	LPDLSLDNM[147.0354]IGQSAIAGEEHPK	784.3914, 784.3916	0, 3	63.029	169431344	214185232	96154136	325460800	170417264	124487152	389941600	391015712	299470496	9405778	6474692	4906836	4438905	4.6295e+06	6.20194e+06	82694952	81083408	80855888	97941752
MAP1B_MOUSE	Microtubule-associated protein 1B OS=Mus musculus GN=Map1b PE=1 SV=1	NVDVEFFK	499.25342, 997.4996	1, 2	58.295	380100192	484135584	295327200	1265429504	617726208	420756288	38443188	31080536	26687366	2.07844e+06	1.17429e+06	1.64143e+06	7374827	16312114	13668800	162527728	154158256	161551536	171854304
AGAP3_MOUSE	Arf-GAP with GTPase, ANK repeat and PH domain-containing protein 3 OS=Mus musculus GN=Agap3 PE=1 SV=1	LFLAPLPSSDVPLGQQLLR	688.734	3	96.033	20730854	19415646	13344804	13368020	11198853	5.36113e+06	58650256	47970988	28565568	1.03181e+06	822781	1.36348e+06	336210	507069	884790	3.97833e+06	3.37382e+06	2.47123e+06	1.71443e+06
WDR11_MOUSE	WD repeat-containing protein 11 OS=Mus musculus GN=Wdr11 PE=1 SV=1	LIAAIYADYAR	620.341	2	60.118	174312544	201779712	92680920	319630720	151410064	110442304	434219520	376785792	279120640	7782480	9046147	11321330	3.63707e+06	5.54077e+06	5998345	60234324	46373072	46009492	37671400
DESP_MOUSE	Desmoplakin OS=Mus musculus GN=Dsp PE=3 SV=1	WLYDAK	398.205	2	40.71	7346533	4614134	17489646	26043398	8.03043e+06	2.94224e+06	1.65707e+06	550830	15773397	4.78104e+06	2.22353e+06	6705125	5595.25	51586.9	899974	8367644	5958247	4.82469e+06	5.95119e+06
ARHG2_MOUSE	Rho guanine nucleotide exchange factor 2 OS=Mus musculus GN=Arhgef2 PE=1 SV=3	ELLSNVDQDVHELEKEAR	531.7713, 708.69275	3, 4	65.476	146766688	217315056	96173944	76797520	58246096	74123856	160625808	200968384	156401376	3073728	2.02265e+06	2.15473e+06	5.53607e+06	4.83827e+06	4596641	18232372	12401593	6360496	3.68468e+06
MAP1B_MOUSE	Microtubule-associated protein 1B OS=Mus musculus GN=Map1b PE=1 SV=1	KIAELEEER	558.799	2	25.641	786034240	1375100160	584896640	1416237440	931678272	1012989184	71817664	73724416	76353952	39725428	19819616	30620436	15778914	42261644	31449226	393310496	382238528	403588128	423464192
MAP1B_MOUSE	Microtubule-associated protein 1B OS=Mus musculus GN=Map1b PE=1 SV=1	YESSLYSQEYSKPAVASFNGLSEGSK	943.447	3	57.926	348194688	506079968	222713040	491125088	319452960	392383712	27645198	28388242	34117400	5.81349e+06	4.85007e+06	9548800	6974958	16907196	11547889	90925032	98640152	104139584	88403264
CLPP_MOUSE	Putative ATP-dependent Clp protease proteolytic subunit, mitochondrial OS=Mus musculus GN=Clpp PE=2 SV=1	DRYMSPMEAQEFGILDK	677.3185, 1015.4733	2, 3	67.406	362091296	527731904	310574528	97608608	121343416	109694960	934720640	1028534976	853024384	25572886	7550789	17347968	8.21524e+06	21283726	10000683	148314816	142556576	132899656	157307152
ARHG2_MOUSE	Rho guanine nucleotide exchange factor 2 OS=Mus musculus GN=Arhgef2 PE=1 SV=3	QLAALGQNEPLPAEAPWAR	678.02625, 678.0264, 1016.53516, 1016.53564	2, 3	76.867	623571392	975088832	269844640	262678112	474992960	484072576	1263235328	1397950720	963199168	34938412	23888150	22300088	13419271	33880540	14344772	261857504	256813088	224264496	233177344
NOP58_MOUSE	Nucleolar protein 58 OS=Mus musculus GN=Nop58 PE=1 SV=1	EAHEPLAVADAK	417.55	0	28.596	228497	9476644	0	488814	0	27163	2.52454e+06	2.95158e+06	1.89384e+06	591246	341147	266240	196573	126251	0	731172	440564	1.52911e+06	240768
WDR11_MOUSE	WD repeat-containing protein 11 OS=Mus musculus GN=Wdr11 PE=1 SV=1	VYISSPHSSPAHNK	381.69522, 508.5914, 762.3828	2, 3, 4	20.722	176073344	191084368	77238512	247158640	153643728	112153064	517915712	384485056	348808480	6334505	7.38827e+06	7.62655e+06	4.45584e+06	6689975	3.63719e+06	120194464	118326552	127730384	113571208
CLPX_MOUSE	ATP-dependent Clp protease ATP-binding subunit clpX-like, mitochondrial OS=Mus musculus GN=Clpx PE=1 SV=1	GETVQVDTTNVLFVASGAFN[115.0269]GLDR	837.753	3	88.209	161564480	166929936	89644048	62171672	66819760	47640340	439157472	268801504	178246848	274958	160649	5.04042e+06	12564296	938212	535862	17496892	16812936	4226792	6.08992e+06
MAP1B_MOUSE	Microtubule-associated protein 1B OS=Mus musculus GN=Map1b PE=1 SV=1	HLDFLK	386.72076, 386.72168, 386.72247, 386.72284	0, 2	42.007	47263652	62217884	33074036	75986376	40907220	63735680	1913717	1.09925e+06	1420054	853327	633632	477956	921879	2.24882e+06	1.6195e+06	16202446	16644833	16468600	24098648
F91A1_MOUSE	Protein FAM91A1 OS=Mus musculus GN=Fam91a1 PE=1 SV=1	LPDIFQGYDR	612.308	2	64.991	169231696	196257024	111009560	249023248	158199952	115541496	384848736	395457856	333310560	7943056	6206666	9645671	4195729	5247237	6731633	95692736	92407056	82451808	94976080
ARHG2_MOUSE	Rho guanine nucleotide exchange factor 2 OS=Mus musculus GN=Arhgef2 PE=1 SV=3	QDVIYELIQTELHHVR	499.01895, 665.0235	3, 4	88.184	771136896	665373248	263411360	403733568	291288864	159992192	733099968	1013639296	495431968	32344854	11169983	17241386	17601244	22379530	18023846	26145360	10347285	2579771	561649
ARHG2_MOUSE	Rho guanine nucleotide exchange factor 2 OS=Mus musculus GN=Arhgef2 PE=1 SV=3	Q[129.0426]SLLGSR	381.211	2	29.274	21783640	29074382	19751756	20870766	11774702	10250314	51916528	35708448	26873160	832893	477613	949081	982323	721654	737892	10909100	11941330	15245005	19229486
GFPT1_MOUSE	Glucosamine--fructose-6-phosphate aminotransferase [isomerizing] 1 OS=Mus musculus GN=Gfpt1 PE=1 SV=3	REILETLIK	557.846	2	55.246	10919279	16193240	6.89266e+06	21508662	12775580	13423387	24208772	16498324	14458223	460108	553679	1.92586e+06	26474.4	440199	711660	5.31962e+06	5.8156e+06	5.55633e+06	6552989
CLPX_MOUSE	ATP-dependent Clp protease ATP-binding subunit clpX-like, mitochondrial OS=Mus musculus GN=Clpx PE=1 SV=1	YVVGQSFAK	499.769	2	36.557	319706880	311172352	193002160	213303968	134428144	77230392	1000402560	818152448	587841536	13078410	10986381	12995033	8076043	10146636	10392387	256670416	224687904	232661808	258457344
ARHG2_MOUSE	Rho guanine nucleotide exchange factor 2 OS=Mus musculus GN=Arhgef2 PE=1 SV=3	SVSTTN[115.0269]IAGHFNDESPLGLR	706.016	3	60.108	141055920	206534736	100551240	142344448	111375792	68284360	296666880	326883040	236293376	8.20261e+06	7787975	7.12745e+06	3534379	6873586	5.23097e+06	68721408	63991644	58821032	60733488
MAP1B_MOUSE	Microtubule-associated protein 1B OS=Mus musculus GN=Map1b PE=1 SV=1	M[147.0354]GVGKLEMYVLNPVK	565.307	3	65.027	23869968	35012468	22727498	56955184	14563428	35836716	1.38885e+06	1.56616e+06	941693	1.67798e+06	514758	1.14507e+06	565453	1.29728e+06	998340	7.4821e+06	7.16985e+06	7.03396e+06	8722722
CLPX_MOUSE	ATP-dependent Clp protease ATP-binding subunit clpX-like, mitochondrial OS=Mus musculus GN=Clpx PE=1 SV=1	TLLAQ[129.0426]TLAK	480.294	2	50.476	16286420	19163564	18342728	14275606	7.2275e+06	6334427	78677392	51903300	39274260	644052	362906	413619	427270	780024	696452	11500611	12062247	15964079	18751026
THOC2_MOUSE	THO complex subunit 2 OS=Mus musculus GN=Thoc2 PE=3 SV=1	NILIVLTK	457.308	2	65.916	8852624	9226889	5277773	39751884	10244946	8820572	26853802	22707026	15950316	216290	176712	276929	195705	155958	480970	2.06107e+06	1.69537e+06	974109	1.08816e+06
PEX1_MOUSE	Peroxisome biogenesis factor 1 - Mus musculus (Mouse)	YIGASEQAVR	547.287	2	26.797	9127594	12119064	7098210	15700386	12404529	12947322	13671636	12990953	13875727	272781	196621	175993	319480	312345	381326	6.37737e+06	6725933	6915788	7604431
AGAP1_MOUSE	Arf-GAP, GTPase, ANK repeat and PH domain-containing protein 1 OS=Mus musculus GN=Agap1 PE=2 SV=1	LTSQSEAMALQSIR	767.898	2	51.122	76903672	84426928	44419500	81885152	54920928	48005364	69442000	79399112	50962108	354859	1374635	2.67514e+06	1.89755e+06	3900503	1.55917e+06	29610962	29588538	31895468	29283470
ARHG2_MOUSE	Rho guanine nucleotide exchange factor 2 OS=Mus musculus GN=Arhgef2 PE=1 SV=3	QILSQ[129.0426]STDSLNMR	747.367	2	47.872	11057873	10850015	7590290	9457336	6.52526e+06	5.5443e+06	41045844	25455092	17335506	668266	406353	1.36584e+06	300764	458493	303612	5897923	5645363	7.96806e+06	8728911
RFIP2_MOUSE	Rab11 family-interacting protein 2 OS=Mus musculus GN=Rab11fip2 PE=1 SV=1	KIPDNNPFDATAGYR	560.27893, 839.9144	2, 3	48.259	109796968	135186112	75412400	63101380	68462016	33024132	493264864	480666336	299823296	8856823	3758600	5.86325e+06	3.34613e+06	4406240	3.81121e+06	98528184	84654936	84813632	90481488
ARHG2_MOUSE	Rho guanine nucleotide exchange factor 2 OS=Mus musculus GN=Arhgef2 PE=1 SV=3	LM[147.0354]EALFPEGPER	468.8998, 702.8462	2, 3	54.492	769997952	1464092288	414517984	640011776	508713856	449083584	1481548160	1120945408	863693184	29737072	27235124	31512408	27459716	35103288	33136896	398891104	416976960	402774784	473508704
THOC1_MOUSE	THO complex subunit 1 OS=Mus musculus GN=Thoc1 PE=2 SV=1	AAPEDFLGK	474.246	2	43.798	19259020	26132586	8688720	42407412	27850090	34264312	37466348	26983368	19451268	303033	602903	690978	445075	924794	593472	14560594	14699927	11501469	17561602
ARHG2_MOUSE	Rho guanine nucleotide exchange factor 2 OS=Mus musculus GN=Arhgef2 PE=1 SV=3	SLPAGDALYLSFNPPQPSR	508.26385, 677.3495, 1015.52026, 1015.5207	0, 2, 3, 4	75.488	1724437888	2793102592	935088640	1098121600	1304383872	1163555072	3663287808	3248588800	2692350208	70537576	48838960	44075572	59264204	83210992	56859580	647477504	588597376	511198048	544836032
PEX6_MOUSE	Peroxisome assembly factor 2 OS=Mus musculus GN=Pex6 PE=1 SV=1	GPGPPPLLVSR	545.325	2	52.543	36397980	52229556	31268780	57084772	46805924	42855152	47495420	52416692	47159952	2413786	2.56402e+06	3.12255e+06	774571	1.65095e+06	1.96252e+06	21523566	23215718	23580514	22198900
MARF1_MOUSE	Meiosis arrest female protein 1 OS=Mus musculus GN=Marf1 PE=1 SV=3	SATTVVQ[129.0426]R	431.735	2	25.746	65025972	110050464	59801372	143253632	89715232	55501088	111706312	111509688	67374424	3919580	3220835	3930070	2414171	3.78806e+06	2.46299e+06	48124032	49622356	50951808	56069484
ARHG2_MOUSE	Rho guanine nucleotide exchange factor 2 OS=Mus musculus GN=Arhgef2 PE=1 SV=3	AQTPVPGKGPFGRDELLR	646.691	3	48.942	389336320	386549536	228629472	174770608	145156112	197776464	344387072	558473792	340667488	13004307	8148167	11808800	16689313	13302959	7076005	115584968	110953240	108373048	102232672
MAP1B_MOUSE	Microtubule-associated protein 1B OS=Mus musculus GN=Map1b PE=1 SV=1	AVLDALLEGK	514.8033, 514.804	2	65.364	3462579712	5001038336	3059225088	8468207616	4685345280	4065897984	635254400	640483456	528363072	95349440	55531656	80304408	114263176	167042144	144688800	1408475264	1404198784	1338306304	1755327104
MAP1B_MOUSE	Microtubule-associated protein 1B OS=Mus musculus GN=Map1b PE=1 SV=1	TTTTPEVK	438.737	2	18.374	1201594496	1621596800	692204928	1472544512	1082290176	1045697088	131976816	106403376	110416048	10561313	6306193	7271459	31042738	49547736	50672328	466909152	501331584	508896320	475789056
ARHG2_MOUSE	Rho guanine nucleotide exchange factor 2 OS=Mus musculus GN=Arhgef2 PE=1 SV=3	LGDLLISQFSGSNAEQM[147.0354]RK	704.0252, 1055.5332	2, 3	61.686	568725056	713762816	355334176	381661312	296951392	241557744	707689728	704884032	497979392	16238632	12018937	13060585	24958564	18016572	18642936	205251520	188690608	188244256	205717744
ARHG2_MOUSE	Rho guanine nucleotide exchange factor 2 OS=Mus musculus GN=Arhgef2 PE=1 SV=3	QHTLLQEELRR	474.93207, 711.89465	2, 3	35.724	891107200	1574618752	323860800	309771840	726612608	472964480	1533519872	1811026688	1356720640	53420760	28782564	35756948	22249346	47080724	36112624	559216448	411086464	403725440	315146240
WDR11_MOUSE	WD repeat-containing protein 11 OS=Mus musculus GN=Wdr11 PE=1 SV=1	DKPLELWDIR	428.90378, 642.8524	2, 3	64.964	60670192	54244184	27854792	115459456	50499464	32362976	178689472	195114000	140591600	2.43171e+06	2.01717e+06	3267046	1.00857e+06	1.8593e+06	2577620	34435468	35934332	31835524	37113408
DESP_MOUSE	Desmoplakin OS=Mus musculus GN=Dsp PE=3 SV=1	AIKEKEYEIER	469.921	0	24.464	8566302	0	130969	0	1.16967e+06	0	0	0	0	214972	16723.6	440810	98490	213671	21064.8	310137	389266	384412	219165
STK4_MOUSE	Serine/threonine-protein kinase 4 OS=Mus musculus GN=Stk4 PE=1 SV=1	AAGDEMGTVR	503.735	2	21.75	11068870	13222586	7690274	23346666	25840196	17414590	2.44867e+06	1.73215e+06	1.38276e+06	496055	451214	542134	270577	602361	352760	5.41556e+06	6563389	7377385	6.12071e+06
ARHG2_MOUSE	Rho guanine nucleotide exchange factor 2 OS=Mus musculus GN=Arhgef2 PE=1 SV=3	FLN[115.0269]QLLER	517.2883, 517.2885	2	59.925	111810640	148911040	85179304	96922408	79838944	44436704	186265712	167225872	132814176	2.80054e+06	3188098	3.83936e+06	3.63691e+06	5450263	4.18404e+06	49622372	50455540	50972636	58698956
F91A1_MOUSE	Protein FAM91A1 OS=Mus musculus GN=Fam91a1 PE=1 SV=1	ESLQSLLHSSR	419.55847, 628.83417	0, 3	48.799	124732160	129543864	68481160	199226624	98863640	67015600	336422848	284274176	192185120	7.52762e+06	7118128	11761526	2.70844e+06	6420631	3.25922e+06	75133440	67259056	71393368	74019088
HELQ_MOUSE	Helicase POLQ-like OS=Mus musculus GN=Helq PE=2 SV=2	AEALQGEAEELLR	714.871	2	60.103	4262138	7839381	2.98672e+06	12710816	8893091	10482351	21201460	20938552	19408872	109771	321210	735311	272528	114809	195039	4.41147e+06	3.80078e+06	3813267	3736487
F91A1_MOUSE	Protein FAM91A1 OS=Mus musculus GN=Fam91a1 PE=1 SV=1	MLLSWDGGESR	625.796	2	58.271	98678936	93189456	49197936	125693776	113195296	105927904	258580832	273236224	245062240	8351687	4.20465e+06	7377320	1.53331e+06	5373975	2399115	64683424	64821532	67983920	65353728
ZNHI2_MOUSE	Zinc finger HIT domain-containing protein 2 OS=Mus musculus GN=Znhit2 PE=2 SV=2	LLEELDHAANR	640.833	2	39.674	27683888	38757720	21861508	2.58042e+06	2.53724e+06	2.06465e+06	32615576	30807748	27621670	5232678	3.48727e+06	4.41939e+06	707841	1.62924e+06	1081060	7960801	9151228	6.58183e+06	9802398
MAP1B_MOUSE	Microtubule-associated protein 1B OS=Mus musculus GN=Map1b PE=1 SV=1	MSISEGTVSDK	577.275	2	30.436	1649239296	1773426944	1230303488	2542580480	1604947328	1789542912	159716416	154437920	184510512	40239140	37292208	33528556	54726236	75966888	51528656	756621504	694827648	740874624	853062080
CLPX_MOUSE	ATP-dependent Clp protease ATP-binding subunit clpX-like, mitochondrial OS=Mus musculus GN=Clpx PE=1 SV=1	KIYNYLDK	528.79	2	33.285	101997176	110545752	59812412	70021448	55328448	29304124	349953376	292452160	196029920	4502262	3.8728e+06	5.54828e+06	4.50329e+06	3.30488e+06	3010158	81832528	74108880	70325952	81803528
PDIP2_MOUSE	Polymerase delta-interacting protein 2 OS=Mus musculus GN=Poldip2 PE=1 SV=1	APPFVAR	379.2213, 757.4363	1, 2	33.522	311677120	313009792	262082624	197942368	229397072	178182928	1286302848	1181943040	1117687552	15274161	5.52368e+06	7328600	6181865	11058426	18010930	331880096	283759488	281533024	342718432
RUFY2_MOUSE	RUN and FYVE domain-containing protein 2 OS=Mus musculus GN=Rufy2 PE=1 SV=2	GLIESALSFGR	575.317	2	72.255	31350758	30673690	21951316	14114363	12017578	6610961	50412588	44034516	37344884	1.43828e+06	537404	1.56457e+06	687363	1.17821e+06	1.47968e+06	9157148	7669427	6.9129e+06	5816009
WDR11_MOUSE	WD repeat-containing protein 11 OS=Mus musculus GN=Wdr11 PE=1 SV=1	TLLQEQLHALSNDIKK	463.514	4	62.082	14439939	28816256	4.64712e+06	24686602	26572018	8981638	62109512	47700564	25631250	1.35883e+06	165595	0	395583	707354	820735	574511	174593	467614	154691
MAP1B_MOUSE	Microtubule-associated protein 1B OS=Mus musculus GN=Map1b PE=1 SV=1	HNLQDFINIK	414.55945, 621.33356, 621.33606	0, 2, 3	57.992	1669487232	2880259584	1379549824	3466892800	2049387648	2254132224	196336912	194397184	201327680	78333848	53945056	77685024	60957872	106361584	75047384	628506880	632256832	653649984	641065984
AGAP3_MOUSE	Arf-GAP with GTPase, ANK repeat and PH domain-containing protein 3 OS=Mus musculus GN=Agap3 PE=1 SV=1	LGNQNTALAVQAVR	727.909	2	43.887	35153684	34578732	20992352	21781082	17619630	11068084	84935888	85279440	59546224	2.72618e+06	2.86826e+06	3.01041e+06	859004	1.8061e+06	1.10323e+06	20392172	22763844	16748194	24585066
ARHG2_MOUSE	Rho guanine nucleotide exchange factor 2 OS=Mus musculus GN=Arhgef2 PE=1 SV=3	GM[147.0354]FLISSGPPEMYEVHAASR	732.3498, 1098.0167	2, 3	63.835	676216960	879358080	392610240	529571488	340275968	185141104	1006300544	1001355264	620054144	31167940	21961362	28418062	21202040	31260932	28554810	186317280	258732352	262011760	356037152
F91A1_MOUSE	Protein FAM91A1 OS=Mus musculus GN=Fam91a1 PE=1 SV=1	LSDESLDSFLIELEK	579.9653, 869.4447	2, 3	93.106	227049216	286729664	146013888	439260864	274086720	174639440	613340928	599845632	460000736	17069656	13002325	10880085	7.23189e+06	10600072	9929015	74328560	63074732	45461832	33495766
AGAP1_MOUSE	Arf-GAP, GTPase, ANK repeat and PH domain-containing protein 1 OS=Mus musculus GN=Agap1 PE=2 SV=1	FVLM[147.0354]ATPNLSR	632.8416, 632.8424	2	55.33	17865888	29035954	9154563	35443952	19282254	17140446	9761360	5752218	4.7219e+06	482697	603800	1.08046e+06	543175	838319	981779	4.32543e+06	4.79639e+06	5201134	6028189
VIME_MOUSE	Vimentin - Mus musculus (Mouse)	LQEEMLQREEAESTLQSFRQDVDNASLAR	849.165	4	70.438	4836095	184345984	13627293	6.33817e+06	4262631	47769252	10161214	48261080	10521183	5.74507e+06	2.85279e+06	5.73041e+06	3.22664e+06	3873913	1.45055e+06	4.85705e+06	4.22127e+06	3992889	3.99596e+06
RFIP2_MOUSE	Rab11 family-interacting protein 2 OS=Mus musculus GN=Rab11fip2 PE=1 SV=1	LSSAHSM[147.0354]SDLTGSHLSSEK	663.979	3	24.8	1.6596e+06	3227356	863566	837029	1.35246e+06	454828	27896574	20195816	13305926	114085	157043	63210.4	32335.2	124578	85703.5	2.40852e+06	2663051	2.18642e+06	2.65892e+06
JHD2C_MOUSE	Probable JmjC domain-containing histone demethylation protein 2C OS=Mus musculus GN=Jmjd1c PE=1 SV=2	IILPNVNLESAHVK	516.30347, 516.30365	0, 3	61.754	36512380	75214600	29677806	31777702	14512593	24313190	46466764	49212600	24113432	2482471	1.71079e+06	3.82204e+06	2.38339e+06	1.70583e+06	1.8832e+06	16375632	14941196	15868189	13431169
RFIP2_MOUSE	Rab11 family-interacting protein 2 OS=Mus musculus GN=Rab11fip2 PE=1 SV=1	VM[147.0354]EETPSILR	595.809	2	42.987	36228828	46593464	26405526	22584260	18329290	11556289	144321280	115221704	74601024	1.14683e+06	1.03524e+06	881076	1283109	1.35082e+06	2.08432e+06	31939440	28614060	25546144	31153972
WDR11_MOUSE	WD repeat-containing protein 11 OS=Mus musculus GN=Wdr11 PE=1 SV=1	LLLDPDFSLLQR	477.27457, 715.40845	2, 3	87.08	218846000	244603056	137959120	454819200	223408352	152377920	640583488	616414464	422923040	18034602	12089269	12073558	6.83318e+06	9008299	10199484	87930784	78442984	60206012	64636960
WDR11_MOUSE	WD repeat-containing protein 11 OS=Mus musculus GN=Wdr11 PE=1 SV=1	LPDLSLDNMIGQSAIAGEEHPK	779.058	3	75.012	211464032	243246032	124217960	380305856	217883504	141894640	678639360	660646656	543241152	10830329	9398986	7594865	7.67182e+06	6775109	10848823	100839832	93861200	91489056	87606096
LRRF1_MOUSE	Leucine-rich repeat flightless-interacting protein 1 OS=Mus musculus GN=Lrrfip1 PE=1 SV=2	AGSREPVEDPQSGSSGK	563.267	3	17.205	15336342	22752158	9672393	24347778	22772712	19368590	23959676	18657662	21389492	712705	453605	814866	525264	853221	709810	11876656	10655947	10793781	9074418
F92A1_MOUSE	Protein FAM92A1 OS=Mus musculus GN=Fam92a1 PE=1 SV=1	DFADEFAK	471.714	2	45.824	18551960	16833534	12568169	9621978	10565570	4.90844e+06	49331528	37228844	36642604	1.81744e+06	443938	1.0656e+06	219264	1.15594e+06	736297	10782544	12430010	12394074	13257972
HSF1_MOUSE	Heat shock factor protein 1 OS=Mus musculus GN=Hsf1 PE=1 SV=2	VVHIEQGGLVKPER	390.97708, 520.96765, 780.9473	2, 3, 4	34.258	715848000	998707072	449783968	489398432	352679552	227145696	1479008512	1037423296	715943488	34801404	24306944	31886860	26449986	41741648	27699006	395427584	325973536	352380224	372655104
F91A1_MOUSE	Protein FAM91A1 OS=Mus musculus GN=Fam91a1 PE=1 SV=1	DHLMLYPYHLSDIM[147.0354]VK	664.332	3	67.628	19938924	24216504	8524300	24183660	15975116	19875482	55806756	41779724	30726418	1076326	522386	1.63593e+06	665184	904623	766056	5.82147e+06	7.3169e+06	7198978	8378306
RUFY1_MOUSE	RUN and FYVE domain-containing protein 1 OS=Mus musculus GN=Rufy1 PE=1 SV=1	LQEELSAATDR	616.81	2	31.387	34905644	38925604	24217626	28292292	25993780	20277056	48842904	40705172	37655100	1.19103e+06	921652	1.48219e+06	833032	2.027e+06	1.49192e+06	21667382	17276612	16956926	21042326
ARHG2_MOUSE	Rho guanine nucleotide exchange factor 2 OS=Mus musculus GN=Arhgef2 PE=1 SV=3	GM[147.0354]FLISSGPPEM[147.0354]YEVHAASR	737.681	3	55.982	405322304	586513216	223103488	324883968	195664016	127751984	574506560	461671552	278841632	9266683	12404207	11872440	14446476	16683804	22960632	125739096	130373120	126715984	139625328
CLPX_MOUSE	ATP-dependent Clp protease ATP-binding subunit clpX-like, mitochondrial OS=Mus musculus GN=Clpx PE=1 SV=1	SN[115.0269]ILLLGPTGSGK	629.355	2	59.837	2.99651e+06	6006153	6.68777e+06	3.01219e+06	1.4096e+06	1.36067e+06	30038092	11721664	9941624	303630	850820	654467	360698	230258	109661	2928604	1.91768e+06	2.81995e+06	3266800
F91A1_MOUSE	Protein FAM91A1 OS=Mus musculus GN=Fam91a1 PE=1 SV=1	NTILFLR	438.769	2	62.746	596957696	726679040	409882720	1033932096	524460928	394645184	1461962240	1322322432	1073753856	47560292	35580380	44812784	22388340	27424102	27850992	376838176	351749216	338315040	444556704
RASF5_MOUSE	Ras association domain-containing protein 5 OS=Mus musculus GN=Rassf5 PE=1 SV=1	DGQVLFQK	467.753	2	36.005	7796486	8599976	5884909	23232216	14423256	11746247	1.31761e+06	830175	763698	99363.1	323472	230052	297022	406625	301378	5024889	3.77072e+06	4640560	5193866
WDCP_MOUSE	WD repeat and coiled-coil-containing protein OS=Mus musculus GN=Wdcp PE=2 SV=2	TGLNSLNQAVHPTWGLAWTDGNR	836.753	3	74.491	36068972	38105572	26967680	22662218	30888398	20153808	53799692	52420932	43292720	1.68292e+06	408021	582085	654538	2.15914e+06	1.76524e+06	7869987	7756570	6.29479e+06	4774247
ARHG2_MOUSE	Rho guanine nucleotide exchange factor 2 OS=Mus musculus GN=Arhgef2 PE=1 SV=3	GMFLISSGPPEM[147.0354]YEVHAASR	732.348	3	64.591	240578656	300417760	153712992	210569856	117642104	57411988	394291808	334991712	213168144	6205794	6409356	9876925	10312507	9446021	12134691	68180424	73481880	72495464	87392248
MAP1B_MOUSE	Microtubule-associated protein 1B OS=Mus musculus GN=Map1b PE=1 SV=1	TSDVETM[147.0354]SSQSALALDERK	695.332	3	35.094	21540576	40494564	22482824	31362090	16365632	40708836	2.41624e+06	2184831	2.41835e+06	623180	1.47233e+06	1.16207e+06	1.39631e+06	1.40998e+06	1.08912e+06	11320243	9704812	8640923	9897188
ARHG2_MOUSE	Rho guanine nucleotide exchange factor 2 OS=Mus musculus GN=Arhgef2 PE=1 SV=3	ERPTSAIYPSDSFR	542.6033, 813.4009	2, 3	41.684	6147217920	6204428800	3514874880	4061516032	3975837696	2361171712	9563087872	8484254208	6426074624	272791744	247906400	247994848	210777632	290474400	232708208	3157189120	3199219456	3144854784	3087774464
THOC1_MOUSE	THO complex subunit 1 OS=Mus musculus GN=Thoc1 PE=2 SV=1	DKPITGEQIESFANK	559.6226, 838.92975	2, 3	44.245	26475132	45887540	15676017	81582832	53846136	60416292	81191992	59946316	52343140	1.18375e+06	965473	1635106	686111	2182108	1.2102e+06	24530142	28295504	25182218	28160296
ARHG2_MOUSE	Rho guanine nucleotide exchange factor 2 OS=Mus musculus GN=Arhgef2 PE=1 SV=3	QSLLGSR	380.71848, 380.71927	0, 2	29.996	2323801088	2666071296	1313797120	1296321024	1402872960	869750016	3085335808	3455862784	2784071680	117110304	94506320	87883008	85255160	111367440	96586656	1416443904	1147564288	1112676096	1303768064
RUFY1_MOUSE	RUN and FYVE domain-containing protein 1 OS=Mus musculus GN=Rufy1 PE=1 SV=1	NYVEELNR	518.757	2	33.065	75958576	103124432	67164544	53714876	52163204	37455488	127745584	106663096	94954496	1.9757e+06	2.68405e+06	4.42369e+06	2.04095e+06	4.69556e+06	4.72474e+06	48939300	43984212	42713924	53415360
DZI1L_MOUSE	Zinc finger protein DZIP1L OS=Mus musculus GN=Dzip1l PE=2 SV=1	LQASLGQQQR	564.81	2	24.713	55009704	70769888	41936572	26156000	31782692	20764940	131088704	108267824	96664360	15794614	13238514	13436793	1.78134e+06	3.63952e+06	2424677	38591904	38947876	40390600	40940076
WDR11_MOUSE	WD repeat-containing protein 11 OS=Mus musculus GN=Wdr11 PE=1 SV=1	AFLLHQPWN[115.0269]GR	447.235	3	58.314	45120432	50992380	26845954	89591744	49640240	33859992	132995656	146002032	109581776	5.67733e+06	2.60233e+06	3.73029e+06	614727	3.22558e+06	1.9189e+06	29639438	23341344	26692380	27738608
NEST_MOUSE	Nestin OS=Mus musculus GN=Nes PE=1 SV=1	SPEEDQQAFRPLEK	837.418	0	37.085	2.80971e+06	13192672	0	4.59274e+06	0	726162	13699529	12593170	7.69744e+06	0	3598.43	0	233475	294908	221295	680928	47923.1	1.03318e+06	1224692
MAP1B_MOUSE	Microtubule-associated protein 1B OS=Mus musculus GN=Map1b PE=1 SV=1	TSDVETMSSQSALALDERK	690.001	3	45.124	42349888	59447168	43282520	57102488	30826576	80189288	6472996	4860785	5.7706e+06	4.31105e+06	2.07948e+06	3628951	1741781	3.21939e+06	1.85041e+06	17236426	15699067	15367781	16818380
ARHG2_MOUSE	Rho guanine nucleotide exchange factor 2 OS=Mus musculus GN=Arhgef2 PE=1 SV=3	QHTLLQEELR	633.845	2	41.6	157135952	174709296	67370928	70889992	136684336	72803688	265286384	291578144	232617232	6.56376e+06	6550550	4282462	3767105	8882335	6165535	87269328	88744512	82777808	75403200
WDR11_MOUSE	WD repeat-containing protein 11 OS=Mus musculus GN=Wdr11 PE=1 SV=1	M[147.0354]LPYTVNFK	564.793	2	55.616	29481440	30933550	18289420	71243000	26289712	17950966	84730112	74932672	52885924	1.33378e+06	1.2406e+06	1505346	969342	1.15672e+06	1.61283e+06	19899978	19901502	22584654	24007330
ARHG2_MOUSE	Rho guanine nucleotide exchange factor 2 OS=Mus musculus GN=Arhgef2 PE=1 SV=3	QATELALLQR	571.8313, 571.83136	2	59.516	1894355584	3083267072	1005556928	1165980288	1438806272	1116564736	3333599744	3745531136	2947229696	116570128	87018784	81018864	79814120	114843568	89728832	1108906112	1080040576	1084442112	1012268224
FLII_MOUSE	Protein flightless-1 homolog OS=Mus musculus GN=Flii PE=1 SV=1	LVHLQTLVLNGNPLLHAQLR	750.447	3	79.977	30977188	27852270	16607882	32609830	24434216	18651626	27933636	32105032	24024416	755771	651643	1.30679e+06	191200	1.32121e+06	2.08867e+06	280712	3406.51	10822.2	0
NO66_MOUSE	Lysine-specific demethylase NO66 OS=Mus musculus GN=No66 PE=1 SV=2	SYPEFVR	449.226	0	41.056	21941510	15607760	7.38613e+06	16577809	9960053	7.75756e+06	8693011	4639020	7636366	118910	161969	24901.3	1.25214e+06	50121.7	843594	7.72555e+06	5.909e+06	3.79677e+06	6187143
MAP1B_MOUSE	Microtubule-associated protein 1B OS=Mus musculus GN=Map1b PE=1 SV=1	YESSLYSQEYSKPAVASFN[115.0269]GLSEGSK	943.7742, 943.7755, 943.77563, 943.7758	3	58.243	1077881472	1605023104	750427520	1640243968	1176722560	1364382208	111844120	117683288	118831304	63202484	54821208	70668856	32121066	79924840	52095200	307599936	315680256	292361888	258554832
MAP1B_MOUSE	Microtubule-associated protein 1B OS=Mus musculus GN=Map1b PE=1 SV=1	STGFIPIKEDFGPEK	555.6228, 832.93054	2, 3	59.313	547651072	825085440	404112192	821079168	522001760	646868544	49048560	38050796	66351680	17934296	15276643	17332624	25393736	32224194	27505172	161072720	161856000	179313888	174562656
RUFY2_MOUSE	RUN and FYVE domain-containing protein 2 OS=Mus musculus GN=Rufy2 PE=1 SV=2	LIEELAIAK	500.309	0	54.318	15010109	18800530	12167005	7.64273e+06	5.63089e+06	3.39337e+06	23948378	21453154	15916441	415275	440976	922381	464405	1105209	646835	5.34048e+06	5962889	6.05577e+06	6762011
F91A1_MOUSE	Protein FAM91A1 OS=Mus musculus GN=Fam91a1 PE=1 SV=1	VQGDYFETLLYK	738.374	2	73.471	350232096	373181952	234970464	527215968	276447296	152476704	878564928	767658752	627027520	27278270	21236138	30801000	13895799	14383545	18268158	222103488	186930016	159465392	152634256
GCP2_MOUSE	Gamma-tubulin complex component 2 OS=Mus musculus GN=Tubgcp2 PE=2 SV=1	TPEDFLK	425.221	0	41.028	11489177	23842632	8580495	27840530	26982520	28972142	60896560	48886508	37790744	2.31248e+06	4.07634e+06	4.95886e+06	365494	567394	1.20329e+06	19572098	17861884	16440740	20385616
ARHG2_MOUSE	Rho guanine nucleotide exchange factor 2 OS=Mus musculus GN=Arhgef2 PE=1 SV=3	ITKYPVLINR	406.2526, 608.8755	2, 3	44.04	2841103104	2867175680	1702072064	1884152832	1517235072	896837248	4273483520	3983272192	2866610944	115724968	107652224	105179920	112992792	132803952	114836528	1284565376	1371073536	1187714688	1431872640
ARHG2_MOUSE	Rho guanine nucleotide exchange factor 2 OS=Mus musculus GN=Arhgef2 PE=1 SV=3	GHDRLDLPVTVR	459.9252, 689.38434	2, 3	46.063	1283020160	2168844544	674310848	715512000	933012224	817011008	3375338496	2845496576	2264948736	89255432	63681560	66474144	65791852	79080184	56309056	716670592	662018944	686613120	662345472
ARHG2_MOUSE	Rho guanine nucleotide exchange factor 2 OS=Mus musculus GN=Arhgef2 PE=1 SV=3	KQDVIYELIQTELHHVR	531.04236, 707.72076	3, 4	79.928	1824572416	1662886272	704095104	1300635648	725298048	314180096	2047996928	2462003200	1341646720	67043176	21982386	68602768	85834864	63568480	54975644	83875592	50108828	7.09692e+06	1.30354e+06
F91A1_MOUSE	Protein FAM91A1 OS=Mus musculus GN=Fam91a1 PE=1 SV=1	SPSSLLIASLHL	413.24356, 619.36206	2, 3	89.92	509635328	536145760	269969408	755293312	552733184	498653440	1198936704	1212538240	993376512	40903068	29659054	37173956	16987950	24066704	23141124	81953432	64117968	44076644	35085736
ARHG2_MOUSE	Rho guanine nucleotide exchange factor 2 OS=Mus musculus GN=Arhgef2 PE=1 SV=3	YIFTSLDKPSVVSLQNLIVR	573.8304, 764.7719, 764.7728, 1146.6525	2, 3, 4	89.445	2813229824	2655968512	1389464832	2221105152	1572400896	706839488	4568867840	4263859456	2235112704	148328672	96004480	104799440	88268520	120614960	125804456	167026016	91232800	42008556	22657524
WDR11_MOUSE	WD repeat-containing protein 11 OS=Mus musculus GN=Wdr11 PE=1 SV=1	LASADVTGK	431.237	2	20.498	124538752	112770432	74496648	199255360	112616896	69613472	360347424	259738928	232506880	6958191	7567442	6.30121e+06	4.52968e+06	4920146	5.80657e+06	93811728	100832736	103741920	96714304
ARHG2_MOUSE	Rho guanine nucleotide exchange factor 2 OS=Mus musculus GN=Arhgef2 PE=1 SV=3	NVELFAEMVHFQALK	592.64264, 592.64355, 888.4621	2, 3	85.681	869323520	886154496	494796288	656447232	426592544	245428016	1266816896	1272784000	701955200	34692952	28552394	35622864	34799528	40033916	35479104	25198652	20534546	8.28506e+06	7167162
ARHG2_MOUSE	Rho guanine nucleotide exchange factor 2 OS=Mus musculus GN=Arhgef2 PE=1 SV=3	AGFVGMPPPALPR	437.24155, 437.2422, 655.3592, 655.36005	0, 2, 3	65.757	3065496576	3545114624	1844934016	1741592576	1545241344	919608256	5505028608	5406423040	3866464256	142043712	125628816	147230576	114504288	158922560	141412448	999705984	1146374528	1081258112	1249197056
ARHG2_MOUSE	Rho guanine nucleotide exchange factor 2 OS=Mus musculus GN=Arhgef2 PE=1 SV=3	GMFLISSGPPEMYEVHAASR	727.01624, 1090.0195	2, 3	72.514	1230400128	1375214208	710700672	803162880	662102144	302760512	2355635200	2200563968	1540750976	56098376	46706872	59032796	51336020	57874804	53602444	327273568	344754432	311569856	318238784
DZI1L_MOUSE	Zinc finger protein DZIP1L OS=Mus musculus GN=Dzip1l PE=2 SV=1	AQLQEQAR	472.252	2	16.569	16982220	21322626	12111896	6908478	9792604	5308992	38730260	35076536	31092872	1.45901e+06	1.2064e+06	945531	485850	988414	1.00358e+06	10478272	10186820	11499236	10194819
F91A1_MOUSE	Protein FAM91A1 OS=Mus musculus GN=Fam91a1 PE=1 SV=1	STLDPQK	394.71072, 788.41425	1, 2	17.537	173102304	202480096	100290456	267419728	203251824	178290400	474054912	384229856	353049024	11302030	9006416	12089825	6.46745e+06	8874577	8.18895e+06	140228640	158945264	151968352	146876224
ARHG2_MOUSE	Rho guanine nucleotide exchange factor 2 OS=Mus musculus GN=Arhgef2 PE=1 SV=3	SVSTTNIAGHFNDESPLGLR	705.6868, 705.6871, 705.68787, 1058.0266	0, 2, 3	59.147	4411612672	5615802880	2864233216	3426483712	3079588608	1795187840	9271429120	9062437888	6923748352	284405184	233406256	281047936	171014336	265063248	205362592	1681607680	1561857536	1476405760	1576846848
ARHG2_MOUSE	Rho guanine nucleotide exchange factor 2 OS=Mus musculus GN=Arhgef2 PE=1 SV=3	NVELFAEM[147.0354]VHFQALK	597.9753, 597.9761, 597.9769, 896.4593, 896.4604	2, 3	71.48	925239360	974080640	516539232	734327808	470186688	246404160	1248242688	1313143168	750354496	34359944	23744604	30037850	35254116	41043984	44096772	153070320	111912264	81193144	67812656
WDR11_MOUSE	WD repeat-containing protein 11 OS=Mus musculus GN=Wdr11 PE=1 SV=1	NELQLVDLPTGR	452.24973, 677.87134	2, 3	62.861	870232192	1033103232	551786752	1474858112	873690304	701075328	1940989952	2000582784	1715062272	67216568	58312256	61372848	35268308	43915416	43889640	559097984	559398656	556120960	654889472
ARHG2_MOUSE	Rho guanine nucleotide exchange factor 2 OS=Mus musculus GN=Arhgef2 PE=1 SV=3	NQALVELLQK	578.3402, 578.3403, 578.3405, 578.34064	0, 2	61.257	3489872128	4066723584	2110217216	2558434816	1908281728	1061087104	5085201920	5253578752	3884204032	162014896	143150672	173876016	137802496	183826128	163473856	1315466880	1274316928	1353669504	1233565696
SKA3_MOUSE	Spindle and kinetochore-associated protein 3 OS=Mus musculus GN=Ska3 PE=2 SV=1	HSSNLASPLDVK	634.337	2	37.04	29877424	23699180	22235494	9314553	9223594	2796496	32656338	36664804	33235934	1.01316e+06	1.33885e+06	2050297	1.35065e+06	1.18454e+06	1.28473e+06	10323143	10898123	11141662	12797167
MAP1A_MOUSE	Microtubule-associated protein 1A OS=Mus musculus GN=Map1a PE=1 SV=2	AQWGENLQVTLIPTHDTEVTR	803.413	3	69.179	17780958	23672408	14199549	33075304	19626770	19565790	73326472	77605656	68670784	11095549	8.30317e+06	9806982	775936	1740186	289112	4446620	3.81338e+06	2186847	1.043e+06
MAP1B_MOUSE	Microtubule-associated protein 1B OS=Mus musculus GN=Map1b PE=1 SV=1	DLTTSSVEK	490.251	2	23.566	1123133312	1602397312	1005976960	1747061248	1324291200	1498295680	150945712	114866976	151706784	43357408	35393364	38581188	51137488	76254248	61039472	527501920	580247232	590314944	556287680
CLPX_MOUSE	ATP-dependent Clp protease ATP-binding subunit clpX-like, mitochondrial OS=Mus musculus GN=Clpx PE=1 SV=1	GETVQVDTTNVLFVASGAFNGLDR	837.42334, 1255.6298	2, 3	91.778	478729184	520011968	215967648	210401456	215323520	134514224	1013561472	829043264	556477696	30103580	9398477	19261640	29581082	19702392	12215203	33932892	29321494	9554368	10711848
ARHG2_MOUSE	Rho guanine nucleotide exchange factor 2 OS=Mus musculus GN=Arhgef2 PE=1 SV=3	LGDLLISQFSGSNAEQMR	655.99536, 983.489	2, 3	72.23	1885284992	2292530176	1144860160	1231461376	1121904256	670383808	3198542848	2929743104	2292897280	92906864	76338432	84647408	75386216	110421368	83735528	677883584	638182208	590874752	598903232
PKHH2_MOUSE	Pleckstrin homology domain-containing family H member 2 OS=Mus musculus GN=Plekhh2 PE=2 SV=2	FINQTQTEEIR	689.852	2	34.741	3.1888e+06	5.58641e+06	2414045	303342	459343	172700	34519260	36370980	25836546	700678	522082	732598	114796	238662	213838	6651131	5264070	5541119	6625222
F91A1_MOUSE	Protein FAM91A1 OS=Mus musculus GN=Fam91a1 PE=1 SV=1	YFDHALTLR	379.20145, 568.29816, 568.299	2, 3	47.455	447018432	532776096	338239776	786225408	505766560	339669408	1265649280	1024587904	885356928	35117904	31272510	41295592	17799746	25857636	23228654	329607840	328031520	330391936	349281600
ARHG2_MOUSE	Rho guanine nucleotide exchange factor 2 OS=Mus musculus GN=Arhgef2 PE=1 SV=3	RPLDPR	377.221	2	17.005	1330781568	1741325824	628601216	689866944	847732416	716044480	2204461568	1940947200	1605575936	62054684	53605032	52382252	55033512	72349496	60646312	675030464	722792256	765898624	706679744
ARHG2_MOUSE	Rho guanine nucleotide exchange factor 2 OS=Mus musculus GN=Arhgef2 PE=1 SV=3	RGLSSLSLAK	516.314	2	37.125	1706160512	2254284544	1098531328	1346140544	1118096256	742643136	3035204864	2862026752	2166819840	90807880	78716696	76350408	81613416	88213832	87294640	1087683712	922520448	1126332288	1039782016
F91A1_MOUSE	Protein FAM91A1 OS=Mus musculus GN=Fam91a1 PE=1 SV=1	VQSTGEGEAQR	581.277	2	14.557	142837280	201837936	68471424	166268864	133301912	80075024	323274272	281666176	262337872	10823197	8671506	10885462	4.01969e+06	7346631	9682345	92346048	138289360	126625296	87253272
GCP3_MOUSE	Gamma-tubulin complex component 3 OS=Mus musculus GN=Tubgcp3 PE=2 SV=2	GGELASAVHAYTK	652.336	2	37.115	7.65861e+06	15152858	4704092	35680472	21483872	13172273	52421416	52658780	35880348	950793	717769	1.07734e+06	20362.7	712714	683646	12133805	13796253	9047653	3659028
CLPP_MOUSE	Putative ATP-dependent Clp protease proteolytic subunit, mitochondrial OS=Mus musculus GN=Clpp PE=2 SV=1	GQATDIAIQ[129.0426]AEEIMK	809.905	2	72.983	14078634	15780374	14364845	5504336	2708077	4922151	63550272	36969360	29690168	978148	664600	1.12046e+06	432746	888933	967820	4914872	6363558	7106485	7.54057e+06
MAP1B_MOUSE	Microtubule-associated protein 1B OS=Mus musculus GN=Map1b PE=1 SV=1	ESVVSGDDRAEEDMDDVLEK	746.662	3	51.121	25517904	30121062	12361002	33708052	24250174	33815036	1559225	106167	177652	316821	1739087	2.24015e+06	1.58701e+06	701094	1258933	5.6657e+06	6283073	6148855	6264732
WDR11_MOUSE	WD repeat-containing protein 11 OS=Mus musculus GN=Wdr11 PE=1 SV=1	EVQMVSSLR	524.777	2	39.346	143598384	159579680	100584944	275285952	156896144	109786424	472233024	447266176	352881536	13798197	13216862	11234986	5.88479e+06	7247500	7941748	136780512	132156160	143790208	149853968
MYCB2_MOUSE	Probable E3 ubiquitin-protein ligase MYCBP2 OS=Mus musculus GN=Mycbp2 PE=1 SV=2	FYNDAAGYAMNR	696.803	2	40.763	1107432	804502	588119	650007	433947	99216.6	13297524	8.38359e+06	9331482	934096	156671	243485	130679	0	0	1.5442e+06	2.22796e+06	867966	1.08142e+06
ARHG2_MOUSE	Rho guanine nucleotide exchange factor 2 OS=Mus musculus GN=Arhgef2 PE=1 SV=3	LSPPHSPR	445.746	2	20.703	61065960	98390104	40805948	3.47596e+06	2706336	2.61025e+06	304677696	246249808	234742432	13458444	8826409	6.44449e+06	3013773	3.86619e+06	3.59058e+06	56393312	56462300	59543912	55245212
MAP1B_MOUSE	Microtubule-associated protein 1B OS=Mus musculus GN=Map1b PE=1 SV=1	ETAAAHQASSSPPIDAATAEPYGFR	637.05676, 849.07336, 1273.1035	2, 3, 4	51.612	1769803136	2739126784	1345522816	1944690944	1353338496	1737660672	175959920	287136096	175871248	108377528	95785232	189023408	66631748	151439760	88611064	553632768	568085696	518005376	477554624
ARHG2_MOUSE	Rho guanine nucleotide exchange factor 2 OS=Mus musculus GN=Arhgef2 PE=1 SV=3	ILQNSHGVEEEYQDLASALGLVK	629.07855, 838.4375, 1257.1484	2, 3, 4	87.307	3376101120	4476588032	2050462080	2780229888	2626340352	1521596160	6910109184	6283364864	4019421440	203068688	128950232	134930928	145599872	193369536	180525680	509131104	384560928	258373168	147287312
MAP1B_MOUSE	Microtubule-associated protein 1B OS=Mus musculus GN=Map1b PE=1 SV=1	STPLSDTK	424.722	2	19.403	38130612	50668428	21680206	29403468	26839288	76684272	3173873	2.7107e+06	2.70537e+06	1.84351e+06	1.26993e+06	1.09091e+06	1.62432e+06	2.1559e+06	2017904	13551408	15049900	14754451	13218205
AMMR1_MOUSE	AMME syndrome candidate gene 1 protein homolog OS=Mus musculus GN=Ammecr1 PE=2 SV=1	AGELGLGGAGTR	529.785	2	33.103	45732376	67174424	39653848	25986818	21545126	9778901	4.81669e+06	4.50619e+06	3.15235e+06	2938939	2.25058e+06	1.82809e+06	3064341	2.93952e+06	2.01642e+06	11970947	13453984	13030829	13772587
WDR11_MOUSE	WD repeat-containing protein 11 OS=Mus musculus GN=Wdr11 PE=1 SV=1	EVQM[147.0354]VSSLR	532.775	2	26.838	28449594	39266072	18620440	54924388	27301024	19043264	72204552	54054736	47212692	2.4625e+06	1.83644e+06	1.90157e+06	1.1452e+06	1.39954e+06	2.00479e+06	23935236	21243870	22271924	25395620
SPD2A_MOUSE	SH3 and PX domain-containing protein 2A OS=Mus musculus GN=Sh3pxd2a PE=1 SV=1	GSSGDSDSPGSSSLSLAVK	869.412	2	43.284	39332020	52745364	28005538	9689903	11510214	6.29463e+06	63950304	69295000	53954172	2068177	2.53345e+06	1.47325e+06	1.84506e+06	2.54434e+06	2.00649e+06	22459766	19458688	17269656	21683660
ARHG2_MOUSE	Rho guanine nucleotide exchange factor 2 OS=Mus musculus GN=Arhgef2 PE=1 SV=3	LMEALFPEGPER	694.848	2	64.539	1601150336	2398283008	921234944	1031483328	1030108672	861344128	3264933376	2868453632	2350032384	97596312	79732072	99543320	78023104	104548064	79896112	642682624	749245248	735283072	798139008
PDIP2_MOUSE	Polymerase delta-interacting protein 2 OS=Mus musculus GN=Poldip2 PE=1 SV=1	FERPDGSHFDVR	487.90118, 731.3482	2, 3	33.924	106357784	134884912	96733208	74581592	74921688	61077496	460784992	389361280	361527776	4.16783e+06	4.11988e+06	3.83891e+06	4.27496e+06	6.64221e+06	7133962	101428944	81585824	86216424	91643944
WDR11_MOUSE	WD repeat-containing protein 11 OS=Mus musculus GN=Wdr11 PE=1 SV=1	YGAFEVSEDTEK	687.808	2	39.335	61367184	73024512	33581396	136260688	64094348	35623180	236783776	177996496	119299096	6.20638e+06	2648496	2.97432e+06	1.74037e+06	3930518	3.326e+06	58789836	55384128	58550528	63317088
ARHG2_MOUSE	Rho guanine nucleotide exchange factor 2 OS=Mus musculus GN=Arhgef2 PE=1 SV=3	LESFESLRGER	441.56192, 441.5622	0, 3	39.453	1307402624	2139788416	1030443072	711043648	656267008	538212928	2378836224	2177818880	1728560384	101558200	73473416	69027984	74276728	87832960	77821904	789936128	683913536	729318784	785322752
THOC1_MOUSE	THO complex subunit 1 OS=Mus musculus GN=Thoc1 PE=2 SV=1	SVYQLLSENPPDGER	852.417	2	57.467	20046520	37034980	11113721	48318708	27904884	30142666	46254632	38667144	38782016	2.68585e+06	1.73331e+06	2.71655e+06	859590	1.83708e+06	962282	12494801	14524710	16678959	13073245
ARHG2_MOUSE	Rho guanine nucleotide exchange factor 2 OS=Mus musculus GN=Arhgef2 PE=1 SV=3	FLNQLLER	516.79364, 516.7947, 516.7953, 516.7955, 516.7965, 516.7979, 516.798	0, 2	62.132	6654619136	8498883584	4555315712	4947439616	4485708800	2784800000	9021268992	9606391808	7634201600	355934816	262814304	323203136	310354592	396356352	351053664	2594238208	2361117696	2572430336	2679482368
ARHG2_MOUSE	Rho guanine nucleotide exchange factor 2 OS=Mus musculus GN=Arhgef2 PE=1 SV=3	AGFVGM[147.0354]PPPALPR	442.57327, 663.3553, 663.3567, 663.35913	0, 2, 3	55.62	2080337920	2668588032	1250437888	1422097664	1011996416	656422144	3079025920	2797094912	1924833408	91873856	89269504	91714936	90823464	115369432	116547496	847841280	908068864	942473216	965972992
ARHG2_MOUSE	Rho guanine nucleotide exchange factor 2 OS=Mus musculus GN=Arhgef2 PE=1 SV=3	NFVIHR	393.2229, 393.22437, 393.22552, 785.4416	0, 1, 2	28.333	3777400832	4394785792	2685282304	2921506048	2515421696	1561754880	6029963264	5446513664	4449076224	218934384	182606816	176664128	169353008	205000128	211798016	2358005248	2020241664	2021401984	2499934464
MAP1A_MOUSE	Microtubule-associated protein 1A OS=Mus musculus GN=Map1a PE=1 SV=2	FPTSTYDLSGPEGPGPFEASQSAESAVPASSSK	1095.84	3	66.666	10755673	19743308	8515241	18225166	10557798	13277361	34150032	22953146	40850104	4193393	3827311	4.76654e+06	283214	1.35626e+06	479928	6919367	7.99563e+06	7500447	8201635
RFIP2_MOUSE	Rab11 family-interacting protein 2 OS=Mus musculus GN=Rab11fip2 PE=1 SV=1	IPDNNPFDATAGYR	775.867	2	52.626	19287940	31503536	12424723	10079806	7708828	4.88262e+06	91173776	92633456	49657264	1.39334e+06	1.10921e+06	1.27816e+06	622296	1.55052e+06	1.27271e+06	13675988	17071052	15023456	14720970
ARHG2_MOUSE	Rho guanine nucleotide exchange factor 2 OS=Mus musculus GN=Arhgef2 PE=1 SV=3	ELLSNVDQDVHELEK	589.9635, 589.9642, 884.44336	0, 2, 3	59.192	3941247232	5044478464	2198587136	3028624128	2729371136	1695776384	6450200064	6109293056	4962095104	221341264	145982704	174762352	180119472	223987472	206968720	1291362560	1307734784	1256020224	1192101760
THOC1_MOUSE	THO complex subunit 1 OS=Mus musculus GN=Thoc1 PE=2 SV=1	ILAPYLEIK	530.327	2	67.318	14984137	30593010	8326755	59691060	36105620	26869410	49400196	41743672	36174668	786072	595503	1663168	255065	1.50079e+06	1.20123e+06	14018932	12447130	11426433	14622773
AGAP1_MOUSE	Arf-GAP, GTPase, ANK repeat and PH domain-containing protein 1 OS=Mus musculus GN=Agap1 PE=2 SV=1	FVLMATPNLSR	624.844	2	65.518	56348128	68496008	31042618	63369400	44044624	38087728	62103752	58490968	43203320	2.51844e+06	1.71071e+06	2.36107e+06	2.08856e+06	3.75083e+06	2.73595e+06	16348637	19662344	17498074	19642644
F91A1_MOUSE	Protein FAM91A1 OS=Mus musculus GN=Fam91a1 PE=1 SV=1	M[147.0354]LLSWDGGESR	633.794	2	50.698	46399904	51428124	25099442	84390520	52387144	54554028	115461640	99400128	76359824	2.61183e+06	2872699	3255573	1.33238e+06	3.08971e+06	2344746	32573482	34027384	39835184	37855876
ARHG2_MOUSE	Rho guanine nucleotide exchange factor 2 OS=Mus musculus GN=Arhgef2 PE=1 SV=3	FKDVLLLLMTDVLVFLQEK	755.438	3	97.909	30564552	16296492	2241037	2.25575e+06	26097750	95291	7483646	17918886	429276	74222.3	298330	413195	682778	1999729	25818.1	4.13602e+06	4.53963e+06	693696	362557
ARHG2_MOUSE	Rho guanine nucleotide exchange factor 2 OS=Mus musculus GN=Arhgef2 PE=1 SV=3	GLSSLSLAK	438.2638, 438.26428	2	44.503	1756420864	1798685184	1173809792	1333887616	1130551936	699094400	3027176704	2727543296	2077735936	91811016	83643688	84959496	81772496	98548848	80782392	1015781376	1036812352	939171584	1147569024
F91A1_MOUSE	Protein FAM91A1 OS=Mus musculus GN=Fam91a1 PE=1 SV=1	SHAVTMFEVGK	402.53827, 603.3042	2, 3	42.875	208923856	157316608	137454528	251439952	189749552	97686000	639526336	555004672	474151968	16679659	15208064	16190822	7156375	10785970	9892716	149767120	165159904	141197184	170491968
WDR11_MOUSE	WD repeat-containing protein 11 OS=Mus musculus GN=Wdr11 PE=1 SV=1	LVATNM[147.0354]IAN[115.0269]GK	574.803	2	27.645	14485267	17578856	9407805	37672396	15737032	9823861	44023364	35484616	24755396	1.0885e+06	622058	455218	1.0749e+06	475144	747526	14373337	10936924	12376486	12789330
CBY1_MOUSE	Protein chibby homolog 1 OS=Mus musculus GN=Cby1 PE=2 SV=1	PLFGSIFSPK	546.809	2	74.531	13978103	12483575	8475682	9085324	6633932	2.76882e+06	37801224	43911696	26834728	1.47447e+06	596554	601717	453738	700364	784542	6.36133e+06	5770501	5946562	6.89282e+06
MAP1B_MOUSE	Microtubule-associated protein 1B OS=Mus musculus GN=Map1b PE=1 SV=1	M[147.0354]GVGKLEM[147.0354]YVLNPVK	570.638	3	59.066	28168328	43629608	20827958	56567100	15388508	41321108	1.91552e+06	654356	675044	1.08309e+06	569458	727107	2709832	1199330	1.25194e+06	7572799	5.24058e+06	6.60142e+06	5119061
ARHG2_MOUSE	Rho guanine nucleotide exchange factor 2 OS=Mus musculus GN=Arhgef2 PE=1 SV=3	AAVASVTPEK	486.772	2	23.589	3076250112	4475393024	2065938816	2019125376	2447353856	1916041088	6149261312	4442806784	4767389184	184725120	168844032	150731696	157393840	203384800	176195696	1929566208	2083567616	2134836096	1975504256
SPD2A_MOUSE	SH3 and PX domain-containing protein 2A OS=Mus musculus GN=Sh3pxd2a PE=1 SV=1	VQDSEISFPEGAEVHVLEK	705.019	3	60.838	37594168	70959368	27808238	19459720	10994080	6.32319e+06	62792688	88189840	60035624	2.56572e+06	2765317	1.55696e+06	852438	3.49883e+06	3.28564e+06	14544067	12178541	7.41248e+06	2.63353e+06
ARHG2_MOUSE	Rho guanine nucleotide exchange factor 2 OS=Mus musculus GN=Arhgef2 PE=1 SV=3	NNTALQSVSLR	401.5547, 601.82837	2, 3	41.214	5373229056	5600249856	3545478144	3662493440	3337702656	2268795136	7694094336	7831557120	6154854400	289493536	269714688	222885104	238997504	306378656	268183312	3223485184	3087497216	3011397632	3274142208
ARHG2_MOUSE	Rho guanine nucleotide exchange factor 2 OS=Mus musculus GN=Arhgef2 PE=1 SV=3	LQEIYNR	468.24985, 468.24988, 468.25128	0, 2	27.899	5338217984	6449948672	3724288256	3599296256	3838567936	2646587136	8194625536	7455021568	6912560128	298984128	260175072	255344240	242568656	332159648	296666400	3481791744	3126864384	3069133312	3584095232
WDR11_MOUSE	WD repeat-containing protein 11 OS=Mus musculus GN=Wdr11 PE=1 SV=1	TLLQEQLHALSNDIK	574.9853, 861.9742	2, 3	69.508	76364928	84469536	43689320	175821952	94369096	46140076	227416976	184643168	158595008	5358313	6.00035e+06	7007707	2.43914e+06	3.96441e+06	5.13192e+06	24742720	22290506	17355872	11022548
THOC2_MOUSE	THO complex subunit 2 OS=Mus musculus GN=Thoc2 PE=3 SV=1	SFDLLILK	474.792	2	80.017	20245444	28929202	12610162	73872096	24411664	23019578	50458184	47809972	35506912	1.09536e+06	1.18763e+06	1.38616e+06	487805	1.41977e+06	1.58373e+06	13231695	10790274	11191382	11539747
JHD2C_MOUSE	Probable JmjC domain-containing histone demethylation protein 2C OS=Mus musculus GN=Jmjd1c PE=1 SV=2	VDSVPSVPLASK	599.838	2	47.069	26741664	38538348	20765774	23399464	12241774	18084640	44265076	45187088	23841968	3.44744e+06	2.04687e+06	7198785	1.12608e+06	2156729	1.584e+06	14814497	16191925	18950992	19680426
JHD2C_MOUSE	Probable JmjC domain-containing histone demethylation protein 2C OS=Mus musculus GN=Jmjd1c PE=1 SV=2	LQNSNSAGVPR	571.8	2	20.119	12594429	14892382	7973586	6.12057e+06	5819783	7187083	16563352	14223538	8.06023e+06	1.43678e+06	786592	1.09279e+06	373194	573413	1.06859e+06	5.43068e+06	5.83897e+06	5772302	5310946
FLII_MOUSE	Protein flightless-1 homolog OS=Mus musculus GN=Flii PE=1 SV=1	QLPAMMALQTLHLR	541.634	3	82.477	93848800	99366632	51696000	75558472	90595704	86127352	76263104	123243224	93248248	6366874	4463826	4391745	2.49543e+06	6.55358e+06	4.88678e+06	9787735	12275024	9714630	7998101
MAP1B_MOUSE	Microtubule-associated protein 1B OS=Mus musculus GN=Map1b PE=1 SV=1	ETQPGEAYVIQK	681.85	2	34.318	288036736	424065024	213719072	625180224	362424320	346171232	105845272	101664160	95913184	56921160	55743092	59755980	10985971	25174552	16736891	189156096	162819296	178442880	185258336
ARHG2_MOUSE	Rho guanine nucleotide exchange factor 2 OS=Mus musculus GN=Arhgef2 PE=1 SV=3	AQTPVPGKGPFGR	437.91064, 656.3625	2, 3	34.691	736206912	959965504	502014400	445078816	402041536	369755040	1053264448	1141840640	922094464	49883912	34022776	39036268	38411520	50500708	36789464	444623808	391180608	395033856	445441888
BAG3_MOUSE	BAG family molecular chaperone regulator 3 OS=Mus musculus GN=Bag3 PE=1 SV=1	AAPSPAPAEPAAPK	637.841	2	27.06	20746456	44649872	19719018	26259338	34649372	50672636	26792388	23676152	22291308	1.58889e+06	1.33083e+06	4302479	695963	2.08274e+06	2.09576e+06	17842400	16492121	15928140	20374518
SPD2A_MOUSE	SH3 and PX domain-containing protein 2A OS=Mus musculus GN=Sh3pxd2a PE=1 SV=1	AESGWWYVR	577.276	2	60.434	17085650	17702924	11065303	4635422	4988868	2.77914e+06	25709598	36808460	27773624	3.31301e+06	1.29603e+06	1758893	941806	1.09293e+06	593020	6887970	5.69883e+06	7.37413e+06	7.17936e+06
VIME_MOUSE	Vimentin - Mus musculus (Mouse)	LQEEM[147.0354]LQREEAESTLQSFRQDVDNASLAR	853.165	4	67.434	903240	79701936	5685698	3.73793e+06	4576925	26768746	1.30355e+06	13693594	1.57066e+06	2.21223e+06	474548	1.36681e+06	822918	1.77803e+06	2345415	2.39333e+06	2.72832e+06	1.61572e+06	1.33402e+06
ARHG2_MOUSE	Rho guanine nucleotide exchange factor 2 OS=Mus musculus GN=Arhgef2 PE=1 SV=3	LYKELYAR	528.298	2	31.452	52330544	54376080	24438680	26951938	21240144	17103490	62141856	64660084	45077804	1.95498e+06	3351301	2.61894e+06	1.82044e+06	3.0768e+06	2696470	26862640	21834300	20712346	24238332
ARHG2_MOUSE	Rho guanine nucleotide exchange factor 2 OS=Mus musculus GN=Arhgef2 PE=1 SV=3	ATEAGSLEAR	502.754	2	20.633	2448019456	3472973824	1379731840	1432270080	1934657152	1611427200	4645303296	3569363968	3619378432	140032272	131511328	106869376	127852352	157634240	138439136	1514598144	1609323136	1652160640	1516325248
ANR28_MOUSE	Serine/threonine-protein phosphatase 6 regulatory ankyrin repeat subunit A OS=Mus musculus GN=Ankrd28 PE=1 SV=1	YGHELLINTLITSGADTAK	673.024	3	71.055	10079298	13780512	4.47517e+06	13664015	11086872	6370005	13882339	10692191	8360912	383611	129006	1.05164e+06	575325	393612	682198	394998	608406	539387	324769
RFIP2_MOUSE	Rab11 family-interacting protein 2 OS=Mus musculus GN=Rab11fip2 PE=1 SV=1	LSSAHSMSDLTGSHLSSEK	494.2368, 658.6466, 987.4654	2, 3, 4	34.412	14849564	28028312	8160251	8.27695e+06	10941472	5199277	195352576	178933856	109950912	1.68642e+06	1.21153e+06	1.39461e+06	752468	1.28876e+06	960319	24969456	22520536	26009214	26522050
ARHG2_MOUSE	Rho guanine nucleotide exchange factor 2 OS=Mus musculus GN=Arhgef2 PE=1 SV=3	QILSQSTDSLN[115.0269]MR	747.366	2	45.472	11350830	12355252	8.24426e+06	11522267	11858151	5354633	33754880	36773436	26934648	1.0039e+06	1.39105e+06	1.53618e+06	895356	640952	356796	7954592	9558201	8.28287e+06	9077550
ARHG2_MOUSE	Rho guanine nucleotide exchange factor 2 OS=Mus musculus GN=Arhgef2 PE=1 SV=3	LESFESLR	490.757	2	45.225	1993959680	2219657984	1235588096	1084209408	1061279296	600372352	3469323008	2883646720	2558641152	126350104	119007472	99902640	86021064	129864704	107081008	1116956416	1109734272	1081684864	1214806400
ARHG2_MOUSE	Rho guanine nucleotide exchange factor 2 OS=Mus musculus GN=Arhgef2 PE=1 SV=3	GPFGR	533.284	1	21.611	421862400	488022144	239598688	263456928	318142144	148253216	744729216	572265984	515141504	26630276	24025948	21303396	14064184	26766258	27845304	232093008	245686080	260328176	222827664
HSPB8_MOUSE	Heat shock protein beta-8 OS=Mus musculus GN=Hspb8 PE=1 SV=1	FGVPAEGR	416.719	2	31.629	109138656	166518912	114096616	77290304	61329364	70322872	68290688	84107296	63428608	7225810	6.70325e+06	9997358	3.65119e+06	8804424	10844100	60776412	52439268	49719876	61417544
SPD2A_MOUSE	SH3 and PX domain-containing protein 2A OS=Mus musculus GN=Sh3pxd2a PE=1 SV=1	NESLTATDSLR	603.803	2	33.965	51890372	78881312	33347100	14728605	14315735	10607941	66716820	71944984	58014144	4233900	4847280	4242105	2.86754e+06	3.57324e+06	3.43411e+06	28310502	24574246	25837572	29104214
WDR11_MOUSE	WD repeat-containing protein 11 OS=Mus musculus GN=Wdr11 PE=1 SV=1	AFLLHQPWNGR	446.9073, 669.85767	2, 3	55.218	98003576	96721632	51398216	138895664	85627032	62037728	247351440	271988352	210270704	7103702	3932714	7369563	2.26547e+06	6.82908e+06	5.71542e+06	50450056	52406588	52259896	51633052
RFIP2_MOUSE	Rab11 family-interacting protein 2 OS=Mus musculus GN=Rab11fip2 PE=1 SV=1	ELEDYIDNLLVR	497.92844, 746.38995	2, 3	83.89	72230768	80933560	40169708	37544084	34918884	18906402	337693888	272912416	194881328	6.09039e+06	2.94698e+06	4688438	4235102	3.82292e+06	3.62665e+06	28565308	39840428	33368410	32054634
ARHG2_MOUSE	Rho guanine nucleotide exchange factor 2 OS=Mus musculus GN=Arhgef2 PE=1 SV=3	YPVLINR	437.761	2	43.442	2176721152	2115658880	1492683264	1538086400	1412724352	615818368	3578064896	3388371200	2582807808	113809632	111531776	103323064	95794776	131515080	123726024	1274658304	1179555328	977579456	1302656256
STK4_MOUSE	Serine/threonine-protein kinase 4 OS=Mus musculus GN=Stk4 PE=1 SV=1	KLDEDSLTK	524.781	0	23.403	4642631	5.73821e+06	3.02759e+06	10386514	11085693	8677259	1.10069e+06	333688	1.49832e+06	136932	19272.6	334086	35767.9	430816	347266	2.45944e+06	2.97639e+06	3.28549e+06	2.63229e+06
AGAP1_MOUSE	Arf-GAP, GTPase, ANK repeat and PH domain-containing protein 1 OS=Mus musculus GN=Agap1 PE=2 SV=1	FESVHPNIYSIYELLER	703.693	3	91.458	71502536	74593728	27060046	107617776	59893156	45130080	54800112	61137328	38488900	3.12292e+06	1.49838e+06	2.86132e+06	2574621	4.29912e+06	3653902	3.94784e+06	2845781	1.22733e+06	897488
ARHG2_MOUSE	Rho guanine nucleotide exchange factor 2 OS=Mus musculus GN=Arhgef2 PE=1 SV=3	LQ[129.0426]EIYNR	468.743	2	29.437	83369920	101615984	71548152	73632904	44569704	47628256	180445536	114629416	100188056	3.19826e+06	4004262	3.28489e+06	4271626	6.50777e+06	4820589	42015676	46453256	49910816	69969016
AGAP3_MOUSE	Arf-GAP with GTPase, ANK repeat and PH domain-containing protein 3 OS=Mus musculus GN=Agap3 PE=1 SV=1	VDSIGSGR	395.706	2	17.145	11587232	14373126	5106243	6.2359e+06	5542249	4.76138e+06	30472056	22914448	17087278	758096	998851	838357	530684	569999	790724	6685740	7208505	8764910	7134314
F92A1_MOUSE	Protein FAM92A1 OS=Mus musculus GN=Fam92a1 PE=1 SV=1	HVISQAETELQR	470.91672, 705.8714	2, 3	31.658	83205640	100778928	46934588	25729398	34980312	23756566	183917936	199535200	172283376	6579098	4.06657e+06	3.40713e+06	5245380	5054016	3.77662e+06	51466736	43692916	39024908	46531192
ARHG2_MOUSE	Rho guanine nucleotide exchange factor 2 OS=Mus musculus GN=Arhgef2 PE=1 SV=3	AQ[129.0426]TPVPGK	399.721	2	19.178	48882648	56550420	34305228	41424336	26752890	20447374	116835712	61655748	51601196	2893211	3.24725e+06	3.93097e+06	2621735	2.76791e+06	3.13142e+06	22015724	27350130	35202548	36588712
THOC1_MOUSE	THO complex subunit 1 OS=Mus musculus GN=Thoc1 PE=2 SV=1	SNTFYSAGK	487.733	2	25.3	6277687	9981971	3.70051e+06	19442656	7939696	6119856	19537380	15603012	14067149	423545	780588	740412	156361	616685	444501	5603643	5.55242e+06	6.6479e+06	5334395
MAP1B_MOUSE	Microtubule-associated protein 1B OS=Mus musculus GN=Map1b PE=1 SV=1	KESKEETPEVTK	468.91217, 702.86475	2, 3	16.127	22856200	51828144	10966478	18894246	13345771	77908824	3.48107e+06	4.29168e+06	3.3362e+06	3.36258e+06	3.28619e+06	4357224	1653603	1.91147e+06	1664585	12033854	10022644	11363000	10271508
RUFY1_MOUSE	RUN and FYVE domain-containing protein 1 OS=Mus musculus GN=Rufy1 PE=1 SV=1	DAQDLDSGR	488.72	2	16.923	6.93814e+06	7.96632e+06	4066123	3.96901e+06	4639823	3.22194e+06	10258583	8632002	7.33759e+06	1.02913e+06	284407	280635	236738	553334	370051	3.07913e+06	3873303	4.10801e+06	3381832
THOC2_MOUSE	THO complex subunit 2 OS=Mus musculus GN=Thoc2 PE=3 SV=1	LDPETLESLGLIK	714.404	2	79.15	19597506	27851734	12001766	63482264	26700718	21148488	47986608	45951332	37767388	822281	686044	1.45607e+06	398263	1.61921e+06	1.61971e+06	13948675	8623606	11057002	9583409
F91A1_MOUSE	Protein FAM91A1 OS=Mus musculus GN=Fam91a1 PE=1 SV=1	LPTNVK	671.409	1	21.141	47644580	55333624	25547270	61718736	50205892	44972740	140568256	101093208	93550504	3.45017e+06	2.9288e+06	3.87439e+06	1.18914e+06	2.87222e+06	3.85432e+06	35804796	40458116	42302676	37626312
AGAP1_MOUSE	Arf-GAP, GTPase, ANK repeat and PH domain-containing protein 1 OS=Mus musculus GN=Agap1 PE=2 SV=1	TVILLLAHGSR	393.912	3	57.098	5713530	6062064	4405394	12209922	4.06216e+06	3.32629e+06	7997458	6445333	3355905	832609	352117	909361	54355	737503	207127	1.03514e+06	713780	993247	1.13481e+06
WDR11_MOUSE	WD repeat-containing protein 11 OS=Mus musculus GN=Wdr11 PE=1 SV=1	GSILQEVHLK	375.2205, 562.32764	2, 3	53.06	346501376	374511968	209021920	672657984	339857280	213566336	977414720	956279360	714470016	32593582	29472998	28145424	14026603	22386408	21409086	217425568	236138832	240979824	223607472
PEX1_MOUSE	Peroxisome biogenesis factor 1 - Mus musculus (Mouse)	LEILTVLSK	508.324	2	72.487	10374431	12932015	8763966	20487708	13394508	10608464	14830285	16174279	16463848	225350	179185	149798	450950	862002	694007	2.36016e+06	2.14596e+06	1.67752e+06	1914637
WDR11_MOUSE	WD repeat-containing protein 11 OS=Mus musculus GN=Wdr11 PE=1 SV=1	AELSQNISAR	544.789	2	26.888	396716672	432983808	246147232	725083520	448029152	319574720	1132612224	958669824	883927744	35610036	34520436	32595178	17371648	25612006	24460758	382046144	344080768	345133440	393503360
PEX1_MOUSE	Peroxisome biogenesis factor 1 - Mus musculus (Mouse)	TGILLYGPPGTGK	637.362	2	58.385	14574393	25387814	13334364	26207010	18499466	19365128	23522866	27752068	24098062	469707	365424	344096	805347	1.10737e+06	1.45137e+06	9172147	8320651	9728021	10110201
SPD2A_MOUSE	SH3 and PX domain-containing protein 2A OS=Mus musculus GN=Sh3pxd2a PE=1 SV=1	AASQGSESPLLPTQR	771.401	2	39.364	74611576	114239856	45170684	17811590	20698686	13898830	99743632	120021520	82782080	7.3094e+06	6019238	5.33722e+06	3187686	5728803	5858461	46501764	38138352	42737496	44462624
F92A1_MOUSE	Protein FAM92A1 OS=Mus musculus GN=Fam92a1 PE=1 SV=1	NLDERDAQTK	595.294	2	15.64	14685003	18742540	11386863	4.50487e+06	4.75922e+06	5.93852e+06	29095186	30815072	28350908	1.97215e+06	824976	1.26867e+06	909206	1.03188e+06	897642	9001122	10123533	8.37505e+06	8.05718e+06
ARHG2_MOUSE	Rho guanine nucleotide exchange factor 2 OS=Mus musculus GN=Arhgef2 PE=1 SV=3	GPFGRDELLR	387.21228, 580.3152	2, 3	45.572	2113355904	2820659968	1418904064	1609093888	1465565568	923327936	3862553088	3606567936	2692885504	139202656	98587832	109022096	117055560	154923840	131659432	1049908160	1078502656	1117074304	1030008640
ARHG2_MOUSE	Rho guanine nucleotide exchange factor 2 OS=Mus musculus GN=Arhgef2 PE=1 SV=3	AQTPVPGK	399.229	2	18.221	3515144704	3820785664	2085622400	2344540160	2541283840	1403858304	5864355328	4857893888	4368947712	185232464	164748304	160764864	152235440	230936880	216346624	1905506944	1980325376	2160490240	1936627072
TRI56_MOUSE	Tripartite motif-containing protein 56 OS=Mus musculus GN=Trim56 PE=1 SV=1	EGKDQNPQEDDGVFIER	659.305	3	37.61	4022397	2930422	532658	3296851	2155460	971636	7.45116e+06	2061091	3.29615e+06	1.19814e+06	1480762	2.69256e+06	215767	54051.1	207266	1.49451e+06	3.07004e+06	2441439	2.21968e+06
FLII_MOUSE	Protein flightless-1 homolog OS=Mus musculus GN=Flii PE=1 SV=1	VELMPGM[147.0354]R	474.736	2	36.141	29373304	36892648	19181480	52702824	37539348	43063344	37610992	40092012	32119130	1.87574e+06	1.17612e+06	1.69436e+06	1.40869e+06	1609554	2.42776e+06	18857556	19517828	20675724	22958114
THOC5_MOUSE	THO complex subunit 5 homolog OS=Mus musculus GN=Thoc5 PE=1 SV=2	VGILTLR	386.258	2	55.39	49849320	75042648	33747076	191538256	77013728	61926084	110364656	119290016	96120400	2.98689e+06	3478916	3.54507e+06	1.51998e+06	4784623	3.81519e+06	44188824	41647232	45102472	55443396
WDR11_MOUSE	WD repeat-containing protein 11 OS=Mus musculus GN=Wdr11 PE=1 SV=1	DLLNELGSTK	545.294	2	55.823	78807216	93807840	46262536	155293152	90448472	68472424	228598560	192599456	170793536	5.28066e+06	5.80657e+06	5.80004e+06	4.19085e+06	4.99576e+06	4.79631e+06	60261092	60973456	60715744	70080992
RFIP2_MOUSE	Rab11 family-interacting protein 2 OS=Mus musculus GN=Rab11fip2 PE=1 SV=1	TLEPVWK	436.748	2	47.377	10227914	13919876	10215430	13815407	13743569	6432746	92658920	85533384	68690168	5699254	904985	1.34912e+06	572769	888903	733872	18743616	18494988	19118578	22498844
HSF1_MOUSE	Heat shock factor protein 1 OS=Mus musculus GN=Hsf1 PE=1 SV=2	IPLM[147.0354]LSDSNSAHSVPK	571.295	3	43.575	35465760	59022604	20091972	22346688	20219886	8902023	54443492	38891396	23873238	1.0285e+06	1.49486e+06	1.87505e+06	1439541	2760515	3139165	20048632	13586682	11135279	12252987
ECD_MOUSE	Protein ecdysoneless homolog OS=Mus musculus GN=Ecd PE=1 SV=2	VEASLHR	406.225	2	17.564	7765643	12094025	6.76423e+06	3205600	3020181	2.5158e+06	9790433	7.98438e+06	6678117	888713	442887	910916	426322	660423	620154	3.27018e+06	3.53111e+06	3.60471e+06	3.49831e+06
SESD1_MOUSE	SEC14 domain and spectrin repeat-containing protein 1 OS=Mus musculus GN=Sestd1 PE=1 SV=1	SVDVGLQGLR	522.297	2	48.888	18277986	23567132	15315611	18794012	20650076	12772628	42570968	47763488	36398232	1.71405e+06	2.48391e+06	3.21313e+06	957974	1.37596e+06	1.33762e+06	13308615	14404368	13862533	15542299
AGAP3_MOUSE	Arf-GAP with GTPase, ANK repeat and PH domain-containing protein 3 OS=Mus musculus GN=Agap3 PE=1 SV=1	IETIAASSTPTPIRK	528.97	3	38.419	5503185	5485066	736126	2.08963e+06	2.57005e+06	2.06446e+06	20459696	16580580	9335144	284243	343850	539504	311429	172542	275327	2.32206e+06	2.0249e+06	2295697	2.86119e+06
CLPX_MOUSE	ATP-dependent Clp protease ATP-binding subunit clpX-like, mitochondrial OS=Mus musculus GN=Clpx PE=1 SV=1	LLQIAGISPHGNALGASMQQQVNQQM[147.0354]PQEK	808.9122, 1078.2126	3, 4	63.068	396812384	453272832	259831744	164815776	177979696	130728464	751568512	741098496	613730816	26211510	20394174	23238810	25655276	20745882	25807536	88184304	100273504	97299640	113495840
JHD2C_MOUSE	Probable JmjC domain-containing histone demethylation protein 2C OS=Mus musculus GN=Jmjd1c PE=1 SV=2	LTTSVDTQK	496.767	2	20.268	11622713	14329827	6854573	5.43894e+06	4.34372e+06	6.03952e+06	11510332	11379916	6.47347e+06	2.3367e+06	1.09234e+06	1238646	759232	608116	770163	5.20822e+06	5.40041e+06	5.0365e+06	4809381
MAP1B_MOUSE	Microtubule-associated protein 1B OS=Mus musculus GN=Map1b PE=1 SV=1	TTEAAATAVGTAATTAAVVAAAGIAASGPVK	890.817	3	95.065	40229320	61947724	27912630	78612712	39768384	90573880	9892985	4336087	4.93637e+06	2.15474e+06	979537	424622	2.38849e+06	3.01663e+06	3.09307e+06	10324915	8097244	9418352	6170245
H2A1F_MOUSE	Histone H2A type 1 OS=Mus musculus GN=Hist1h2ab PE=1 SV=3	HLQLAIRNDEELNK	564.974	0	40.136	255565	43482204	313490	0	154916	1.17884e+06	1.87896e+06	15096605	4.2349e+06	4772827	572303	1.1066e+06	11100.3	2.03029e+06	866135	4446655	1.27696e+06	945500	130758
MAP1B_MOUSE	Microtubule-associated protein 1B OS=Mus musculus GN=Map1b PE=1 SV=1	SEQSSM[147.0354]SIEFGQESPEHSLAM[147.0354]DFSR	950.074	3	58.104	32903674	31938580	18221984	40528524	18415202	23904776	7422.49	62073.9	100088	64139.5	100313	0	3.4113e+06	685610	1.39407e+06	5176169	4914818	5914168	8688331
THOC5_MOUSE	THO complex subunit 5 homolog OS=Mus musculus GN=Thoc5 PE=1 SV=2	LGGLHFPK	434.756	2	44.805	24629914	31591198	16722211	79387120	42652664	32797594	50563240	51769264	46216280	1.72345e+06	1.67058e+06	2.94197e+06	444448	2.52789e+06	1.86544e+06	21901540	21752634	22353720	23550476
BAG3_MOUSE	BAG family molecular chaperone regulator 3 OS=Mus musculus GN=Bag3 PE=1 SV=1	ELLALDSVDPEGR	707.366	2	61.877	16101433	43599164	17815530	29488018	25673034	28720238	17869898	20855240	18044280	2.84448e+06	1.89573e+06	1.89843e+06	1.65935e+06	1.06238e+06	2.421e+06	11918812	12504724	13122813	14003635
ARHG2_MOUSE	Rho guanine nucleotide exchange factor 2 OS=Mus musculus GN=Arhgef2 PE=1 SV=3	M[147.0354]QDIPEETESR	675.797	2	23.811	133618024	213625456	83704552	104697936	116264328	65944184	391481344	253193056	264797376	11278309	10274285	9170184	5.61216e+06	12865225	10130775	96232168	101692608	106191864	102436000
AGAP3_MOUSE	Arf-GAP with GTPase, ANK repeat and PH domain-containing protein 3 OS=Mus musculus GN=Agap3 PE=1 SV=1	IEDLALQNQIR	656.865	2	49.466	36752328	41802868	25235272	27659828	23320816	12408935	90996048	99408368	72308064	3093040	3.20251e+06	3.62325e+06	1.35033e+06	3.56753e+06	1.99485e+06	25676148	24493516	23795598	27639292
MAP1A_MOUSE	Microtubule-associated protein 1A OS=Mus musculus GN=Map1a PE=1 SV=2	VVSNTIEPLTLFHK	533.30334, 799.4516	2, 3	68.784	102528768	160033008	77400680	134923744	67145472	95424312	213504016	206205888	163387184	50716068	23382042	48548292	6.31192e+06	7969886	8461633	57952668	53851584	53335224	59372992
GCP3_MOUSE	Gamma-tubulin complex component 3 OS=Mus musculus GN=Tubgcp3 PE=2 SV=2	KLHSQGVLK	505.311	2	18.534	11248905	11751957	5206496	15431863	14262182	11711006	33209450	27070688	20663750	1.90912e+06	1.61123e+06	2.71125e+06	331931	352541	1.20794e+06	9094033	9730574	9536872	8689391
RM24_MOUSE	39S ribosomal protein L24, mitochondrial OS=Mus musculus GN=Mrpl24 PE=1 SV=1	DTSVEDALER	567.767	0	37.892	1.47302e+06	1.15992e+06	0	1.36829e+06	1.07739e+06	1.98604e+06	6.52907e+06	6.65966e+06	9065869	361323	0	140818	0	75298.1	102221	2085408	1.77827e+06	1.46607e+06	0
LRRF1_MOUSE	Leucine-rich repeat flightless-interacting protein 1 OS=Mus musculus GN=Lrrfip1 PE=1 SV=2	GTGGNQREDEVQAGDTTVEDQVGTVASGPAK	1025.15	3	42.923	109814888	122927032	85210856	174212080	168484192	125150824	161588144	172315408	166203632	1388663	1.40736e+06	1.1619e+06	3.22985e+06	11593282	6.66494e+06	79534128	72776408	56853876	77312928
FOCAD_MOUSE	Focadhesin OS=Mus musculus GN=Focad PE=1 SV=1	STWNALSPK	502.264	0	40.752	3.87531e+06	5197460	610856	8918205	3.43196e+06	2.91983e+06	13400540	16877924	10329759	676542	570937	125958	172286	483483	0	2.99259e+06	1.99695e+06	3.45371e+06	3.02064e+06
RASF5_MOUSE	Ras association domain-containing protein 5 OS=Mus musculus GN=Rassf5 PE=1 SV=1	EVNPAATTDKR	601.312	2	17.066	33442040	45177732	23491170	62747732	58088564	42647024	5728586	6.51059e+06	3.88527e+06	1.1848e+06	2199388	2.16713e+06	1981725	2.2749e+06	2.67569e+06	17434528	17988814	18745346	17964188
MAP1A_MOUSE	Microtubule-associated protein 1A OS=Mus musculus GN=Map1a PE=1 SV=2	LDMYVLNPVK	596.327	2	65.529	17191170	22461884	11944969	23312662	12331122	15767962	44893040	38400616	31322572	9322946	6.13639e+06	10315970	744063	1.66674e+06	1.12151e+06	9410287	10127371	9330613	10581971
ARHG2_MOUSE	Rho guanine nucleotide exchange factor 2 OS=Mus musculus GN=Arhgef2 PE=1 SV=3	FQQFIR	419.732	2	41.29	2894193152	3323855104	1742943872	2217226496	1765701120	1154139648	4626895360	4169582848	2944896256	186421776	169004384	167474496	166504576	196706992	184065968	1696285824	1577232640	1541010048	1705566592
NJMU_MOUSE	Protein Njmu-R1 OS=Mus musculus PE=2 SV=2	AIQDTNNLKR	391.5508, 586.823	2, 3	19.076	74132816	62443420	44339168	109910384	86859776	65470664	186985856	166500768	125184464	17633268	4469388	4.65114e+06	2.61148e+06	5.04456e+06	4800952	60989524	56353072	64372760	53833856
F91A1_MOUSE	Protein FAM91A1 OS=Mus musculus GN=Fam91a1 PE=1 SV=1	NVPSVNR	393.216	2	19.828	328172864	338278432	178310080	438688800	341952832	262160704	803565184	593161024	572301888	25874004	22917786	24738624	14513760	22326010	21420670	233454400	252033648	266398176	240147344
MAP1B_MOUSE	Microtubule-associated protein 1B OS=Mus musculus GN=Map1b PE=1 SV=1	GDSALFAVNGFNMLIN[115.0269]GGSER	724.014	3	89.024	46497764	52955068	26365694	69233008	32530584	61683232	4.44618e+06	4707135	3.50637e+06	2.57235e+06	3.14055e+06	3072186	2698364	3089309	2928353	7734751	7.3055e+06	4.07577e+06	6.45546e+06
RUFY1_MOUSE	RUN and FYVE domain-containing protein 1 OS=Mus musculus GN=Rufy1 PE=1 SV=1	AAAGLGDGGGGGER	572.771	2	18.244	34302836	36145328	21696282	22217020	24736492	21435806	49331784	37167376	36084156	1.39074e+06	1.30462e+06	2.60898e+06	1430803	2.62469e+06	2334326	17300736	17017706	19374200	18612052
NJMU_MOUSE	Protein Njmu-R1 OS=Mus musculus PE=2 SV=2	SVVAVLEEFMR	640.342	2	97.391	17008906	20206444	30192714	10506684	40459852	15848396	50643688	6591875	72213128	889090	1.30826e+06	2839557	1.38162e+06	1.87208e+06	1.42431e+06	5516207	2.91012e+06	2.20666e+06	908573
ARHG2_MOUSE	Rho guanine nucleotide exchange factor 2 OS=Mus musculus GN=Arhgef2 PE=1 SV=3	LDLPVTVR	456.78	2	56.379	511376768	787133760	310925440	403201568	429256224	301480000	1115003392	995891584	819864576	38468696	32871164	35076800	27700162	46857124	37268372	271014048	268950272	266337968	335197088
MAP1B_MOUSE	Microtubule-associated protein 1B OS=Mus musculus GN=Map1b PE=1 SV=1	SQGSTSNSDWMK	664.282	2	28.49	325810144	342909120	226736128	425537536	332180544	484615904	27102432	25744088	36370432	37498876	20494434	8142805	36515828	13068593	13069425	155116320	159390016	157502096	164101296
CLPP_MOUSE	Putative ATP-dependent Clp protease proteolytic subunit, mitochondrial OS=Mus musculus GN=Clpp PE=2 SV=1	YM[147.0354]SPMEAQEFGILDK	887.907	2	66.153	254986416	380375072	188285952	121560504	96596472	71822496	555200256	542801152	425043776	13924543	13214855	18992494	21661510	17881540	18098898	98412312	132020448	124872208	143244176
MAP1B_MOUSE	Microtubule-associated protein 1B OS=Mus musculus GN=Map1b PE=1 SV=1	DYNASASTISPPSSMEEDKFSK	797.694	3	47.262	30108708	32204992	18289462	68637160	40993868	41046496	1.88082e+06	1.75095e+06	3.27664e+06	1.31772e+06	963478	3.31791e+06	590638	2.70278e+06	2396923	8.26742e+06	8699669	7996128	9633365
MAP1A_MOUSE	Microtubule-associated protein 1A OS=Mus musculus GN=Map1a PE=1 SV=2	ELGFQGK	389.708	2	28.827	10295189	16483888	8237596	15684955	9405232	14329576	38301608	18731524	39067936	3957447	4.06556e+06	3858870	714699	1.18578e+06	589911	13512087	11655887	10129973	13666693
NO66_MOUSE	Lysine-specific demethylase NO66 OS=Mus musculus GN=No66 PE=1 SV=2	NLGTAAPPPPGSHADEPGRPR	698.688	3	28.064	47380180	46395696	18549314	31820698	24659842	22533264	17728156	14224627	13896790	876652	939231	891656	1.61173e+06	4.05176e+06	2.3369e+06	13662476	14919419	12024913	11561706
FBW1B_MOUSE	F-box/WD repeat-containing protein 11 OS=Mus musculus GN=Fbxw11 PE=1 SV=1	RGWDQYLFK	606.812	2	58.49	9632064	9605833	6.39216e+06	4.3219e+06	3.46777e+06	4994670	28142620	35882320	25766512	933922	519454	959424	220229	1.06393e+06	543161	3900616	4.12899e+06	2.91842e+06	1.36211e+06
ASCC3_MOUSE	Activating signal cointegrator 1 complex subunit 3 OS=Mus musculus GN=Ascc3 PE=1 SV=1	INILLQTYISR	667.397	2	74.072	247169248	364235360	243937168	98708944	110835184	83623312	774714112	580177216	568820928	22366632	24896248	27156526	22078970	18017584	20991422	100980056	107309984	105683320	104976720
PDIP2_MOUSE	Polymerase delta-interacting protein 2 OS=Mus musculus GN=Poldip2 PE=1 SV=1	DVASATPEK	459.232	2	17.141	45052648	42714972	29607952	26221876	36761176	24758192	150529632	131200352	122899056	5117400	2.50982e+06	3293429	1862735	2.80133e+06	3.74016e+06	37566392	37407540	40466028	36006824
LRRF1_MOUSE	Leucine-rich repeat flightless-interacting protein 1 OS=Mus musculus GN=Lrrfip1 PE=1 SV=2	DGLGQSSER	474.722	2	16.47	33268406	44939100	24007722	65721756	57173120	41150620	49358876	55407732	57092896	907523	1.03983e+06	1.06451e+06	734097	3.26646e+06	3.32128e+06	26335532	25776828	27672684	26200392
BEST3_MOUSE	Bestrophin-3 OS=Mus musculus GN=Best3 PE=2 SV=1	LLLTGAQ[129.0426]K	422.761	2	30.498	16641656	12295631	8654847	33658348	17859180	8.24313e+06	36652772	36640168	33647176	1506747	1.44426e+06	1.17683e+06	803411	879785	1009677	14235869	11177298	11540284	13801493
AGAP1_MOUSE	Arf-GAP, GTPase, ANK repeat and PH domain-containing protein 1 OS=Mus musculus GN=Agap1 PE=2 SV=1	DAHGNTALAYAR	420.54272, 630.3109	2, 3	27.438	92854960	104523224	54235444	102361528	72063232	51062532	98931024	83564288	63881576	6.55707e+06	4587802	4863325	5.55498e+06	6.18893e+06	6295008	50019112	43796532	48122452	51948896
ARHG2_MOUSE	Rho guanine nucleotide exchange factor 2 OS=Mus musculus GN=Arhgef2 PE=1 SV=3	SLHRPFDDR	381.52844, 571.7894	2, 3	23.86	404114688	640394752	230392992	255575728	349416256	229829792	1178800512	856351680	858873408	34955876	33952672	29238168	19698332	38313072	33816800	276772928	294056640	315889472	272270432
MAP1B_MOUSE	Microtubule-associated protein 1B OS=Mus musculus GN=Map1b PE=1 SV=1	AQWGSNMQVTLIPTHDSEVMR	800.721	3	67.595	211195296	153987728	115649376	277686432	268280992	204019984	16850840	16309085	14369174	7049609	7.52499e+06	9184326	10889978	12454500	11359738	34714876	34667928	33003406	37008900
ARHG2_MOUSE	Rho guanine nucleotide exchange factor 2 OS=Mus musculus GN=Arhgef2 PE=1 SV=3	N[115.0269]FVIHR	393.71677, 393.71686	2	32.601	189495808	237909904	135798480	150589376	131656800	79344152	312167744	280376224	207231504	15175201	13336905	13184045	11424012	15422338	14021766	118169752	103998064	105498416	130616120
HELQ_MOUSE	Helicase POLQ-like OS=Mus musculus GN=Helq PE=2 SV=2	APYVANTFLK	562.312	2	54.688	30497974	34564760	25405916	53013104	30112470	28201366	55466984	55285892	39233540	4.33286e+06	2122183	3.07878e+06	1.54887e+06	2.02496e+06	3.05329e+06	18240630	19137172	19865420	23742286
ARHG2_MOUSE	Rho guanine nucleotide exchange factor 2 OS=Mus musculus GN=Arhgef2 PE=1 SV=3	MQDIPEETESR	667.799	2	29.197	190718880	270779296	123404896	138534912	151997248	97469064	789226752	638021248	560360192	23500606	20729262	14782689	10067637	19883508	13439229	197859744	191097104	191117280	214231520
SPD2A_MOUSE	SH3 and PX domain-containing protein 2A OS=Mus musculus GN=Sh3pxd2a PE=1 SV=1	AQISSPNLR	493.276	2	29.849	73490440	97654424	43807028	31570062	32383580	24775994	94807016	122167040	86896240	4.08147e+06	6.84309e+06	5595351	5.01681e+06	5901213	5196099	43423588	38066188	37899200	46418800
ARHG2_MOUSE	Rho guanine nucleotide exchange factor 2 OS=Mus musculus GN=Arhgef2 PE=1 SV=3	DIANQ[129.0426]AK	380.695	2	16.542	26668240	31066448	21480404	24641978	13315111	9417051	54515608	35633712	29336920	1.37405e+06	1.68324e+06	1.65631e+06	1.92981e+06	2.24923e+06	1.78855e+06	11923012	14912038	17333632	18070578
ARHG2_MOUSE	Rho guanine nucleotide exchange factor 2 OS=Mus musculus GN=Arhgef2 PE=1 SV=3	QILSQSTDSLNM[147.0354]R	503.58432, 754.873, 754.87305	2, 3	40.316	866857984	1050381504	408442048	583653632	527821472	340795968	1486330880	1553009664	1142148224	106810464	80150304	79818360	53500924	64831324	57852116	584529536	481417856	500303296	545559168
NJMU_MOUSE	Protein Njmu-R1 OS=Mus musculus PE=2 SV=2	QVLENFK	439.243	2	35.34	50637856	52978756	30475174	71718112	60264584	43981680	112237952	143399376	101755184	3.83743e+06	2437119	3.2664e+06	2.88736e+06	3.60356e+06	3.88375e+06	46215316	39812660	42526532	43659180
ARHG2_MOUSE	Rho guanine nucleotide exchange factor 2 OS=Mus musculus GN=Arhgef2 PE=1 SV=3	QILSQSTDSLNMR	498.25314, 746.87616, 746.8764	2, 3	50.396	1489154176	1403308544	796329344	944998272	984197632	577141184	3079910656	3272624128	2776776192	136554880	124225280	126207776	78390064	113098488	93924424	850992640	918824768	900888192	908121792
MYCB2_MOUSE	Probable E3 ubiquitin-protein ligase MYCBP2 OS=Mus musculus GN=Mycbp2 PE=1 SV=2	QVTSLLR	408.75	2	37.354	31010550	36803004	14987415	16060566	15933945	14812905	66527308	79044368	57319860	16426952	10673959	8740840	1.66247e+06	2.52166e+06	2.28109e+06	20752516	16248655	23083736	27543914
CYTSB_MOUSE	Cytospin-B OS=Mus musculus GN=Specc1 PE=1 SV=2	TILETSFHQHR	456.906	3	33.319	2.45038e+06	12964146	623162	2.81399e+06	5.63007e+06	980792	19942168	25802624	17481024	819197	171978	473306	292529	583184	378897	7977547	2.77163e+06	2.06938e+06	1257608
FOCAD_MOUSE	Focadhesin OS=Mus musculus GN=Focad PE=1 SV=1	STAWLWVR	509.777	2	68.913	9694645	8670311	6951502	14945777	9641715	13171790	21564236	26619868	22349936	4857152	2178083	6350747	193550	1.543e+06	244296	5219076	5.94156e+06	5.45442e+06	5217296
PDIP2_MOUSE	Polymerase delta-interacting protein 2 OS=Mus musculus GN=Poldip2 PE=1 SV=1	NHPWLELSDVHR	376.44363, 501.5892, 751.8808	2, 3, 4	50.294	52688684	48366448	42430856	34497932	48689536	32557864	264912464	318630656	261957696	3.48418e+06	2.83247e+06	3.04551e+06	2.94202e+06	4.36954e+06	3918134	42516736	39366788	40031760	28988542
HXK1_MOUSE	Hexokinase-1 OS=Mus musculus GN=Hk1 PE=1 SV=2	ASGVEGADVVK	516.273	2	26.401	11732894	10450335	7.63692e+06	21158718	11832330	11911214	8424662	4.41208e+06	4747325	821384	452205	556559	455279	564005	1.32044e+06	5.49519e+06	4507055	5.90219e+06	6000989
ARHG2_MOUSE	Rho guanine nucleotide exchange factor 2 OS=Mus musculus GN=Arhgef2 PE=1 SV=3	EAQELGSPEDR	615.784	2	21.788	160497392	243509568	84590544	61713076	99457744	53436872	624221184	392807904	372283328	14500624	16202448	10936977	5.75741e+06	18752194	14054751	126406376	135892064	153423536	121613008
SKT_MOUSE	Sickle tail protein OS=Mus musculus GN=Skt PE=1 SV=1	SISPSPSAILER	628.847	2	53.189	21358740	40308152	17611574	9900765	9382726	6727992	5246325	4416017	7.5307e+06	3.32888e+06	1.80751e+06	2.24229e+06	1.23218e+06	2869498	2.15837e+06	5.23979e+06	5964788	6203280	5299487
F91A1_MOUSE	Protein FAM91A1 OS=Mus musculus GN=Fam91a1 PE=1 SV=1	YRNNLVK	453.761	2	19.863	27483020	28508690	10728708	31354054	18350458	18821814	70911112	47293672	35779388	2441193	1.94656e+06	3.44422e+06	985647	2.20143e+06	2.08415e+06	17334704	19959930	19300530	16926286
MAP1A_MOUSE	Microtubule-associated protein 1A OS=Mus musculus GN=Map1a PE=1 SV=2	VPSAPGQESPVPDTK	754.884	2	32.217	22885950	30211028	17064800	28621784	17320070	22244258	70237912	48201576	79850816	20992798	12388480	11084961	1.93331e+06	2.60589e+06	1006467	26441652	23368882	22985738	29272366
THOC2_MOUSE	THO complex subunit 2 OS=Mus musculus GN=Thoc2 PE=3 SV=1	VLNLGQALER	556.826	2	56.283	19398198	28437744	11966467	67236304	23237916	33611964	45454976	49055552	38770844	1.90839e+06	1.55746e+06	2.9018e+06	781889	1.87021e+06	2.07877e+06	15498060	14652494	14826568	17935908
RUFY2_MOUSE	RUN and FYVE domain-containing protein 2 OS=Mus musculus GN=Rufy2 PE=1 SV=2	LYPEAEEIGASVR	717.37	2	50.349	22612516	27950918	16117777	12151306	12287815	8857461	32521242	36397512	25048530	5801873	3193968	3.07898e+06	1.45852e+06	2111137	1.76379e+06	11999041	8189796	9158018	10710020
MAP1B_MOUSE	Microtubule-associated protein 1B OS=Mus musculus GN=Map1b PE=1 SV=1	SKPLAASPKPGALK	455.61356, 682.91705	2, 3	25.86	242287552	469478272	134880944	365997824	260714880	192448944	64789220	60454688	55064200	23276358	18525308	20112402	15244401	27846306	25941490	117643192	112315368	120604416	127123072
GCP3_MOUSE	Gamma-tubulin complex component 3 OS=Mus musculus GN=Tubgcp3 PE=2 SV=2	MEYILTDIR	577.301	2	62.428	17707752	19248386	12312889	34831324	20982410	13515915	51904268	45576132	29868718	2.76678e+06	4.54882e+06	5.51679e+06	817146	1.73123e+06	1.49556e+06	14184856	15807421	15914696	18956704
JHD2C_MOUSE	Probable JmjC domain-containing histone demethylation protein 2C OS=Mus musculus GN=Jmjd1c PE=1 SV=2	LLEEYGVR	489.767	0	40.395	11537168	17609458	11484953	10196921	6550453	6599768	20344932	21782232	12666148	1.16703e+06	922224	774576	858797	1.13448e+06	1.35375e+06	7.96412e+06	8495169	7.85249e+06	8674384
TSNAX_MOUSE	Translin-associated protein X OS=Mus musculus GN=Tsnax PE=1 SV=1	SLISMEEINK	582.303	2	52.081	2.49953e+06	1.85968e+06	2.83523e+06	19431900	10324937	11815599	11032740	7243480	4.18336e+06	545944	249896	434937	212196	193819	190701	3.12749e+06	3.84282e+06	4.09004e+06	3657439
ANFY1_MOUSE	Ankyrin repeat and FYVE domain-containing protein 1 OS=Mus musculus GN=Ankfy1 PE=2 SV=1	LTPLHLAVQAGSEIIVR	606.36	3	75.263	8774911	8030182	7.26518e+06	85554688	46200368	33414490	22701046	11063058	7044702	2.64635e+06	1.34801e+06	978756	689552	741874	566840	183434	126091	95708.2	201561
THOC2_MOUSE	THO complex subunit 2 OS=Mus musculus GN=Thoc2 PE=3 SV=1	N[115.0269]GVIFQEGGEK	589.789	2	40.502	6322323	3879300	2.77157e+06	26844168	9197145	10511925	14443706	17500966	13069376	1132152	287860	802192	187021	636616	257029	5973047	6.12503e+06	6818666	7.57416e+06
THOC1_MOUSE	THO complex subunit 1 OS=Mus musculus GN=Thoc1 PE=2 SV=1	LDDTQASR	453.219	2	14.968	5197647	6725113	2.42838e+06	14909021	6809884	5.19212e+06	11704703	11653337	8.36205e+06	634910	405720	783781	170996	521064	517167	4662911	5223165	3.91241e+06	4642530
PKHH2_MOUSE	Pleckstrin homology domain-containing family H member 2 OS=Mus musculus GN=Plekhh2 PE=2 SV=2	KPAQSGFALFTDDPSGR	598.632	3	56.77	1.5827e+06	6.76752e+06	1.38774e+06	1.04316e+06	322129	251624	35603620	37183960	25364920	624325	769669	593256	174738	325499	324735	4382399	4.05236e+06	4.19716e+06	4404349
AGAP1_MOUSE	Arf-GAP, GTPase, ANK repeat and PH domain-containing protein 1 OS=Mus musculus GN=Agap1 PE=2 SV=1	VGIVGNLASGK	507.801	2	43.613	147411968	140115248	97099544	206718176	118964320	70815896	156312992	143003024	104626272	7.05317e+06	6910224	6640279	9567869	11453090	11742846	79857608	76541568	63250240	85946032
NJMU_MOUSE	Protein Njmu-R1 OS=Mus musculus PE=2 SV=2	GAVFEGLGNVASVELR	809.435	2	74.341	61010228	56863268	43783392	96883408	77535216	51574296	166357008	169555792	126435976	5910136	5641843	5.45655e+06	3192016	5893765	4.69276e+06	34320736	30015312	25916830	25386888
GCP3_MOUSE	Gamma-tubulin complex component 3 OS=Mus musculus GN=Tubgcp3 PE=2 SV=2	MEYILTDIRK	427.901	3	52.281	7.46449e+06	9806354	4.99871e+06	15674492	7910887	5960723	21687100	24754346	14227043	2.57045e+06	1528829	2.05993e+06	674014	587543	640073	5783263	5748279	5.78351e+06	4.85802e+06
ARHG2_MOUSE	Rho guanine nucleotide exchange factor 2 OS=Mus musculus GN=Arhgef2 PE=1 SV=3	RSLPAGDALYLSFNPPQPSR	729.385	0	67.872	18558706	36621516	8668556	9907701	12116957	13538495	39869684	34673008	25900240	1.1267e+06	3.09693e+06	2.52798e+06	2.56096e+06	1.40632e+06	1488968	7030718	5.33771e+06	4912229	5.92712e+06
GCP2_MOUSE	Gamma-tubulin complex component 2 OS=Mus musculus GN=Tubgcp2 PE=2 SV=1	AYVEQIEK	490.258	2	28.723	50210932	66577992	38845112	98703112	74785208	55760080	167949312	146907728	132467536	11670590	8776143	12552923	2.47609e+06	4487382	6392133	59992004	47479912	54025784	59501580
MAP1A_MOUSE	Microtubule-associated protein 1A OS=Mus musculus GN=Map1a PE=1 SV=2	TEATQGLDYVPSAGTISPTSSLEEDKGFK	1010.16	3	64.277	23667842	35609664	14799067	19139034	12060496	16119835	59407884	53680424	80175624	14048177	11077232	13950332	1.26528e+06	3.25775e+06	1.8597e+06	12067968	13302097	12278044	13060210
NCDN_MOUSE	Neurochondrin OS=Mus musculus GN=Ncdn PE=1 SV=1	IFDAVGFTFPNR	692.357	2	75.327	11314588	16730752	7.21373e+06	4.61224e+06	2.2507e+06	2.00789e+06	14144027	9083420	8645103	610474	710568	1.82976e+06	532830	1.10134e+06	1406820	3.76828e+06	4304399	3206502	3.99366e+06
CD109_MOUSE	CD109 antigen OS=Mus musculus GN=Cd109 PE=2 SV=1	IASN[115.0269]KSR	388.716	2	16.459	405292480	797825600	290050624	661096192	441759616	395000064	626696960	654222016	400572288	42593872	42182392	50153632	32066596	55828052	41745540	280090080	304574368	321755872	292460704
RT26_MOUSE	28S ribosomal protein S26, mitochondrial OS=Mus musculus GN=Mrps26 PE=1 SV=1	SYNWAVTK	484.746	2	38.502	7207521	13961568	4.26713e+06	45656320	44729984	60618480	38683040	36846700	44337996	5376961	1.0035e+06	1.43715e+06	259386	1.52811e+06	426609	19883992	18532728	18044160	19283394
STK4_MOUSE	Serine/threonine-protein kinase 4 OS=Mus musculus GN=Stk4 PE=1 SV=1	DLINEAMDVK	574.288	2	58	15800270	23137458	9493105	39870828	37032760	21646136	3.82223e+06	4.73837e+06	5132757	828510	2.32936e+06	1.71611e+06	1.19025e+06	1.68132e+06	1.35033e+06	7.15242e+06	8.32291e+06	8687970	8831704
MYCB2_MOUSE	Probable E3 ubiquitin-protein ligase MYCBP2 OS=Mus musculus GN=Mycbp2 PE=1 SV=2	FNPDLSK	410.713	2	28.33	5.10856e+06	10070152	2.34803e+06	8779866	3.79636e+06	4.2698e+06	26074544	15750472	16566124	2.19217e+06	2089693	2.4001e+06	781427	26693.7	726871	7881045	6749384	5953996	5548667
AGAP1_MOUSE	Arf-GAP, GTPase, ANK repeat and PH domain-containing protein 1 OS=Mus musculus GN=Agap1 PE=2 SV=1	VEEPVLQNQIR	662.867	2	42.563	107804872	122879880	68003200	150603600	101713920	66792956	119523184	96381560	78070568	6798175	5.91513e+06	5219733	7106842	10277345	8929739	59789920	59797628	51514228	59895612
PR38B_MOUSE	Pre-mRNA-splicing factor 38B OS=Mus musculus GN=Prpf38b PE=1 SV=1	ALGFMYIR	485.764	2	66.868	64014576	45349904	23196122	10402429	3620777	4340269	60307464	56481036	39330312	3.39222e+06	1880832	2.55944e+06	6.11774e+06	2.81183e+06	2.8071e+06	11734047	11263332	10865640	14099401
AGAP3_MOUSE	Arf-GAP with GTPase, ANK repeat and PH domain-containing protein 3 OS=Mus musculus GN=Agap3 PE=1 SV=1	VFQDVAQK	467.753	2	25.214	136633344	146569760	76822368	149617744	95485512	63711160	178559936	139840240	122435408	9868012	10361764	10769357	9630251	11888260	10414690	65666700	71975136	71414224	78182368
WDR11_MOUSE	WD repeat-containing protein 11 OS=Mus musculus GN=Wdr11 PE=1 SV=1	TLTGALNAHNK	380.5441, 570.31305	2, 3	25.666	175388448	193556944	108814136	337258784	166104448	122824248	512522016	429029952	367327424	58231992	36774644	48063068	13059624	15588218	14031687	142016976	151483328	152579360	175505824
BRCA2_MOUSE	Breast cancer type 2 susceptibility protein homolog OS=Mus musculus GN=Brca2 PE=1 SV=1	LQC[160.0307]ESC[160.0307]K	462.699	2	19.951	89227064	23601528	32737384	354568	21895358	938441	8368254	3.86468e+06	53191892	4.00874e+06	181798880	109806808	4.67038e+06	6237016	2.16843e+06	32508686	37714096	35669900	34359360
WDR11_MOUSE	WD repeat-containing protein 11 OS=Mus musculus GN=Wdr11 PE=1 SV=1	LVATNMIAN[115.0269]GK	566.806	2	40.262	84120384	78693472	61293080	173961664	90102480	51595752	279512704	260240176	187620256	12916924	8408525	10894793	7.13359e+06	5232905	7791806	78190448	78729952	78445704	90225376
FXR1_MOUSE	Fragile X mental retardation syndrome-related protein 1 OS=Mus musculus GN=Fxr1 PE=1 SV=2	EMAKDVIEEHGPSEK	566.938, 849.90326	2, 3	28.708	97208664	139957808	44082444	83200552	122102080	110273112	272060032	155005904	143649008	32074044	18759298	124573672	9565923	7107273	8665161	52138684	68538944	65163264	88852848
PEX6_MOUSE	Peroxisome assembly factor 2 OS=Mus musculus GN=Pex6 PE=1 SV=1	LQATFSR	411.727	0	28.278	6818365	7.51725e+06	4086436	11522003	13056176	11019852	8338265	7.56292e+06	9892142	57886.8	601330	1.51601e+06	834163	473822	353105	4.29442e+06	5.07427e+06	3414595	6.19401e+06
WDR11_MOUSE	WD repeat-containing protein 11 OS=Mus musculus GN=Wdr11 PE=1 SV=1	LVATNMIANGK	566.314	2	40.062	65162756	59521232	43892516	114740840	59005832	40812900	195362688	202586352	138633696	5531720	7618761	5880910	4264782	5.6345e+06	5320280	56519292	55792676	59185816	66506148
MYCB2_MOUSE	Probable E3 ubiquitin-protein ligase MYCBP2 OS=Mus musculus GN=Mycbp2 PE=1 SV=2	LTSLFPIAYDGEVLLR	904.004	2	96.851	22280012	32541764	17347706	17101816	9720283	10385509	56899360	61638368	39459160	10407796	10088223	9474977	1407492	2.39531e+06	2716957	1.35727e+06	158200	93459.8	14323.1
MYCB2_MOUSE	Probable E3 ubiquitin-protein ligase MYCBP2 OS=Mus musculus GN=Mycbp2 PE=1 SV=2	VVPLKENVK	513.323	2	26.201	15312749	18605446	8485264	9014245	7563726	9794565	38107612	28995128	25855362	6080941	5268504	7766009	1.06657e+06	1.37586e+06	1.43588e+06	8444336	10562441	10549342	13869412
F92A1_MOUSE	Protein FAM92A1 OS=Mus musculus GN=Fam92a1 PE=1 SV=1	DKADLLVNEINLYASTETPNLK	821.101	3	79.059	26753890	25043462	14941933	11079911	11722152	4.27926e+06	62107444	56829256	39425760	1.73799e+06	1.2167e+06	1.03844e+06	1.72991e+06	2142290	2.26097e+06	3.38494e+06	843669	839746	477150
SPD2A_MOUSE	SH3 and PX domain-containing protein 2A OS=Mus musculus GN=Sh3pxd2a PE=1 SV=1	LAQGSPAVAR	485.278	2	21.45	97037824	141932672	58050640	26093158	32524400	23388310	136490912	136997808	102456816	10157137	10644080	8019672	7057488	10084167	10227507	47723820	50080560	53759676	47292088
MZT2_MOUSE	Mitotic-spindle organizing protein 2 OS=Mus musculus GN=Mzt2 PE=1 SV=1	LASDPQDSVPISLSTSTSETR	731.0301, 1096.0403	2, 3	55.27	20158960	40045816	12980607	24968906	19245882	32795014	100615224	97186056	81191416	8507548	5745408	6.54911e+06	1.19381e+06	2.21857e+06	3.35382e+06	20237962	22723924	22093530	27363488
GCP3_MOUSE	Gamma-tubulin complex component 3 OS=Mus musculus GN=Tubgcp3 PE=2 SV=2	RYLLLGQGDFIR	484.278	3	65.968	3.05207e+06	3460580	2122864	5.72137e+06	3138650	2.26439e+06	11996226	9651926	6.74048e+06	365312	253738	139052	359750	114836	324189	1.08486e+06	459361	936874	321006
LRRF1_MOUSE	Leucine-rich repeat flightless-interacting protein 1 OS=Mus musculus GN=Lrrfip1 PE=1 SV=2	EISPVGEK	429.732	2	23.391	7347106	9266265	7094077	19011570	17028580	6959868	16472970	11506856	15509548	533182	316048	907507	334412	957696	930448	6.31038e+06	6140438	6571131	6051118
FBW1A_MOUSE	F-box/WD repeat-containing protein 1A OS=Mus musculus GN=Btrc PE=1 SV=2	DFITALPAR	502.283	2	57.883	11483506	18051826	8817011	6.17314e+06	4.28743e+06	3.12981e+06	27127008	29347594	19463888	1.06612e+06	820075	1.41181e+06	1.10306e+06	1.84698e+06	666410	7.22482e+06	7259696	7.81304e+06	7555169
GFPT1_MOUSE	Glucosamine--fructose-6-phosphate aminotransferase [isomerizing] 1 OS=Mus musculus GN=Gfpt1 PE=1 SV=3	VIQQLEGAFALVFK	521.6361, 781.95087	2, 3	96.836	75799888	75407896	62260144	160368576	72595472	71114552	170141600	181291008	104927896	12107773	11738430	13347571	4169807	6.82351e+06	9184154	1.81487e+06	547801	292889	263468
RUVB1_MOUSE	RuvB-like 1 - Mus musculus (Mouse)	TEITDKLR	488.278	2	27.362	8918614	10537832	6263744	8422576	6162971	9576040	10277650	12721727	8786130	1.66919e+06	356302	1.01079e+06	683848	829473	925677	5.20019e+06	5.15409e+06	4795599	5.95897e+06
MAP1A_MOUSE	Microtubule-associated protein 1A OS=Mus musculus GN=Map1a PE=1 SV=2	EGEGGAGAPDSSSFSSK	785.337	2	23.928	23173060	32849658	18858588	27842112	18730260	21299076	64773832	39635620	94282296	15899176	10624225	12301096	1.2601e+06	3914709	1964390	21944174	23029268	22675310	22023962
MAP1A_MOUSE	Microtubule-associated protein 1A OS=Mus musculus GN=Map1a PE=1 SV=2	DLEQKDEHLELR	508.92725, 762.88715	2, 3	33.239	17273918	32945162	7380259	24960686	16471522	23803578	53621304	19767382	68784960	6599786	5346505	8027562	886789	3285784	1.33357e+06	16866806	14171422	15173870	17675614
SPD2A_MOUSE	SH3 and PX domain-containing protein 2A OS=Mus musculus GN=Sh3pxd2a PE=1 SV=1	VQALNTVNQSK	601.331	2	24.621	51722460	73767456	29435056	15949360	15655262	11895190	71991520	60730120	54087832	6.72156e+06	4.68213e+06	4678571	3341070	6.66846e+06	4.9049e+06	25842598	25477104	26064636	26936744
GFPT1_MOUSE	Glucosamine--fructose-6-phosphate aminotransferase [isomerizing] 1 OS=Mus musculus GN=Gfpt1 PE=1 SV=3	EILETLIK	479.794	2	61.61	84821152	128935944	57863204	148873680	93444936	85965760	160901296	126078256	95531056	9183031	8437337	20947958	6610692	9130814	10539456	51814660	38025504	47069680	55936572
FLII_MOUSE	Protein flightless-1 homolog OS=Mus musculus GN=Flii PE=1 SV=1	LAGASPATVAAAAAVGSGSKDPLAR	737.071	3	58.87	100703568	155429808	47259092	130031480	93058040	119844176	115243696	134260480	97555240	7772651	7.19947e+06	8575544	9398386	7.88007e+06	12123048	39564348	44721620	46679384	38331104
RT27_MOUSE	28S ribosomal protein S27, mitochondrial OS=Mus musculus GN=Mrps27 PE=2 SV=1	VASSPEDLKLGR	424.56995, 636.3514	2, 3	34.918	11090802	14848189	9890875	33226052	19190368	47341336	14877948	17971588	14736734	1.00542e+06	847533	2057589	1.95648e+06	831412	716990	11891271	10770028	10063164	13056797
MAP1A_MOUSE	Microtubule-associated protein 1A OS=Mus musculus GN=Map1a PE=1 SV=2	STPSQVTSEEK	596.788	2	17.559	3.56151e+06	6.39141e+06	2.16344e+06	5864043	3.77363e+06	3.83804e+06	18420712	15060710	11249650	3135059	1580128	1.74735e+06	146769	485662	555541	4377296	5304331	4922804	4.19209e+06
GFPT1_MOUSE	Glucosamine--fructose-6-phosphate aminotransferase [isomerizing] 1 OS=Mus musculus GN=Gfpt1 PE=1 SV=3	LSTDHIPILYR	664.373	2	57.216	28762568	41465324	19643994	64597740	50544348	29194346	79064048	74217424	53938676	3.01075e+06	3.12895e+06	10243002	499361	3.69009e+06	4.6891e+06	20325698	25170160	20703078	20334908
PDIP2_MOUSE	Polymerase delta-interacting protein 2 OS=Mus musculus GN=Poldip2 PE=1 SV=1	THTYYQVLIDAR	493.92477, 740.3839	2, 3	53.763	58795232	57614100	42019812	37775240	48002016	33886432	271982016	276338016	237841248	4929556	4.90611e+06	6134358	4000698	5098532	6639727	39801836	43362832	41515936	41466432
CTCF_MOUSE	Transcriptional repressor CTCF OS=Mus musculus GN=Ctcf PE=1 SV=2	YALIQHQK	500.782	0	25.006	13743560	15138436	8.1432e+06	48233248	23479146	15509979	19010596	19316416	17973160	1.38268e+06	1.36018e+06	1.58198e+06	914035	1.39605e+06	1.37485e+06	11371484	12496437	12816904	12062287
FLII_MOUSE	Protein flightless-1 homolog OS=Mus musculus GN=Flii PE=1 SV=1	EGEEAAAEAEEK	631.773	2	17.802	17616722	24571404	10911356	23907216	24136488	18547700	22095774	20015136	20466726	1.79402e+06	1.37275e+06	1.34822e+06	948776	1.99844e+06	2351770	12617825	12676454	12820435	12032937
JHD2C_MOUSE	Probable JmjC domain-containing histone demethylation protein 2C OS=Mus musculus GN=Jmjd1c PE=1 SV=2	NSSVSEAELNTVR	703.349	2	34.572	38003476	54711408	38901996	37330116	21113090	24493156	53017648	62849684	60296768	10708142	6250039	7512269	4.05222e+06	4.99211e+06	4.12473e+06	28226660	24878686	23557566	29481752
AGAP1_MOUSE	Arf-GAP, GTPase, ANK repeat and PH domain-containing protein 1 OS=Mus musculus GN=Agap1 PE=2 SV=1	LTSQSEAM[147.0354]ALQSIR	775.896	2	44.711	21643234	23962476	10255702	26261530	12909900	11375024	18350198	15313275	10342242	311305	1146469	2649891	462201	2498504	2658243	6.42454e+06	6978786	8022981	8859428
BAG3_MOUSE	BAG family molecular chaperone regulator 3 OS=Mus musculus GN=Bag3 PE=1 SV=1	TTTWNDPR	495.736	2	24.815	10131573	14465786	11009797	9939349	14623031	18022296	9496409	11350059	11120830	1.33763e+06	1.44732e+06	2.1983e+06	700102	1.84955e+06	1.03247e+06	6.94866e+06	7.02112e+06	7332145	7.25122e+06
JHD2C_MOUSE	Probable JmjC domain-containing histone demethylation protein 2C OS=Mus musculus GN=Jmjd1c PE=1 SV=2	ESSLPATDESNK	639.297	2	20.795	12951132	18255236	9080625	9195012	8.28216e+06	7784051	21464538	15058791	15460010	1894709	1.32879e+06	2.03941e+06	1.09771e+06	1.7071e+06	1.25776e+06	6.86279e+06	7.66703e+06	8145348	7488592
WDR11_MOUSE	WD repeat-containing protein 11 OS=Mus musculus GN=Wdr11 PE=1 SV=1	GNDESPIEM[147.0354]IK	624.792	2	36.987	29207126	34720040	11661601	56033932	22825912	21047988	66657096	53959144	41572832	4610892	2.00461e+06	2.93333e+06	2022862	3.08682e+06	2.51953e+06	21815436	19676108	19119298	24790188
MAP1A_MOUSE	Microtubule-associated protein 1A OS=Mus musculus GN=Map1a PE=1 SV=2	STPSQVTSEEKDGHSPMSK	677.981	3	21.947	8077536	12942200	5045301	12020655	7232323	6.35194e+06	47668968	43338732	46344036	7755435	2.79173e+06	4.00572e+06	401672	825858	1.40822e+06	10841016	12872197	11448258	10367160
GCP3_MOUSE	Gamma-tubulin complex component 3 OS=Mus musculus GN=Tubgcp3 PE=2 SV=2	YSLLEHMQAMR	689.836	2	55.46	8971817	8794211	5.31307e+06	15329466	10648679	5234683	30821966	39083472	29421712	1.58629e+06	1220950	2.13034e+06	436576	1.38389e+06	538700	4.76969e+06	6.00835e+06	4.82001e+06	6.65326e+06
MAP1A_MOUSE	Microtubule-associated protein 1A OS=Mus musculus GN=Map1a PE=1 SV=2	VLFPGNAPQNK	592.825	2	39.474	104711664	141445024	78751712	122092304	75213848	114764816	234495968	217557488	184911808	60621544	40021512	41948448	8.17023e+06	13670608	11710034	99771840	90917552	94003128	101317784
GFPT1_MOUSE	Glucosamine--fructose-6-phosphate aminotransferase [isomerizing] 1 OS=Mus musculus GN=Gfpt1 PE=1 SV=3	GYDFESETDTETIAK	853.377	2	45.96	47433088	49938636	29177674	104913320	70923584	62877392	117701016	71373776	68303816	5.43103e+06	6236714	14938665	2.32491e+06	5.55656e+06	5195324	37321272	43026292	42204260	47054432
C2CD2_MOUSE	C2 domain-containing protein 2 OS=Mus musculus GN=C2cd2 PE=2 SV=1	IQPQAPGEK	484.264	2	20.093	7320696	8451869	4.13281e+06	7236456	8799490	4260767	19276764	16907576	15279004	4863830	1.98552e+06	2197683	430486	900134	731554	6853287	5.02757e+06	6633546	5341455
MYCB2_MOUSE	Probable E3 ubiquitin-protein ligase MYCBP2 OS=Mus musculus GN=Mycbp2 PE=1 SV=2	SSLNSQPPTEEK	658.82	2	20.686	7592987	6590266	3.6886e+06	3.10115e+06	4.25538e+06	3.09346e+06	17212584	10682730	9989804	2.63464e+06	3561679	3359381	146384	1.16082e+06	547007	4504996	4763392	5159649	4.66243e+06
TAOK2_MOUSE	Serine/threonine-protein kinase TAO2 OS=Mus musculus GN=Taok2 PE=1 SV=3	ERPPTVIMDLIQR	523.294	3	71.713	21920088	30484788	11166842	5.70542e+06	5110697	2.6003e+06	24425712	28971302	21142466	2.3239e+06	1.72187e+06	1.95502e+06	1.90981e+06	2549578	2.14453e+06	3.4061e+06	3008722	2409465	2696686
HSPB8_MOUSE	Heat shock protein beta-8 OS=Mus musculus GN=Hspb8 PE=1 SV=1	DSPLSSR	381.193	2	19.564	55264296	74480120	48496868	44230232	47170016	36204844	33758444	32467064	29259602	4699336	3.72827e+06	5.92526e+06	2963462	6.71508e+06	8895063	28364874	26341704	28897464	24342564
GFPT1_MOUSE	Glucosamine--fructose-6-phosphate aminotransferase [isomerizing] 1 OS=Mus musculus GN=Gfpt1 PE=1 SV=3	SVLIMGR	388.229	2	41.816	14249111	18153074	12205947	40861216	15804212	10717488	64791088	54659648	39561188	2.5676e+06	3.26253e+06	2.28691e+06	896643	1.63647e+06	2.20622e+06	15912255	14809131	15774471	17340396
KIF7_MOUSE	Kinesin-like protein KIF7 OS=Mus musculus GN=Kif7 PE=1 SV=1	DIQ[129.0426]LR	645.357	1	25.603	428323712	517784128	259379008	348576320	306341632	174388016	705098624	667714240	568550400	43179612	41274040	39621768	25627120	53560828	49516440	294414368	254132528	250447472	314694176
DDX54_MOUSE	ATP-dependent RNA helicase DDX54 OS=Mus musculus GN=Ddx54 PE=1 SV=1	LPGGHQTVLFSATLPK	555.983	3	61.111	2.04378e+06	17250644	1.0181e+06	959916	126955	369139	3.14755e+06	2432545	1.69827e+06	795844	224717	357864	610170	553762	1.0088e+06	255517	212534	456216	13674.2
WDR11_MOUSE	WD repeat-containing protein 11 OS=Mus musculus GN=Wdr11 PE=1 SV=1	NHM[147.0354]LLLYPR	586.817	2	45.706	31728158	27356174	14225284	46146904	24962924	16169732	82181832	60377380	45776432	5026065	4696549	5302884	2061252	2.7694e+06	3027183	18472576	19511288	19847424	15070656
STK3_MOUSE	Serine/threonine-protein kinase 3 OS=Mus musculus GN=Stk3 PE=1 SV=1	DLIAEAMEIK	566.8	2	70.753	42770128	65849856	28809380	36572416	34155472	25211650	14523272	12372421	9042361	5.00006e+06	4007151	6303970	2651683	6.80961e+06	5.34101e+06	14701384	13359339	12567681	13732504
MAP1B_MOUSE	Microtubule-associated protein 1B OS=Mus musculus GN=Map1b PE=1 SV=1	SEQSSMSIEFGQESPEHSLAM[147.0354]DFSR	944.7418, 944.7427	3	64.608	129447184	157646016	90806208	150945600	83204008	102241592	565315	751118	512480	652708	916172	594626	24319900	1934680	14578989	13228685	15187803	15751940	13495842
MYCB2_MOUSE	Probable E3 ubiquitin-protein ligase MYCBP2 OS=Mus musculus GN=Mycbp2 PE=1 SV=2	WVELPITK	493.29	2	61.576	14576454	17230224	13926544	15977724	6065471	11000984	49787420	27133252	33626544	5198924	6040783	15977472	811468	2.68228e+06	1.45802e+06	11037854	8141899	8740621	10674477
ARHG2_MOUSE	Rho guanine nucleotide exchange factor 2 OS=Mus musculus GN=Arhgef2 PE=1 SV=3	VIQQ[129.0426]SVR	415.74	2	20.675	29470484	33868936	24789540	26419924	15508994	9873434	70565280	35688916	29820276	3.9228e+06	2.84051e+06	3.04409e+06	3.07497e+06	3407340	3.14769e+06	14812452	16321146	19619864	21987276
AGAP1_MOUSE	Arf-GAP, GTPase, ANK repeat and PH domain-containing protein 1 OS=Mus musculus GN=Agap1 PE=2 SV=1	ATAEEDLR	452.722	2	19.693	105488288	107124792	57640800	120645488	81471112	57784092	107256944	78596536	71083880	5844140	5.29923e+06	6.11053e+06	9064907	8461847	12056191	49540196	51058764	55615504	49276176
FLII_MOUSE	Protein flightless-1 homolog OS=Mus musculus GN=Flii PE=1 SV=1	VGLGLGYLELPQINYK	888.999	2	90.56	55027736	72837360	21614792	79623256	70298008	58805456	49387660	81774424	69673552	5.16435e+06	3.9691e+06	4.53453e+06	2.18117e+06	6089979	8263991	15388596	16051934	13014296	11440329
CTCF_MOUSE	Transcriptional repressor CTCF OS=Mus musculus GN=Ctcf PE=1 SV=2	KSDLGVHLR	512.799	2	27.698	10436530	6.48932e+06	6238731	51774136	23482178	13972568	16844434	19155182	13442639	939324	789342	964003	579663	863390	1.12378e+06	8665195	9765867	10843274	11173120
CLPX_MOUSE	ATP-dependent Clp protease ATP-binding subunit clpX-like, mitochondrial OS=Mus musculus GN=Clpx PE=1 SV=1	Q[129.0426]TSLTPR	402.217	2	20.866	14459677	19088698	15366298	8573945	6.92535e+06	7.97535e+06	67352528	23967210	26502970	786174	1.00938e+06	1.07481e+06	1.33582e+06	2.39489e+06	1.69455e+06	8.3313e+06	9865814	12149521	12861112
SAP18_MOUSE	Histone deacetylase complex subunit SAP18 - Mus musculus (Mouse)	ELTSLVK	395.239	0	37.223	3.06935e+06	23908076	3403706	3903025	1.94226e+06	3096035	22958104	23820812	9795974	7736537	4.54993e+06	2.94147e+06	783034	1.61137e+06	976184	5.29303e+06	8985529	7416341	5521948
TSSC4_MOUSE	Protein TSSC4 OS=Mus musculus GN=Tssc4 PE=2 SV=1	DAALAFLSSR	525.783	2	62.059	21505522	32986694	20606418	10625270	7605978	5640848	32977276	35594280	26977648	3.30725e+06	2.07556e+06	3.26959e+06	2.18794e+06	3.04385e+06	3.11289e+06	11597389	7615740	8783496	11498227
GCP2_MOUSE	Gamma-tubulin complex component 2 OS=Mus musculus GN=Tubgcp2 PE=2 SV=1	LTEDKETLQFLQQNAK	636.0028, 953.4997	2, 3	52.421	64017048	105686024	37182356	107363232	113074216	126528464	180640480	196793392	145941600	20476502	16223073	26171982	5.359e+06	9698993	7961105	50188352	57112408	51359308	47571552
ARHG2_MOUSE	Rho guanine nucleotide exchange factor 2 OS=Mus musculus GN=Arhgef2 PE=1 SV=3	LGDLLISQFSGSNAEQM[147.0354]R	661.3283, 991.4845, 991.4862, 991.48773	2, 3	68.23	1222180352	1615552256	724365120	967170944	776591360	446620704	1639056768	1492135552	1032483328	149456272	95388472	127213856	127923024	129933944	138689024	479923136	434259232	405554432	519065664
VIME_MOUSE	Vimentin - Mus musculus (Mouse)	EEAESTLQSFRQDVDNASLAR	789.381	3	60.286	9584104	959798656	60537816	4.04946e+06	8632238	197947152	21514878	226313136	44547508	46240972	19637994	22100612	26455990	52933864	35666396	55199308	50073448	59424768	48304612
STK3_MOUSE	Serine/threonine-protein kinase 3 OS=Mus musculus GN=Stk3 PE=1 SV=1	ATATQLLQHPFIK	489.94897, 734.42	2, 3	58.671	142914768	207247680	99268968	125086288	113676600	85846440	36485052	27872612	21276068	15984782	6.66089e+06	15523851	11586966	22393086	16408523	45432528	39734680	42274616	33928004
LMNB1_MOUSE	Lamin-B1 - Mus musculus (Mouse)	SLETENSALQLQVTEREEVR	777.733	3	52.887	218110	49568964	1276452	84027.5	294165	6629384	1.10426e+06	11097484	1250234	2.34101e+06	866928	2.40808e+06	117660	3.54405e+06	2.09638e+06	1.56224e+06	889693	624514	499119
THOC2_MOUSE	THO complex subunit 2 OS=Mus musculus GN=Thoc2 PE=3 SV=1	LGLLEALLK	485.321	2	89.964	25062434	31677056	12797303	84498992	32313206	42433160	56275508	65127436	51355532	3426394	1.47165e+06	3.08946e+06	1635335	2.84851e+06	3.36675e+06	7.51511e+06	5883720	3.3335e+06	2.252e+06
SMC6_MOUSE	Structural maintenance of chromosomes protein 6 OS=Mus musculus GN=Smc6 PE=2 SV=1	SAVLTALIVGLGGK	649.907	2	88.92	29023672	28165316	15795349	24231852	15681066	9694860	44761820	60617244	41340176	6434311	5324791	4307118	2.32051e+06	3.13106e+06	2.81107e+06	4.26146e+06	3.33315e+06	2195674	1.58333e+06
WDR11_MOUSE	WD repeat-containing protein 11 OS=Mus musculus GN=Wdr11 PE=1 SV=1	YSLDISHIDYPENEEIK	688.9967, 1032.9918	2, 3	61.411	173288944	206060080	129168880	384880832	211290272	127216032	476507680	415472320	359653728	10824984	50306908	9287825	37777728	13563009	6.26526e+06	152131312	114865544	119960280	99005904
RASF5_MOUSE	Ras association domain-containing protein 5 OS=Mus musculus GN=Rassf5 PE=1 SV=1	SIFEQPQDPR	608.802	2	38.956	78742648	103656952	61164672	146687648	139030208	103025024	14878099	19823444	16758246	16813218	11247929	9365564	5.9639e+06	15780876	5854415	51142408	45761020	48138832	50460804
PEX6_MOUSE	Peroxisome assembly factor 2 OS=Mus musculus GN=Pex6 PE=1 SV=1	LAQVQVLEPR	576.841	2	47.312	28349158	38535460	28336600	47621108	48921768	48205572	42849892	36434416	38839004	4426099	4343158	5.02333e+06	4.04726e+06	4272955	2.54574e+06	22284508	20920838	22866910	26705214
FLII_MOUSE	Protein flightless-1 homolog OS=Mus musculus GN=Flii PE=1 SV=1	KFESLFPGK	526.793	2	48.201	43116172	46016132	28603590	73834360	47757036	42562236	55009236	65732488	46994436	3749435	4.61699e+06	4635030	2758671	5078347	5.6017e+06	28202774	26525492	27319660	27490704
MAP1B_MOUSE	Microtubule-associated protein 1B OS=Mus musculus GN=Map1b PE=1 SV=1	EETPEVTK	466.733	0	18.788	22108862	33252022	11607631	18224214	14689328	35300636	5810341	5419146	4.67245e+06	3.4902e+06	2.41333e+06	2377599	2488426	2.39567e+06	2765112	8893294	10805687	9795572	9956002
GCP2_MOUSE	Gamma-tubulin complex component 2 OS=Mus musculus GN=Tubgcp2 PE=2 SV=1	MSTQELEELRK	455.23434, 682.3486	2, 3	38.79	51947428	91782296	39217000	92783328	106124248	145150448	203639280	175704752	151909472	15209522	17608058	19218060	5798078	8590120	6560135	68469424	61753432	66304748	70685832
TSN_MOUSE	Translin OS=Mus musculus GN=Tsn PE=1 SV=1	KVVQSLEQTAR	629.86	0	25.185	3.0861e+06	4260916	456284	6607716	15906869	4.05793e+06	7787502	6865773	6844756	158121	0	175169	0	424120	469409	4367310	4.2029e+06	2784081	755448
NEDD1_MOUSE	Protein NEDD1 OS=Mus musculus GN=Nedd1 PE=1 SV=2	DIEAQLIHEPSVN[115.0269]GSSTTVPK	741.712	3	56.158	13069327	24399800	9629567	25894318	23529694	25098512	45685240	34060720	29653362	2.40882e+06	3266207	5921935	1.23745e+06	2.28438e+06	1.88587e+06	9226087	9032189	10084410	10618240
DZI1L_MOUSE	Zinc finger protein DZIP1L OS=Mus musculus GN=Dzip1l PE=2 SV=1	ISAVDVDR	437.735	2	27.79	23310476	33321084	19613158	12202960	15612724	10311472	50236240	43836088	39679504	1.44796e+06	1928252	1231431	3112446	3.4595e+06	2184636	16911702	14491224	14787945	18537800
GCP3_MOUSE	Gamma-tubulin complex component 3 OS=Mus musculus GN=Tubgcp3 PE=2 SV=2	EGDPGGTLEVTEAALVR	571.9612, 857.43835	0, 2	63.147	37156512	55953592	21441738	49873980	52066836	26620338	98661240	108037096	69327432	13893443	10328323	17139472	1.67921e+06	6.69779e+06	4855797	17505308	15766323	15113544	17044026
NEDD1_MOUSE	Protein NEDD1 OS=Mus musculus GN=Nedd1 PE=1 SV=2	GDGLDFLPQLNSVFPLRK	672.702	3	94.312	21081880	32624234	15580122	39176468	35026692	29558214	57511492	50288904	37539320	5798909	2732289	4921800	1.43124e+06	2.96925e+06	3.60375e+06	3.88749e+06	2.99723e+06	1.38351e+06	346315
FLII_MOUSE	Protein flightless-1 homolog OS=Mus musculus GN=Flii PE=1 SV=1	GAQATLSNTTK	546.288	2	18.867	83064760	93035408	47888892	100642496	81632632	70008752	94485912	97033344	85662968	8359764	7.98335e+06	8.28673e+06	5.51318e+06	9152735	11227485	46947116	51546948	50619504	47948088
THOC6_MOUSE	THO complex subunit 6 homolog OS=Mus musculus GN=Thoc6 PE=2 SV=1	VDVFTNLGYR	592.31	2	60.295	7840133	11195718	6442137	52320752	21910540	19972124	20506972	27359938	19753492	977565	866676	730687	533827	1.34486e+06	1.07324e+06	8.09726e+06	7123576	7736484	7.12826e+06
FLII_MOUSE	Protein flightless-1 homolog OS=Mus musculus GN=Flii PE=1 SV=1	NKNQEESIDAR	652.316	2	16.632	26896090	37431108	14523128	34431900	25723162	31370802	32112970	33834220	29946288	3.57332e+06	3291252	3286657	2.13217e+06	3.54977e+06	3.47669e+06	18196274	17962902	18913314	16710216
GFPT1_MOUSE	Glucosamine--fructose-6-phosphate aminotransferase [isomerizing] 1 OS=Mus musculus GN=Gfpt1 PE=1 SV=3	EIFEQPESVVNTM[147.0354]R	847.908	2	50.221	22440606	29111366	16112942	49229704	31773236	25281194	38706180	42322300	29288954	1781976	3.41115e+06	4379872	1.32725e+06	2276015	4262683	15526822	15150507	15699481	16486962
NO66_MOUSE	Lysine-specific demethylase NO66 OS=Mus musculus GN=No66 PE=1 SV=2	ALSVHGLPVR	524.817	2	43.77	30853258	23812514	12045081	18063828	16553468	12737774	14204828	11341763	9725760	968312	423130	847346	2072719	3.11979e+06	2.56278e+06	8703675	8384224	7009819	9177237
AMMR1_MOUSE	AMME syndrome candidate gene 1 protein homolog OS=Mus musculus GN=Ammecr1 PE=2 SV=1	TATYLPEVAK	546.802	2	44.427	19880140	25237258	18480784	13405088	11869302	7.2388e+06	6919297	6142527	4184470	2.5471e+06	2.19334e+06	2617371	1.54917e+06	3.26945e+06	2.58991e+06	8759013	8562275	8792579	9623464
FLII_MOUSE	Protein flightless-1 homolog OS=Mus musculus GN=Flii PE=1 SV=1	NSGVPDDIFK	546.273	2	50.152	26978360	41076392	18054552	49363104	38966452	31465748	35951444	36197772	32085988	2.39105e+06	2774003	2.57352e+06	1.59629e+06	3157030	5343979	19385616	19616834	21246572	20936036
HXK1_MOUSE	Hexokinase-1 OS=Mus musculus GN=Hk1 PE=1 SV=2	FLSQIESDR	547.778	2	39.02	15009756	15718590	11388011	28915564	19891648	12281749	12061844	6511682	6546842	1605826	1.54616e+06	1.07739e+06	1.00363e+06	1.34985e+06	2.60062e+06	8567883	8064189	7789917	9091137
ZN622_MOUSE	Zinc finger protein 622 OS=Mus musculus GN=Znf622 PE=2 SV=1	GVPERDPTEKPPR	493.264	3	18.99	38653000	50385624	19990918	42648264	39667272	35625200	55419964	36698140	29065518	4.35543e+06	2.52874e+06	4.3523e+06	3.01895e+06	4.68646e+06	5.12497e+06	22456172	20199972	23664196	21772812
NSE1_MOUSE	Non-structural maintenance of chromosomes element 1 homolog OS=Mus musculus GN=Nsmce1 PE=2 SV=1	AILEMEQFIR	625.334	2	73.631	8104276	9045887	4935128	7983236	4.82789e+06	2.56353e+06	20417668	20378838	13527249	3035233	1.01909e+06	2.0669e+06	693696	1.23853e+06	666850	3.77067e+06	3.0608e+06	2.69264e+06	3.62236e+06
GFPT1_MOUSE	Glucosamine--fructose-6-phosphate aminotransferase [isomerizing] 1 OS=Mus musculus GN=Gfpt1 PE=1 SV=3	GNFSSFM[147.0354]QK	531.24	2	30.793	8027220	9719992	6850176	19876460	10333882	9308978	17560938	12738670	10632046	1.96303e+06	1.09349e+06	1.77661e+06	422717	1.11893e+06	1.35755e+06	6427274	6159362	6367435	7937897
MAP1S_MOUSE	Microtubule-associated protein 1S OS=Mus musculus GN=Map1s PE=1 SV=1	KAPARPSSASATPR	466.259	3	15.589	6789002	14171130	3.72961e+06	6385188	5723966	5629482	16275886	17707612	12547850	3029666	1.33252e+06	1871406	503209	1394622	1.01907e+06	6.53574e+06	6093748	4811442	5.46157e+06
RT27_MOUSE	28S ribosomal protein S27, mitochondrial OS=Mus musculus GN=Mrps27 PE=2 SV=1	DFGASLLLSGLK	610.849	2	84.408	6.2653e+06	6304320	3.32739e+06	47504564	26550052	24554296	13598487	8905414	6.3016e+06	604704	409327	1058742	216592	672504	992175	2707963	2.88705e+06	2.19438e+06	1.74176e+06
GFPT1_MOUSE	Glucosamine--fructose-6-phosphate aminotransferase [isomerizing] 1 OS=Mus musculus GN=Gfpt1 PE=1 SV=3	GALTVGITNTVGSSISR	816.951	2	58.751	41979164	60126504	36358892	89571600	57914504	35073440	124189072	99047368	94185496	6.97024e+06	10352098	8625305	3.49556e+06	4434154	8460855	26787622	22981994	23238308	14828120
STK3_MOUSE	Serine/threonine-protein kinase 3 OS=Mus musculus GN=Stk3 PE=1 SV=1	EIEELHQR	527.27	2	21.248	40812288	60259396	27272314	23943744	33389880	24053106	13600484	8.11319e+06	7106316	5.88498e+06	3.13174e+06	5056756	2.5088e+06	6104737	6588362	15808306	16764858	17864344	15814898
RM41_MOUSE	39S ribosomal protein L41, mitochondrial OS=Mus musculus GN=Mrpl41 PE=1 SV=1	ALFQETVAPAIEK	708.89	2	59.511	6.63224e+06	10457926	5137321	891573	142570	226789	26442734	26913380	26449176	4571358	3.04658e+06	3.26758e+06	278181	1.82527e+06	535550	6097110	5827381	5936000	6653311
PR38B_MOUSE	Pre-mRNA-splicing factor 38B OS=Mus musculus GN=Prpf38b PE=1 SV=1	IPVPVQK	390.753	2	32.521	176167488	128599544	62033768	33601444	17526148	19446396	141261376	126976320	97180248	10926250	9517019	10027699	19668744	11500147	12544283	61218336	48522472	53870104	61403676
ANFY1_MOUSE	Ankyrin repeat and FYVE domain-containing protein 1 OS=Mus musculus GN=Ankfy1 PE=2 SV=1	GQSPLHILGQYGK	699.382	2	53.045	4.27978e+06	4.67712e+06	1919060	45029944	33289340	24323948	14073144	9643996	9247712	908197	464709	1.02843e+06	146545	509133	641537	4794198	7.91644e+06	6836994	5077292
U5S1_MOUSE	116 kDa U5 small nuclear ribonucleoprotein component - Mus musculus (Mouse)	RVVYSAFLMATPR	504.279	3	62.459	6302533	21083432	1.01513e+06	2.15543e+06	1.65135e+06	1.99234e+06	7388005	10166100	6269978	3.05999e+06	307071	1.33716e+06	357111	1.83464e+06	1.21555e+06	573765	259180	308602	376844
MAP1A_MOUSE	Microtubule-associated protein 1A OS=Mus musculus GN=Map1a PE=1 SV=2	SSLLLDTVTSIPSSR	525.95825, 788.43365	2, 3	70.807	85829176	122528672	65359564	131580896	73214688	90114184	214880720	176353440	252431200	47676704	32122658	35973548	9343537	15104308	8630606	65316476	58068344	55614364	57099412
MAP1A_MOUSE	Microtubule-associated protein 1A OS=Mus musculus GN=Map1a PE=1 SV=2	SSFLEDK	413.203	2	30.77	7.50317e+06	12046144	4457188	11484472	7.05371e+06	11097455	25715234	10837724	28502470	2.5798e+06	2.21522e+06	2.89145e+06	585265	1.33496e+06	982584	7635304	7.40923e+06	6740735	10226982
GCP3_MOUSE	Gamma-tubulin complex component 3 OS=Mus musculus GN=Tubgcp3 PE=2 SV=2	LAWTLTGNQPSSQTPTSK	639.6634, 958.99036	2, 3	54.002	40566148	43725524	27239112	57048096	59010208	65958812	117716056	144024912	115915280	17281396	17165518	20089966	823601	10438641	2.31231e+06	36612052	39171748	41268332	43514856
LMNB1_MOUSE	Lamin-B1 - Mus musculus (Mouse)	FKAEHDQLLLNYAK	563.971	3	47.559	223883	37748960	751356	71104.7	381860	4.06392e+06	1.80766e+06	6.46345e+06	745744	1.90134e+06	537153	2542336	178985	2.88885e+06	1645854	2.8091e+06	912494	1.12881e+06	1.01569e+06
RUVB2_MOUSE	RuvB-like 2 OS=Mus musculus GN=Ruvbl2 PE=2 SV=3	TQGFLALFSGDTGEIKSEVR	719.04	3	80.113	57191188	60264304	37396096	53261432	27232064	24956052	62766016	59871856	36807400	5.98173e+06	3.83885e+06	5042035	7.0366e+06	5853865	6020848	11675535	8824129	8554726	8.11931e+06
CLPX_MOUSE	ATP-dependent Clp protease ATP-binding subunit clpX-like, mitochondrial OS=Mus musculus GN=Clpx PE=1 SV=1	KIYNYLDKYVVGQSFAK	509.77713, 679.3686	3, 4	59.995	169464832	178177392	88363872	114989192	68965360	59834760	397835072	393211648	243623120	22992244	17908772	28857496	15512280	17153842	21109700	59778448	48141224	26658254	24377184
ANFY1_MOUSE	Ankyrin repeat and FYVE domain-containing protein 1 OS=Mus musculus GN=Ankfy1 PE=2 SV=1	GADMSVPDEK	524.735	2	26.159	4003316	5378669	3.07181e+06	29816514	24575684	17302676	11274985	8487657	8326569	688643	737437	681572	161995	684741	690970	6296803	8022208	8233042	8657795
TITIN_MOUSE	Titin OS=Mus musculus GN=Ttn PE=1 SV=1	C[160.0307]LEGQTARFDLKVVGRPMPETFWFHNGQQ[129.0426]IVN[115.0269]DYTHK	1106.03	0	83.456	8908723	11925376	939633	966007	5.52353e+06	1.80727e+06	1.14428e+06	5.44891e+06	715841	1781520	759381	1180368	778266	1.05323e+06	869280	768723	764870	403591	280809
ARHG2_MOUSE	Rho guanine nucleotide exchange factor 2 OS=Mus musculus GN=Arhgef2 PE=1 SV=3	EDFPLIETEDKAYLR	613.645	3	65.13	364198400	276458528	171158352	239727920	175252896	72362832	249425264	304053728	258511872	119320128	40642420	82945720	43756032	36348768	20794620	70357368	41652096	34077560	39015484
MAP1A_MOUSE	Microtubule-associated protein 1A OS=Mus musculus GN=Map1a PE=1 SV=2	TGIVLAN[115.0269]GK	437.255	2	33.608	16621520	21959970	12339076	28473664	13811957	18270774	38379072	32577464	31149558	7455622	6562722	7330948	1.16249e+06	2.78002e+06	2.39408e+06	16797402	15076112	13404773	16330593
NOG1_MOUSE	Nucleolar GTP-binding protein 1 OS=Mus musculus GN=Gtpbp4 PE=2 SV=3	DDKERPPFIPEGVIAR	613.664	3	59.235	96362608	202092368	54158304	39549596	29572078	34039952	113686304	90373144	64367024	8399282	12942734	28205684	14597460	11044942	18377988	33264106	31446216	29460286	29516876
MAP1A_MOUSE	Microtubule-associated protein 1A OS=Mus musculus GN=Map1a PE=1 SV=2	SPEQEVR	422.711	2	16.091	4.84426e+06	7967050	2363131	4.22708e+06	3592550	5354566	15559846	8157688	19960304	2.89612e+06	1605317	2.21037e+06	378710	1.07399e+06	450121	5.01206e+06	4923965	4.8208e+06	4603555
HXK1_MOUSE	Hexokinase-1 OS=Mus musculus GN=Hk1 PE=1 SV=2	LALLQVR	406.772	2	55.539	30349988	38961960	23580046	57879376	34662704	21402306	25735894	16893450	14265824	2.57159e+06	2124636	2915360	2.39668e+06	3.83766e+06	5.42182e+06	15065001	14318939	15794684	17829282
RFIP2_MOUSE	Rab11 family-interacting protein 2 OS=Mus musculus GN=Rab11fip2 PE=1 SV=1	VNIQFMR	454.246	2	50.383	22952124	29903616	14272227	20635830	16911340	7138323	149971824	172699264	96283080	1.99327e+06	1.64226e+06	2332030	1.79447e+06	3.01007e+06	3.66933e+06	25888628	26206988	27336762	28194686
NEST_MOUSE	Nestin OS=Mus musculus GN=Nes PE=1 SV=1	LEVQQLQADRDSLQER	643.334	3	43.896	44042.2	42103388	844239	107642	272240	6915350	84761.8	107264	13117.7	70237.5	52555.1	42003	165034	3.84324e+06	1440670	1.57036e+06	979476	1.18978e+06	1.68582e+06
GCP3_MOUSE	Gamma-tubulin complex component 3 OS=Mus musculus GN=Tubgcp3 PE=2 SV=2	KGGELASAVHAYTK	477.92514, 716.3843	2, 3	32.637	40179948	52889620	17203910	53702268	64251076	26159586	108108136	127710448	90457088	11167262	7192516	11958025	1.97619e+06	8066936	3.93487e+06	41140752	31239428	27116340	14278427
GFPT1_MOUSE	Glucosamine--fructose-6-phosphate aminotransferase [isomerizing] 1 OS=Mus musculus GN=Gfpt1 PE=1 SV=3	VIFLEDDDVAAVVDGR	866.942	2	76.91	35141564	39612124	25177084	57573880	40152332	24363138	104690640	73821032	68077560	3.2102e+06	5311869	5.79698e+06	3.0219e+06	4.07967e+06	5576385	18314690	17978028	14110824	12549889
STK3_MOUSE	Serine/threonine-protein kinase 3 OS=Mus musculus GN=Stk3 PE=1 SV=1	NAKPVSILR	499.312	2	32.336	40570092	60600236	26768060	39155576	36792384	27758380	12697826	11182431	7988855	4.872e+06	3.61763e+06	5630244	2.88055e+06	7.15952e+06	6197770	21105984	16522040	17155290	19301870
NEST_MOUSE	Nestin OS=Mus musculus GN=Nes PE=1 SV=1	RLEAYLTR	511.294	2	34.17	117237	39537724	1.10542e+06	185977	261085	3.39845e+06	270016	181748	131608	105178	5709.33	45751.8	29346.3	3168619	1.99397e+06	2.53911e+06	1.18771e+06	1.4352e+06	1.03492e+06
CMC1_MOUSE	Calcium-binding mitochondrial carrier protein Aralar1 OS=Mus musculus GN=Slc25a12 PE=1 SV=1	IVQLLAGVADQTK	678.399	2	61.138	12713474	18632482	5647470	45907644	21257220	9166201	25586664	18140670	19017408	6398797	1801436	6.42398e+06	1.60221e+06	1.31693e+06	1.80074e+06	6040001	7244420	11826880	7435312
GFPT1_MOUSE	Glucosamine--fructose-6-phosphate aminotransferase [isomerizing] 1 OS=Mus musculus GN=Gfpt1 PE=1 SV=3	EIFEQPESVVNTMR	839.911	2	60.26	55052324	80799880	44229680	109310912	81809400	58004056	116699744	122040368	106530600	13052499	11609474	19518998	5.07633e+06	8823031	9158018	34225988	37095136	41334548	35449712
ARGI1_MOUSE	Arginase-1 OS=Mus musculus GN=Arg1 PE=1 SV=1	DVDPGEHYIIK	643.325	2	41.059	32758424	7240222	33373060	27995814	12587142	6245126	7203928	12358598	28452882	24637520	8392841	5.51643e+06	2.97932e+06	3.15788e+06	3.28313e+06	13101634	13787470	13647794	11849049
BCR_MOUSE	Breakpoint cluster region protein OS=Mus musculus GN=Bcr PE=1 SV=2	VGDLFQK	403.724	0	36.849	6.1286e+06	10069202	4.39237e+06	9329574	5808637	5267203	10473353	11186972	9575134	1.09481e+06	548810	962860	702318	1.30561e+06	637990	5352715	4494124	5494835	5.83018e+06
GCP3_MOUSE	Gamma-tubulin complex component 3 OS=Mus musculus GN=Tubgcp3 PE=2 SV=2	VFNFLWR	491.27	2	79.092	23440824	22003944	17439200	38346064	24437528	16044492	65269740	67622616	46648012	10755601	5059792	8.32812e+06	1.0622e+06	4.92505e+06	2101365	12076159	8.34635e+06	7783652	6301709
CLPP_MOUSE	Putative ATP-dependent Clp protease proteolytic subunit, mitochondrial OS=Mus musculus GN=Clpp PE=2 SV=1	GQ[129.0426]ATDIAIQAEEIMK	809.905	2	69.816	5.0074e+06	4.21094e+06	7813826	1.41677e+06	939103	2.24247e+06	29866672	11760122	8.15442e+06	402278	689714	721921	943522	432803	819478	1.38569e+06	2145344	2.48605e+06	2.28872e+06
PEX1_MOUSE	Peroxisome biogenesis factor 1 - Mus musculus (Mouse)	TLLAGVVAR	450.289	2	50.586	7.77269e+06	9993824	6955866	20228302	12202985	12633653	9093953	11665384	10768474	824180	756268	1.4113e+06	617282	1.1701e+06	1.40176e+06	4.49505e+06	4.78483e+06	4857752	5.23631e+06
ARGI1_MOUSE	Arginase-1 OS=Mus musculus GN=Arg1 PE=1 SV=1	DIVYIGLR	474.779	2	60.969	25322904	11232000	36275724	26818284	18075176	4.78559e+06	9244257	11581742	20407216	17248258	8857554	9519898	2.97556e+06	4.13975e+06	2283423	11976878	10027098	10252665	9810490
THOC3_MOUSE	THO complex subunit 3 OS=Mus musculus GN=Thoc3 PE=2 SV=1	YVLGMQELFR	628.331	2	77.461	19578000	26076766	13929019	53248204	29623546	30446666	41888968	48452640	41465996	3.85827e+06	2.02916e+06	2.91335e+06	1.27443e+06	3.26369e+06	3.17415e+06	12034362	7.4373e+06	9836589	9255509
PDIP2_MOUSE	Polymerase delta-interacting protein 2 OS=Mus musculus GN=Poldip2 PE=1 SV=1	LENLDSDVVQLR	700.874	2	55.73	32332726	40192920	22631824	26554492	20248842	17821710	130184056	105546432	68798960	1.51338e+06	1.84906e+06	2.96036e+06	2.58553e+06	4.98579e+06	4.7519e+06	22267754	24732714	21971830	24831268
TBG1_MOUSE	Tubulin gamma-1 chain OS=Mus musculus GN=Tubg1 PE=1 SV=1	YPGYM[147.0354]NNDLIGLIASLIPTPR	778.745	3	97.603	15649449	8506490	5372999	24347388	15255217	16624616	9505473	22749886	13876147	3.26269e+06	1.50492e+06	2.62542e+06	1089683	1942383	800069	27276.4	0	0	0
C1QBP_MOUSE	Complement component 1 Q subcomponent-binding protein, mitochondrial OS=Mus musculus GN=C1qbp PE=1 SV=1	AFVEFLTDEIKEEK	566.62634, 849.4362	2, 3	72.193	55655636	67328168	42276468	35226772	41779984	32570722	258115456	193074736	194719520	13863022	4412946	6.86949e+06	3.82181e+06	6.10239e+06	11573575	27185176	24085186	18260808	15630219
DEK_MOUSE	Protein DEK OS=Mus musculus GN=Dek PE=1 SV=1	SLIVEGKR	451.277	2	24.686	676741	17363438	1.2903e+06	135639	425809	2200424	1889975	3.87698e+06	1.07329e+06	1.88838e+06	216898	518221	403070	976310	1.13565e+06	1.67571e+06	1.96652e+06	1.5156e+06	1.69682e+06
FLII_MOUSE	Protein flightless-1 homolog OS=Mus musculus GN=Flii PE=1 SV=1	ADLTALFLPR	558.825	2	80.364	179043424	258612912	124346712	266479248	218289344	163744816	214527152	226376512	207447712	21436878	17992372	15924469	16355116	26293984	30635154	97533808	86905896	86302224	88481848
STK3_MOUSE	Serine/threonine-protein kinase 3 OS=Mus musculus GN=Stk3 PE=1 SV=1	DLIAEAM[147.0354]EIK	574.797	2	56.382	15589132	20485100	10397734	13212392	10834246	8951347	3.56072e+06	2.42817e+06	1.72482e+06	1.65256e+06	1.07994e+06	1.73575e+06	1.21894e+06	2374840	2466879	4226587	4213016	4.98423e+06	5529787
NO66_MOUSE	Lysine-specific demethylase NO66 OS=Mus musculus GN=No66 PE=1 SV=2	VEGWAALSR	494.765	2	47.557	19340420	13966062	10239038	14906486	11372524	12415141	11373923	8036151	9047487	1.42941e+06	1395077	1.98426e+06	1.1389e+06	3.01119e+06	1.57737e+06	7.35038e+06	8221173	8.04862e+06	8792259
VIME_MOUSE	Vimentin - Mus musculus (Mouse)	SVSSSSYRR	514.759	2	15.081	1.31025e+06	90309712	3.0813e+06	278047	692362	34221324	3.17745e+06	12171300	2.11055e+06	2.09354e+06	2514282	4.23612e+06	2.34257e+06	5211684	4910033	4.18624e+06	9445091	5999281	8.3361e+06
STK3_MOUSE	Serine/threonine-protein kinase 3 OS=Mus musculus GN=Stk3 PE=1 SV=1	VPQDGDFDFLK	640.813	2	62.618	90142736	157427856	68309552	82013208	84316552	56927392	32479896	27053984	22065764	12131335	10620450	13648058	9383893	16731330	15666486	35505956	35880200	36234136	45652824
AGAP3_MOUSE	Arf-GAP with GTPase, ANK repeat and PH domain-containing protein 3 OS=Mus musculus GN=Agap3 PE=1 SV=1	ATPTTAPGTSPR	578.802	2	19.297	37190012	41559288	17392264	22948930	21669286	19185218	93955528	67631912	57296104	3.76821e+06	3.70802e+06	3.92427e+06	2.88691e+06	3891032	5.97818e+06	23252542	22155148	25760878	20832640
LYRIC_MOUSE	Protein LYRIC OS=Mus musculus GN=Mtdh PE=1 SV=1	TVEVPEDEVVRNPR	546.953	3	37.673	45120880	67782720	13289867	11460662	2.79441e+06	32234368	58402408	19111156	21535356	20563352	6042325	38801488	7.56201e+06	4.71991e+06	4523798	18614434	23162716	16870888	17756764
SMTN_MOUSE	Smoothelin OS=Mus musculus GN=Smtn PE=2 SV=2	APPTLLSTSSGGK	608.332	2	37.097	9284649	16810146	2.97976e+06	4825262	8026054	4674373	521069	451589	769135	110752	652136	856440	1.79506e+06	567615	1.51988e+06	2785812	1.55864e+06	3.8474e+06	1.09098e+06
GFPT1_MOUSE	Glucosamine--fructose-6-phosphate aminotransferase [isomerizing] 1 OS=Mus musculus GN=Gfpt1 PE=1 SV=3	VNFDDYTVNLGGLKDHIK	683.354	3	64.809	19047210	29137040	16492624	51616264	29959800	20017276	55172204	59856900	44003468	2.44687e+06	2.2241e+06	6.71751e+06	1.97046e+06	2.5127e+06	4.16773e+06	10100308	9110815	9188871	10347545
MAP1A_MOUSE	Microtubule-associated protein 1A OS=Mus musculus GN=Map1a PE=1 SV=2	VPEVTESHTTR	419.2152, 628.3184	2, 3	20.27	35193128	43741376	25039940	37520044	25925356	33441548	102020504	62168884	124801520	16795656	15284050	14467460	3.21861e+06	6804425	3.92549e+06	30269628	34147376	33853440	31480952
VIME_MOUSE	Vimentin - Mus musculus (Mouse)	LGDLYEEEM[147.0354]RELRR	608.969	3	44.758	1.52498e+06	114125568	7.8416e+06	536691	1.8717e+06	30885392	2.72523e+06	23434560	3.50036e+06	5.56739e+06	2.66979e+06	3.62718e+06	1.8654e+06	9325686	5.39839e+06	10380969	7727243	9088943	6.27334e+06
TBG1_MOUSE	Tubulin gamma-1 chain OS=Mus musculus GN=Tubg1 PE=1 SV=1	EIVQQLIDEYHAATRPDYISWGTQEQ	1030.83	3	84.842	56183648	62989488	39695132	75063416	96788552	74476968	115228968	165549056	109858120	25107368	9550275	19435014	2.86733e+06	12438006	6.15182e+06	3553956	4019755	1.53811e+06	728864
ANFY1_MOUSE	Ankyrin repeat and FYVE domain-containing protein 1 OS=Mus musculus GN=Ankfy1 PE=2 SV=1	AAGAGNEAAALFLATSGAHANHR	545.277	4	57.453	8587481	14878500	5554652	64231692	52639796	50363164	23947670	19128030	17262824	1.97626e+06	1.52123e+06	2.30356e+06	1.16603e+06	1472515	1.28152e+06	11179498	9526226	10109750	8759915
SPD2A_MOUSE	SH3 and PX domain-containing protein 2A OS=Mus musculus GN=Sh3pxd2a PE=1 SV=1	IIPFLPGK	442.784	2	66.185	108273936	141784672	67852008	52784192	37187156	29122744	119707448	129120256	84671000	8653047	8925792	12430570	11387454	15620071	15970266	36427736	36083816	33281490	49542412
ANFY1_MOUSE	Ankyrin repeat and FYVE domain-containing protein 1 OS=Mus musculus GN=Ankfy1 PE=2 SV=1	ANALHATNNLQIIPDFSLK	694.047	3	76.531	3.38385e+06	4.35324e+06	2643433	42009596	34464072	22935188	8987188	6.32921e+06	8.13538e+06	336554	561656	425051	231931	563915	609399	3595835	2454526	1.92018e+06	1.51614e+06
NEDD1_MOUSE	Protein NEDD1 OS=Mus musculus GN=Nedd1 PE=1 SV=2	GGDESIGKGDGLDFLPQLNSVFPLRK	690.6158, 920.4864	3, 4	89.348	43409008	52815524	25222898	64462252	67069800	65611408	93180272	102547272	63898124	13737491	4867604	11589604	3566499	6928108	5.9572e+06	6.04249e+06	4998651	2.35046e+06	885008
ILF3_MOUSE	Interleukin enhancer-binding factor 3 - Mus musculus (Mouse)	LFPDTPLALEANKK	778.938	2	60.91	11324861	19029012	1.36959e+06	3929593	593312	1.80456e+06	16070941	9073634	5795704	2.79245e+06	1.95057e+06	5097472	0	1.53061e+06	2.76891e+06	2.48102e+06	6799775	5939981	5.1105e+06
MIC60_MOUSE	MICOS complex subunit Mic60 OS=Mus musculus GN=Immt PE=1 SV=1	VVSQYHELVVQAR	509.948	3	39.704	83398.7	41572440	1.27721e+06	1.24546e+06	1.17121e+06	5.56546e+06	4540658	11529276	1.9613e+06	3332935	4464993	5659840	824525	2.38288e+06	2.61298e+06	4402532	2.4656e+06	2.90776e+06	3.50263e+06
FLII_MOUSE	Protein flightless-1 homolog OS=Mus musculus GN=Flii PE=1 SV=1	WDQGLEKPR	564.794	2	27.057	7649556	9556836	6.34475e+06	19372050	10356288	16472862	11368858	8907261	11011294	321974	932499	1.02034e+06	346539	1.14065e+06	1709180	6.63528e+06	5788211	6133109	6.61464e+06
MAP1A_MOUSE	Microtubule-associated protein 1A OS=Mus musculus GN=Map1a PE=1 SV=2	LGIQAEPLYR	580.327	2	52.362	134510400	183562608	95542656	168950816	104245000	120403944	269776000	282396768	242802592	69957152	50905352	65254832	14988543	21000878	20316872	93873576	107895208	98430000	96536184
IF6_MOUSE	Eukaryotic translation initiation factor 6 - Mus musculus (Mouse)	N[115.0269]SLPDSVQIR	565.297	2	46.445	12423737	10975901	12138113	54887408	38170256	27687952	24503732	21978898	21663906	1.2362e+06	1.36655e+06	939298	636321	2024980	2.17915e+06	12983842	13554602	13836422	13712388
SESD1_MOUSE	SEC14 domain and spectrin repeat-containing protein 1 OS=Mus musculus GN=Sestd1 PE=1 SV=1	LGDDAQETK	488.732	2	15.623	2.97343e+06	4623785	1.87035e+06	3.30349e+06	2.72399e+06	2.02736e+06	9697064	9763803	6013579	459200	340795	770918	115674	767618	407442	2.51783e+06	2.70801e+06	2.39129e+06	2.05441e+06
RAD52_MOUSE	DNA repair protein RAD52 homolog OS=Mus musculus GN=Rad52 PE=2 SV=1	QLQ[129.0426]QQ[129.0426]FR	475.241	2	25.792	16871884	17301836	16113176	14363160	13890151	6509551	25389746	22418728	24166792	3.46759e+06	3.33631e+06	4203804	878406	3.24872e+06	2.73143e+06	10549060	10520504	10908425	12230699
NCOA5_MOUSE	Nuclear receptor coactivator 5 OS=Mus musculus GN=Ncoa5 PE=1 SV=1	SSADSLPGPISR	593.808	2	38.908	1488631	27044200	1.74868e+06	1.38549e+06	2.08543e+06	8477090	7.37085e+06	10634130	2.63351e+06	2.79064e+06	3.00745e+06	3.13642e+06	646753	1.29e+06	2.21501e+06	5.87437e+06	4.38417e+06	4731682	5248416
RT26_MOUSE	28S ribosomal protein S26, mitochondrial OS=Mus musculus GN=Mrps26 PE=1 SV=1	VQTPPAVDPAEFFVLTER	672.686	3	91.505	13744142	12879881	4.21114e+06	43214868	22829174	35786740	25678876	22445966	14726452	5031132	1.24322e+06	2.50395e+06	688503	1.53841e+06	2.00811e+06	7297610	7.80266e+06	5.02796e+06	7.64666e+06
MYCB2_MOUSE	Probable E3 ubiquitin-protein ligase MYCBP2 OS=Mus musculus GN=Mycbp2 PE=1 SV=2	RVLPEVTPNR	590.844	2	33.553	29986918	29652170	18905482	19070808	15963320	15835084	60581692	57445724	49981272	13249388	14837088	14070947	3.03827e+06	4686870	3.07776e+06	19840734	21046790	19037318	24561578
SMC6_MOUSE	Structural maintenance of chromosomes protein 6 OS=Mus musculus GN=Smc6 PE=2 SV=1	SIETVLLIK	508.325	2	67.459	28973628	31400668	17414490	26564014	13116624	7.67765e+06	56587732	60012656	40933052	6679540	6003915	6096567	3.38663e+06	3.59398e+06	3.75663e+06	7460036	6.01997e+06	4.84461e+06	5.12705e+06
FLII_MOUSE	Protein flightless-1 homolog OS=Mus musculus GN=Flii PE=1 SV=1	NQEESIDAR	531.246	2	18.251	26694150	31423202	15225042	37018052	34958780	29635992	37881092	31817104	31690496	4.70019e+06	2.44e+06	3.03442e+06	1.9008e+06	4.38348e+06	3.84367e+06	17356506	18174404	18411562	17288370
ZNHI2_MOUSE	Zinc finger HIT domain-containing protein 2 OS=Mus musculus GN=Znhit2 PE=2 SV=2	ILLGEGPVNQK	584.341	2	43.382	53001040	59614112	47127020	14951662	14273428	9707655	59906568	60659668	47914272	14450381	11099742	11504777	5538439	9185657	7355288	29879618	26834374	21939050	28490796
MAP1A_MOUSE	Microtubule-associated protein 1A OS=Mus musculus GN=Map1a PE=1 SV=2	EAELTPENIAAAR	692.858	2	46.308	27690006	32279916	20875986	53773996	28599026	34948044	87691784	54529364	88083336	14136732	13453211	14146239	2.55971e+06	5197955	3436687	26242514	27858936	29919242	31910530
RUFY1_MOUSE	RUN and FYVE domain-containing protein 1 OS=Mus musculus GN=Rufy1 PE=1 SV=1	SQLPSPGELR	542.294	2	41.573	47880312	53301816	37781404	31256360	35177816	31791876	65902832	58791784	52664144	4.88664e+06	4.70821e+06	7625928	6718797	6916902	5.62572e+06	26464538	27523064	28977560	27660256
MYCB2_MOUSE	Probable E3 ubiquitin-protein ligase MYCBP2 OS=Mus musculus GN=Mycbp2 PE=1 SV=2	GHYQLLLSGR	381.88104, 572.31836	2, 3	44.276	38658728	31672146	25206594	15794133	15547579	17871386	75622448	55887316	47702592	19249006	17165412	19497424	3.47076e+06	5.84578e+06	3.94769e+06	20949884	23417914	21268432	22429170
SKA3_MOUSE	Spindle and kinetochore-associated protein 3 OS=Mus musculus GN=Ska3 PE=2 SV=1	SPQLSDFGLQR	624.323	0	53.261	20161444	30564154	16478182	3.26021e+06	1.9906e+06	2.51893e+06	39852564	37961604	29078628	1.6849e+06	1.59316e+06	2.23997e+06	2.64884e+06	3615900	3.08424e+06	10189581	10317264	11002629	10321918
THOC5_MOUSE	THO complex subunit 5 homolog OS=Mus musculus GN=Thoc5 PE=1 SV=2	TPNPANQYQFDK	711.837	2	35.411	30711450	45769032	16034788	75846608	34931476	31829686	68961656	63313472	47430268	12076932	6797663	7.76078e+06	1.60247e+06	5645810	5.64729e+06	33165608	27257636	29754982	28572712
FLII_MOUSE	Protein flightless-1 homolog OS=Mus musculus GN=Flii PE=1 SV=1	LEPVPLK	398.253	2	40.265	38505228	49001944	27817940	71230688	51852592	40095508	61158944	63321400	48171064	5.7001e+06	5.92926e+06	4.01012e+06	3440858	5518453	7142408	32109544	30649324	31172808	35307616
ARHG2_MOUSE	Rho guanine nucleotide exchange factor 2 OS=Mus musculus GN=Arhgef2 PE=1 SV=3	GM[147.0354]FLISSGPPEMYEVHAASRDDR	861.068	3	59.749	23680448	32204478	12506395	17495854	9263401	5.77605e+06	24794786	31802138	22218332	2.4801e+06	2.22501e+06	4136004	3.6305e+06	2.65621e+06	3.2668e+06	4.75993e+06	6786621	3.36181e+06	2314819
MYCB2_MOUSE	Probable E3 ubiquitin-protein ligase MYCBP2 OS=Mus musculus GN=Mycbp2 PE=1 SV=2	LPSATDMQSR	553.2679, 553.26843	0, 2	28.674	14867560	14646956	10455579	9956904	7271615	3.4955e+06	48041336	54972160	48087400	6286841	5472067	6.34697e+06	1.22781e+06	3.0016e+06	1.38987e+06	7.77912e+06	9912877	15193122	16582231
THOC3_MOUSE	THO complex subunit 3 OS=Mus musculus GN=Thoc3 PE=2 SV=1	LASGSFDK	412.711	2	22.625	3986225	5.67175e+06	2669081	15534537	9278552	9032832	10202966	10586540	8.27318e+06	1.07283e+06	1.60519e+06	1767271	450233	764565	524185	4245997	4.57365e+06	4406133	4433610
ZNHI2_MOUSE	Zinc finger HIT domain-containing protein 2 OS=Mus musculus GN=Znhit2 PE=2 SV=2	IPALASLSR	464.285	2	51.477	78288488	106194456	66793384	25712880	22062056	16311831	79880256	86270584	63807708	19229118	16100801	19917016	9783843	14702878	11112023	35228940	35562376	37524288	34327044
NEST_MOUSE	Nestin OS=Mus musculus GN=Nes PE=1 SV=1	MSLSLEVATYR	635.332	2	62.48	5398249	22746040	2.91497e+06	10244187	6377117	5113965	940146	1.13305e+06	817232	1.75437e+06	1.41485e+06	1.41372e+06	894132	1.86842e+06	1.64031e+06	1.22278e+06	1.01869e+06	1224084	1.50863e+06
TBG1_MOUSE	Tubulin gamma-1 chain OS=Mus musculus GN=Tubg1 PE=1 SV=1	KTTVLDVMR	531.80237, 531.80273	2	40.82	53438856	64497136	36134904	104038968	112867048	77173848	179533552	229886880	143613760	18887506	18406872	17934196	2.35381e+06	9085728	10464466	65341964	59453404	70793568	48043772
CBY1_MOUSE	Protein chibby homolog 1 OS=Mus musculus GN=Cby1 PE=2 SV=1	NQQLEEENNLLR	750.377	2	43.079	33870972	28186600	25772448	20495044	15311641	8820361	88946680	79434512	53204748	2.82299e+06	3630457	3.43936e+06	5495488	1.70372e+06	5302673	24950194	22136676	20263282	23246122
MAP1S_MOUSE	Microtubule-associated protein 1S OS=Mus musculus GN=Map1s PE=1 SV=1	LLDGLQR	407.742	2	37.178	45729556	71614112	38858212	65886736	44777428	49013556	80610992	76490144	73602720	8309986	7849090	13446101	4.29557e+06	7180429	10765000	40550444	38827748	38962028	43434412
MYCB2_MOUSE	Probable E3 ubiquitin-protein ligase MYCBP2 OS=Mus musculus GN=Mycbp2 PE=1 SV=2	MEEEFR	420.682	2	25.462	6747330	9184592	4937690	4.82198e+06	3.59265e+06	3340519	20271622	15134162	14557534	3600515	4441204	4.57099e+06	699231	1.1063e+06	1.16674e+06	5.14124e+06	5703601	5.46302e+06	6579122
MAP1B_MOUSE	Microtubule-associated protein 1B OS=Mus musculus GN=Map1b PE=1 SV=1	DFEELKAEEIDVAK	545.94354, 818.41077	2, 3	54.204	120543800	200321392	75676160	211373472	117543088	151414800	48979244	59381388	32666672	26071020	10851315	18436788	12584569	23499388	20655364	53745116	51687236	55502408	54177584
GCP2_MOUSE	Gamma-tubulin complex component 2 OS=Mus musculus GN=Tubgcp2 PE=2 SV=1	AFNYASK	800.395	1	23.637	15075513	14057648	12039626	22183712	21591160	11469536	29679090	26773868	33179032	6.01541e+06	4.78675e+06	5309820	1.34691e+06	1.82436e+06	2.72717e+06	12961174	12953846	14872626	13699748
SPD2A_MOUSE	SH3 and PX domain-containing protein 2A OS=Mus musculus GN=Sh3pxd2a PE=1 SV=1	MDISSLR	411.214	2	40.316	14940443	20385478	8539754	4788750	5592052	3.34722e+06	25595964	26713992	18366640	4124876	4.37773e+06	4.60313e+06	1.6374e+06	2.49407e+06	2.1532e+06	9120674	9683557	8.3266e+06	10375721
PPOX_MOUSE	Protoporphyrinogen oxidase OS=Mus musculus GN=Ppox PE=2 SV=1	LLPAEAAPLAR	561.339	2	50.794	8073883	10065199	5788683	29660268	16931472	13728196	4993871	5498189	2.77645e+06	698548	963871	1.34564e+06	696386	1.28462e+06	1.4825e+06	4.9348e+06	5967388	6874289	6308609
TBG1_MOUSE	Tubulin gamma-1 chain OS=Mus musculus GN=Tubg1 PE=1 SV=1	YPGYMNNDLIGLIASLIPTPR	773.412	3	97.649	6.64509e+06	2.68841e+06	2.13399e+06	13408471	8.307e+06	12011286	3.52951e+06	21776654	9841739	1.98483e+06	452204	465890	633396	825699	213689	78830.7	493.517	0	0
CLCN7_MOUSE	H(+)/Cl(-) exchange transporter 7 OS=Mus musculus GN=Clcn7 PE=1 SV=1	LQGLILR	406.771	2	61.817	56762976	83373728	37658228	16772565	14277372	7645031	58538728	61343504	50009128	7111497	4.14554e+06	3.41216e+06	7052028	9365549	9517809	23887060	20432270	21958018	27344482
FLII_MOUSE	Protein flightless-1 homolog OS=Mus musculus GN=Flii PE=1 SV=1	SLEGTEAQVFK	604.812	2	44.652	58700892	72323408	44804568	103589872	77060544	90887232	83953192	84603000	61881568	4.01099e+06	8527866	7.08283e+06	6.04918e+06	8.0664e+06	11554863	39431424	45096504	46245928	51429964
ZN622_MOUSE	Zinc finger protein 622 OS=Mus musculus GN=Znf622 PE=2 SV=1	LQWFEQQAK	589.305	2	50.773	29552456	30141368	15546083	32808648	33397180	32976902	50504240	40835296	27738704	5.20328e+06	3.55116e+06	6602378	874984	6164559	3951095	16986052	18684468	20473114	19282162
RFIP2_MOUSE	Rab11 family-interacting protein 2 OS=Mus musculus GN=Rab11fip2 PE=1 SV=1	EKYSTSVAEK	571.291	2	17.603	3420856	3.53468e+06	2.16923e+06	1.72865e+06	1.87144e+06	1.01635e+06	20361380	20194754	12847565	713516	903233	817145	371218	451278	511838	2.92702e+06	4957487	3.78678e+06	3.59573e+06
ZNHI2_MOUSE	Zinc finger HIT domain-containing protein 2 OS=Mus musculus GN=Znhit2 PE=2 SV=2	DLAEPEPAPAR	583.297	2	29.787	58183112	75958216	46242780	17540544	17662614	10930554	66358840	64770564	53911812	17449040	12767173	14412355	5610377	10601681	10265146	33566736	29274908	29740482	34610960
MAP1A_MOUSE	Microtubule-associated protein 1A OS=Mus musculus GN=Map1a PE=1 SV=2	DQILSEK	416.724	2	24.539	17776024	27007900	12751312	24492468	14791472	20533022	53708732	23204394	63203964	8214918	7.23554e+06	8441633	1.57975e+06	4.43797e+06	2.42971e+06	18123162	16667249	17094244	19456494
PABP1_MOUSE	Polyadenylate-binding protein 1 - Mus musculus (Mouse)	M[147.0354]N[115.0269]GMLLNDRK	604.791	0	28.435	7528114	15563545	2.00795e+06	6770897	4809821	1474947	10899693	9019127	5.67802e+06	732195	2.29811e+06	2.38573e+06	1.08765e+06	410642	2.18722e+06	2700767	3.91575e+06	4.28161e+06	3.52793e+06
MYCB2_MOUSE	Probable E3 ubiquitin-protein ligase MYCBP2 OS=Mus musculus GN=Mycbp2 PE=1 SV=2	SHPSLQSEQIGIVR	517.6153, 775.91925	2, 3	43.295	56025384	63546496	41916728	28350266	26921984	27193220	124002520	86952208	76486224	22387416	22313312	22301680	6174081	9701752	7.84174e+06	33422556	34053016	29335052	35027420
MYCB2_MOUSE	Probable E3 ubiquitin-protein ligase MYCBP2 OS=Mus musculus GN=Mycbp2 PE=1 SV=2	GIPIGM[147.0354]LVLGNK	614.361	2	69.602	19400780	26722558	13753795	13196365	10346214	7240305	41355112	35161344	28584942	9831167	6564804	9201924	2.5896e+06	2940235	3270731	9630801	10244657	9432276	8922602
IF6_MOUSE	Eukaryotic translation initiation factor 6 - Mus musculus (Mouse)	LNEAKPSTIATSM[147.0354]R	512.2685, 767.8988	2, 3	24.928	30351550	51500488	26403152	136355264	79655992	71794824	46617824	41163396	37600756	3.27729e+06	2.65927e+06	1.68442e+06	3.16525e+06	5142366	7632831	32446962	30657170	30766512	32932254
TBG1_MOUSE	Tubulin gamma-1 chain OS=Mus musculus GN=Tubg1 PE=1 SV=1	KLANFIPWGPASIQVALSR	690.063	3	90.109	20560912	19977234	9081714	29676216	28720490	36492212	44721412	69417456	38941440	10837225	2869097	7.9605e+06	794454	5.02102e+06	1.49906e+06	58117.3	21277.8	14707.7	25353.8
STK4_MOUSE	Serine/threonine-protein kinase 4 OS=Mus musculus GN=Stk4 PE=1 SV=1	LADFGVAGQLTDTMAK	819.415	2	66.447	58987124	89608088	46860864	82705696	78203136	51369448	20114612	22206992	15779842	10885981	7.9247e+06	10385361	4.07136e+06	13726824	11024824	20373556	21832584	20224268	26017718
HNRL2_MOUSE	Heterogeneous nuclear ribonucleoprotein U-like protein 2 OS=Mus musculus GN=Hnrnpul2 PE=1 SV=1	YNVLGAETVLTQM[147.0354]R	805.914	2	61.294	3.81447e+06	24311930	547124	1.22337e+06	639531	1489666	8555503	8362461	3907642	808372	835984	2381296	897759	961269	2.37399e+06	3.44205e+06	1.16951e+06	1.8233e+06	2541207
LRCH3_MOUSE	Leucine-rich repeat and calponin homology domain-containing protein 3 OS=Mus musculus GN=Lrch3 PE=2 SV=2	DAVLDFVK	453.751	2	58.93	12856104	26318750	8661896	7087871	5.83803e+06	4821550	10381259	9202948	6.46785e+06	2.8089e+06	2.87968e+06	6.23882e+06	1.22235e+06	3.67948e+06	2.19844e+06	6128645	5367593	6.6276e+06	6593602
VIME_MOUSE	Vimentin - Mus musculus (Mouse)	TVETRDGQVINETSQHHDDLE	808.375	3	34.345	275602	66336084	1.9025e+06	333418	309956	10667987	947654	11550925	1.90222e+06	2.37996e+06	1.90543e+06	939396	233474	7166642	2.78758e+06	3.72275e+06	2.61641e+06	4874601	4150776
SPD2A_MOUSE	SH3 and PX domain-containing protein 2A OS=Mus musculus GN=Sh3pxd2a PE=1 SV=1	EGWAPASYLK	561.286	2	56.474	11453965	12244706	5283549	5.06253e+06	4107259	3.80109e+06	18521656	21900766	14825530	1.48283e+06	1.1369e+06	1.73645e+06	1.21405e+06	1654539	1.45446e+06	4460618	5386390	5551040	6855404
GCP2_MOUSE	Gamma-tubulin complex component 2 OS=Mus musculus GN=Tubgcp2 PE=2 SV=1	NFSAHLLDLLAR	457.25775, 685.3836	2, 3	80.1	16749921	24686306	7.76719e+06	24469802	28879208	14554313	52552812	66664460	47060668	5640681	2.56384e+06	5067755	1.50328e+06	2.53844e+06	3.31347e+06	3.5298e+06	1.8234e+06	481132	173705
ZN593_MOUSE	Zinc finger protein 593 OS=Mus musculus GN=Znf593 PE=1 SV=2	AAGMGSYVQPQR	632.809	2	31.367	21791166	21858466	12300021	14763443	8177061	9035027	35839020	27514070	26125390	10481814	3.62818e+06	3.66717e+06	2007157	3144109	3.23337e+06	14325936	12364221	12178742	15983548
GCP3_MOUSE	Gamma-tubulin complex component 3 OS=Mus musculus GN=Tubgcp3 PE=2 SV=2	LAELGWLHNK	394.2211, 590.8282	2, 3	53.53	41339108	42482584	26266794	62779120	58890720	45347972	109844768	136422432	100465728	15819323	10387476	17742166	2.00001e+06	10622094	3884926	27741180	28935268	26778886	28046884
ANFY1_MOUSE	Ankyrin repeat and FYVE domain-containing protein 1 OS=Mus musculus GN=Ankfy1 PE=2 SV=1	NLLLAGAK	400.257	2	42.821	6729474	3.79802e+06	5006617	51528404	33348976	25672240	16134107	9875549	8942661	585518	1.04866e+06	865389	603335	894292	833694	7.16378e+06	9085929	7494427	10354751
IF2B1_MOUSE	Insulin-like growth factor 2 mRNA-binding protein 1 OS=Mus musculus GN=Igf2bp1 PE=1 SV=1	LKEENFFGPKEEVK	424.2254, 847.4432	0, 4	40.758	1955813	2.32396e+06	539016	771590	1.4728e+06	517740	28957816	7.82436e+06	3585272	1.81305e+06	1.69091e+06	8.339e+06	63105.8	253665	410100	1774704	2.01075e+06	2050782	1.94933e+06
RT28_MOUSE	28S ribosomal protein S28, mitochondrial OS=Mus musculus GN=Mrps28 PE=2 SV=1	SGGFASALER	497.75104, 497.75107	0	40.883	2032960	5371035	903493	4.36767e+06	1692569	1759102	11100322	10764470	10309776	336573	111635	432088	124746	371201	763658	3919900	716096	870828	2.42358e+06
GCP2_MOUSE	Gamma-tubulin complex component 2 OS=Mus musculus GN=Tubgcp2 PE=2 SV=1	YITAQPLAGR	545.306	2	37.936	149531296	218328416	122348176	241488368	224234416	202859040	437946432	425808800	362778944	43340796	47629976	48566860	17998154	30055032	26869502	173016416	160488448	162495424	173261616
GFPT1_MOUSE	Glucosamine--fructose-6-phosphate aminotransferase [isomerizing] 1 OS=Mus musculus GN=Gfpt1 PE=1 SV=3	GSPLLIGVR	456.288	2	55.41	101302904	146622992	84296784	212212400	145545584	117817272	240957776	215189904	178169600	21817332	21704970	33787092	11168590	18380806	21590792	85010600	85826920	89305296	104134144
WDR11_MOUSE	WD repeat-containing protein 11 OS=Mus musculus GN=Wdr11 PE=1 SV=1	MLPYTVNFK	556.795	2	60.316	35575292	33431204	20619324	79746944	34643896	17886468	116882744	129025128	87327408	11447173	6210980	7.76008e+06	2.68113e+06	7667426	3.4599e+06	24216332	24629018	26986590	28741524
OBSL1_MOUSE	Obscurin-like protein 1 OS=Mus musculus GN=Obsl1 PE=1 SV=1	SLDLQFGAPGHVELR	546.959	3	70.749	15359973376	1963898496	3214322432	1668264576	1671251072	1104897536	790259776	1219426304	2610037504	3549628928	658673088	891878080	2286437632	600850496	279661024	1262622848	957777536	909233408	974866816
ARHG2_MOUSE	Rho guanine nucleotide exchange factor 2 OS=Mus musculus GN=Arhgef2 PE=1 SV=3	VIQQSVR	415.24796, 415.2488	2	18.426	2916755968	2881883648	1685843072	1972442752	1635641088	839636032	4740439552	3951894272	3160270336	445342912	314369664	400474656	254400160	470315168	430244832	1544707968	1628152448	1753514880	1542491008
MAP1A_MOUSE	Microtubule-associated protein 1A OS=Mus musculus GN=Map1a PE=1 SV=2	ETSLDISSK	490.251	0	27.94	6711692	8200217	5127208	9526870	5893397	6.46768e+06	19193708	13382320	22821346	3.83303e+06	3.71356e+06	4.05007e+06	939702	1.14294e+06	1.01069e+06	6.86712e+06	6.06251e+06	6459873	7948725
ANR28_MOUSE	Serine/threonine-protein phosphatase 6 regulatory ankyrin repeat subunit A OS=Mus musculus GN=Ankrd28 PE=1 SV=1	NLINATNAALQTPLHVAAR	663.375	3	67.267	38045976	47856264	22329698	52078128	45983784	31475204	51244168	53123024	42382096	3455115	3337753	4781547	2.79948e+06	6601220	7.31961e+06	15005980	14342034	13558281	16007204
NOG1_MOUSE	Nucleolar GTP-binding protein 1 OS=Mus musculus GN=Gtpbp4 PE=2 SV=3	KLEELEKEEELR	515.611	3	34.24	10598715	25752904	6758330	3620733	3414181	4.03888e+06	13001220	10111839	8520426	2.26921e+06	1.79335e+06	3.21485e+06	1.65725e+06	2.66711e+06	2.34235e+06	6238076	4604093	4952714	5456857
CTCF_MOUSE	Transcriptional repressor CTCF OS=Mus musculus GN=Ctcf PE=1 SV=2	FTQSGTMK	450.218	2	18.32	5916514	5348570	3457478	24287490	11733501	7026160	9935091	10641600	10833959	861286	691806	599220	470054	1.10204e+06	709760	4.50773e+06	5.91714e+06	6025865	5038020
RT26_MOUSE	28S ribosomal protein S26, mitochondrial OS=Mus musculus GN=Mrps26 PE=1 SV=1	LEFTLEVR	503.783	2	63.548	9926775	6.76618e+06	3.99424e+06	49221500	14628655	22338380	19008564	11907844	4.3299e+06	1.81143e+06	1.38635e+06	1.738e+06	1.05415e+06	833815	1.32738e+06	226352	572263	570271	627944
RCL1_MOUSE	RNA 3'-terminal phosphate cyclase-like protein OS=Mus musculus GN=Rcl1 PE=2 SV=1	DDNPGLRDFEASFIR	584.617	3	69.315	2.75316e+06	6779073	996261	22311780	12010826	10024716	4.45837e+06	4958239	2847666	898940	97524	425572	414672	591877	630713	2724430	2.01525e+06	2.1644e+06	2.13959e+06
SMC6_MOUSE	Structural maintenance of chromosomes protein 6 OS=Mus musculus GN=Smc6 PE=2 SV=1	AGQNSADISITLR	673.358	0	48.103	9712494	8580704	5348804	8.21796e+06	6593152	4.32855e+06	19276720	25067660	16336947	1.53539e+06	2.61623e+06	1.93113e+06	1.0672e+06	1.79535e+06	822575	4.13258e+06	3.35309e+06	2903538	2.54914e+06
STK3_MOUSE	Serine/threonine-protein kinase 3 OS=Mus musculus GN=Stk3 PE=1 SV=1	LGEGSYGSVFK	572.288	2	46.629	24255280	28986868	19627974	28072086	21409100	15001612	8700434	6.0341e+06	4787628	3.1949e+06	1.71577e+06	2879738	2168249	4975406	4.21919e+06	10304262	11061982	12181418	11692468
GCP3_MOUSE	Gamma-tubulin complex component 3 OS=Mus musculus GN=Tubgcp3 PE=2 SV=2	VIGSNFAPTVERDEFLVAEK	741.057	3	67.674	52799528	88127872	32988054	91257944	67328208	68893360	163974384	138024496	92182728	17114744	16301394	27066400	6099322	11247042	9823131	32381614	28533830	27731958	31182602
GFPT1_MOUSE	Glucosamine--fructose-6-phosphate aminotransferase [isomerizing] 1 OS=Mus musculus GN=Gfpt1 PE=1 SV=3	GYDVDFPR	484.728	2	46.082	102492632	123303904	80628424	216180480	139902000	113546448	280681472	216020848	192503616	21636896	21734274	29101382	11482614	17643740	18875134	89790344	96032936	98333072	105063616
FLII_MOUSE	Protein flightless-1 homolog OS=Mus musculus GN=Flii PE=1 SV=1	GVDLSGNDFK	526.257	2	39.263	104079872	162077184	84537096	172673312	152548160	136433216	158832592	162457872	139686672	19282004	19495288	16278616	11896341	19624730	23466536	96951680	86855264	90180528	99301376
DOCK7_MOUSE	Dedicator of cytokinesis protein 7 OS=Mus musculus GN=Dock7 PE=1 SV=3	FLADMR	376.691	0	37.199	3797091	7345645	3.49004e+06	2.20983e+06	1.77375e+06	2.08626e+06	16818006	16142810	5.9994e+06	881662	1.08882e+06	3155270	901618	657500	737261	3.23816e+06	1.83771e+06	4.91087e+06	3.17528e+06
VIME_MOUSE	Vimentin - Mus musculus (Mouse)	M[147.0354]ALDIEIATYRK	720.382	2	51.988	626296	83228240	3628232	340624	882803	16160701	1.86286e+06	21158806	1439769	3968890	4.16899e+06	2.43946e+06	472661	6136072	7168482	3006147	2.4054e+06	1.76313e+06	494411
GCP6_MOUSE	Gamma-tubulin complex component 6 OS=Mus musculus GN=Tubgcp6 PE=1 SV=1	ALQYSLHGDTPHASNLSFALK	757.39	3	59.125	3324538	8156376	4.27731e+06	11432647	7975132	10789456	19205174	29006812	12430961	10364416	716224	2.63859e+06	968771	1.1342e+06	390883	2.30583e+06	1.9524e+06	2.10769e+06	1.64315e+06
FLII_MOUSE	Protein flightless-1 homolog OS=Mus musculus GN=Flii PE=1 SV=1	GMSDVAQEK	482.724	2	19.405	27560686	33761236	13883729	30915862	27888566	33049102	39362604	38545176	34300916	4726420	4748714	5.17114e+06	2524524	4659556	4759723	17113366	20611966	19182850	18782270
LEG3_MOUSE	Galectin-3 OS=Mus musculus GN=Lgals3 PE=1 SV=3	IVLDFRR	459.78	2	45.224	843820	201638	44670.7	158820	212945	136805	13895145	10583068	9534030	19956434	5862144	7955089	95137	59573.7	18435.4	2618568	2.67028e+06	2247443	2.61204e+06
WDR11_MOUSE	WD repeat-containing protein 11 OS=Mus musculus GN=Wdr11 PE=1 SV=1	NHMLLLYPR	386.21506, 578.81995, 578.8209	2, 3	54.384	97515656	97235792	50809592	128746808	72636864	47499700	278631424	286584192	189894944	17488940	11276196	15358011	9960450	16192969	13090633	59266092	57193468	57824616	61059616
GCP2_MOUSE	Gamma-tubulin complex component 2 OS=Mus musculus GN=Tubgcp2 PE=2 SV=1	LWFYIQPAMR	662.847	2	82.113	14425347	9210336	6988128	13474503	15410905	10781098	40112340	34631752	31465050	9905308	3.14034e+06	3109615	767720	3.0675e+06	1.07061e+06	4.47635e+06	4.73647e+06	3.5861e+06	3.12121e+06
MAP1A_MOUSE	Microtubule-associated protein 1A OS=Mus musculus GN=Map1a PE=1 SV=2	GLLAEPR	378.224	2	34.284	34384724	53637880	29378838	48991052	28571966	40573688	80030832	58743624	88354896	23389434	16257718	15172430	5.38033e+06	7328706	6.12746e+06	38166544	32029304	35695088	38867716
MYCB2_MOUSE	Probable E3 ubiquitin-protein ligase MYCBP2 OS=Mus musculus GN=Mycbp2 PE=1 SV=2	GTYTTDDSPSDIAEIR	870.9	2	47.1	36349908	29375120	22304066	23338652	19070600	17124544	75912424	61501616	61554780	15009383	17434640	22012104	3.10867e+06	6.50205e+06	4.52373e+06	24273764	24358568	30194170	29648786
MAP1S_MOUSE	Microtubule-associated protein 1S OS=Mus musculus GN=Map1s PE=1 SV=1	EAAAGPQGQHEER	690.317	2	14.547	14678076	29698736	8145518	13048499	17014990	16185301	25247082	21490030	22716360	5.13509e+06	5.14264e+06	6075869	1.50999e+06	2798563	4169817	10863859	14926732	14543115	9545632
GCP2_MOUSE	Gamma-tubulin complex component 2 OS=Mus musculus GN=Tubgcp2 PE=2 SV=1	EYLILVTQLEQLHR	585.665	3	81.664	55109776	62500600	38252340	99931320	65069228	29465092	149926608	133080184	91012960	16073614	14974116	14195492	5.36412e+06	9012657	10786224	5374105	2.89963e+06	767384	766462
NO66_MOUSE	Lysine-specific demethylase NO66 OS=Mus musculus GN=No66 PE=1 SV=2	LGHFAPVDAVADQR	499.261	3	46.48	30111292	25938584	15917090	23682368	16998956	14555707	16693630	11686684	11228121	1528850	1.21209e+06	1.81675e+06	3.40191e+06	4383701	3.84465e+06	8.05573e+06	7.91371e+06	8.19387e+06	9437251
DX39B_MOUSE	Spliceosome RNA helicase Ddx39b OS=Mus musculus GN=Ddx39b PE=1 SV=1	GLAITFVSDENDAK	740.369	2	59.471	8.2894e+06	10963052	4930890	28792532	3.63092e+06	6944749	9326354	4959303	5736692	538820	206014	582765	294421	1.4021e+06	2.22441e+06	3.71984e+06	4.15068e+06	4.58724e+06	3.85775e+06
IF6_MOUSE	Eukaryotic translation initiation factor 6 - Mus musculus (Mouse)	ETEEILADVLK	630.341	2	69.586	10111383	17009520	8.12036e+06	51786064	35076216	24817696	20103012	15016457	12284319	2223560	1.24125e+06	2.15959e+06	902362	2225849	2607969	9582759	9167875	8896559	7.71344e+06
BOP1_MOUSE	Ribosome biogenesis protein BOP1 OS=Mus musculus GN=Bop1 PE=1 SV=1	SFIPSLVEK	510.292	0	61.229	3297971	20241044	2046535	1.58928e+06	1.42106e+06	1.92805e+06	4.6202e+06	6240294	2.65256e+06	1.49295e+06	417030	118978	193165	1.32751e+06	2659364	987543	1.37013e+06	2.09178e+06	2.25236e+06
SRBS2_MOUSE	Sorbin and SH3 domain-containing protein 2 OS=Mus musculus GN=Sorbs2 PE=1 SV=2	SYSSTLTDLGR	600.3	2	44.914	1.48358e+06	27531936	1.90937e+06	3.30467e+06	2.44531e+06	8491406	1.00481e+06	937547	1.5065e+06	817164	200821	361042	1294196	2.39637e+06	1.38221e+06	2763335	3.01516e+06	2.47255e+06	3.23539e+06
ZNHI2_MOUSE	Zinc finger HIT domain-containing protein 2 OS=Mus musculus GN=Znhit2 PE=2 SV=2	GAMQEVAR	431.216	2	21.413	27540430	36340980	25533494	10344357	9500534	7768468	36698600	32323672	26431596	8902878	7435485	7.70817e+06	3518818	6066183	5089653	13949183	16696472	16945220	15287209
GFPT1_MOUSE	Glucosamine--fructose-6-phosphate aminotransferase [isomerizing] 1 OS=Mus musculus GN=Gfpt1 PE=1 SV=3	RGSPLLIGVR	534.338	2	47.666	41954740	48601852	32332274	96960616	58044032	48814076	111178976	80768848	71363328	7.18928e+06	7241207	12857619	4107430	7.74467e+06	8.32196e+06	34905928	34925040	35472540	37967340
MYCB2_MOUSE	Probable E3 ubiquitin-protein ligase MYCBP2 OS=Mus musculus GN=Mycbp2 PE=1 SV=2	LPSATDM[147.0354]QSR	561.266	2	19.777	13426245	19676280	11539585	11098605	8433699	7.3549e+06	34150412	32650950	26011210	5.81552e+06	4.93936e+06	5817949	1.70802e+06	3.33351e+06	2317069	11860975	11387345	12286773	12931453
JHD2C_MOUSE	Probable JmjC domain-containing histone demethylation protein 2C OS=Mus musculus GN=Jmjd1c PE=1 SV=2	SVVSQAVAQAK	544.31	2	34.12	15191972	29135722	14277095	17879952	9214721	11135620	25025488	28326224	15358764	4288217	3.10504e+06	3379616	1.95946e+06	4.34738e+06	3.36881e+06	9845712	7527358	8797927	8989683
C1QBP_MOUSE	Complement component 1 Q subcomponent-binding protein, mitochondrial OS=Mus musculus GN=C1qbp PE=1 SV=1	EVSFQATGDSEWR	756.343	2	48.005	27599020	21583062	38602728	15281013	30371180	26955270	157891936	137749840	126697608	10262495	4774132	5368552	1.80979e+06	8.12717e+06	4558616	35663712	34030848	36321520	38999272
LSG1_MOUSE	Large subunit GTPase 1 homolog OS=Mus musculus GN=Lsg1 PE=2 SV=2	RVLEVTYGINIIKPR	591.025	3	60.762	20360346	29040606	10583984	21869062	17759094	9677790	27140672	22460932	15349600	3.27384e+06	1.94863e+06	3.76448e+06	2.54298e+06	4336594	3.03883e+06	914012	532867	48551.9	289300
GCP3_MOUSE	Gamma-tubulin complex component 3 OS=Mus musculus GN=Tubgcp3 PE=2 SV=2	ATNAQFDSPEILKR	530.61536, 795.4209	2, 3	44.651	51462544	67866464	46599444	105891432	91083896	65072560	143970080	165011792	121930224	16098710	18620930	16748375	8239020	10646123	8634807	50874412	49593480	51524944	56907152
NEDD1_MOUSE	Protein NEDD1 OS=Mus musculus GN=Nedd1 PE=1 SV=2	IYQYDLR	485.753	2	38.208	28941124	43408712	22201090	74396880	51262788	32868468	137198352	120114256	82479104	6.42849e+06	6.36981e+06	8248214	3.51913e+06	5.3583e+06	6823001	38862708	34083704	44249596	34150804
GCP4_MOUSE	Gamma-tubulin complex component 4 OS=Mus musculus GN=Tubgcp4 PE=2 SV=2	DFYLLGR	442.237	2	63.1	2610357	3.55111e+06	1.77026e+06	11913985	7.42543e+06	3602192	19398464	21253492	15261732	1370678	666558	494145	163832	364899	788365	4.42487e+06	3.5933e+06	3.70573e+06	4.94642e+06
RT22_MOUSE	28S ribosomal protein S22, mitochondrial OS=Mus musculus GN=Mrps22 PE=1 SV=1	DLVDDATSLVQLYHMLHPDGQSAQEAK	746.114, 994.48303	3, 4	92.998	14595879	23044452	10443193	131691240	85070968	67279424	36116396	51117104	29329478	3.96671e+06	941310	1.71479e+06	1.44284e+06	4073253	2.50989e+06	1.38182e+06	423066	255322	104272
TBG1_MOUSE	Tubulin gamma-1 chain OS=Mus musculus GN=Tubg1 PE=1 SV=1	VSGLMMANHTSISSLFER	660.66	3	73.457	33420432	44831836	24690206	51581124	55237644	38456788	104367424	109814408	75207528	15989304	8.19781e+06	12079138	4.00069e+06	7.3923e+06	5.79849e+06	9584542	3.87416e+06	1.79697e+06	601311
EYA3_MOUSE	Eyes absent homolog 3 OS=Mus musculus GN=Eya3 PE=1 SV=1	SLLLIQSR	465.293	2	54.839	7.18313e+06	8420618	5025968	2906398	1.60578e+06	918403	19473348	14767287	12093017	13215.8	43077.9	102050	1.8785e+06	92268.5	1474616	3449749	3.45063e+06	3.61858e+06	4.04624e+06
HXK1_MOUSE	Hexokinase-1 OS=Mus musculus GN=Hk1 PE=1 SV=2	LVPDSDVR	450.743	2	25.934	23723968	30302846	18371768	35345292	26453420	34531380	17449434	12731240	11810744	2.35108e+06	1.99397e+06	3.65967e+06	2.7603e+06	3269555	6.08979e+06	13132707	13302706	13392502	16329796
HXK1_MOUSE	Hexokinase-1 OS=Mus musculus GN=Hk1 PE=1 SV=2	VVDEYSLNSGK	605.802	2	31.239	16783508	21381284	11970353	28712316	21463636	22122378	15816245	9299416	10435137	2.17413e+06	1369431	2.32921e+06	1.13198e+06	2.69071e+06	4.61799e+06	12682237	9140468	9957796	11493273
VIME_MOUSE	Vimentin - Mus musculus (Mouse)	RQVDQLTNDKAR	481.927	3	17.867	1.04332e+06	106837064	6853567	385144	1.19964e+06	19133678	3.09093e+06	23670936	5792996	3966673	3.62337e+06	2.6212e+06	2.32621e+06	9908036	7089571	11649046	10660187	11519281	10642165
STK4_MOUSE	Serine/threonine-protein kinase 4 OS=Mus musculus GN=Stk4 PE=1 SV=1	LGEGSYGSVYK	580.285	2	33.747	5244503	6.74494e+06	5.81968e+06	28794660	18594918	13641729	1.37346e+06	824035	687351	520292	828898	669148	1.44044e+06	1.07952e+06	485094	4788112	4895374	4740254	8071820
DZI1L_MOUSE	Zinc finger protein DZIP1L OS=Mus musculus GN=Dzip1l PE=2 SV=1	TVANQNSTLEEK	667.335	2	20.363	14408187	17669992	8463744	4967313	8850506	6.4016e+06	38983064	29818856	25532974	1.43363e+06	1.30029e+06	1.20345e+06	720748	1.31983e+06	4.80244e+06	8266305	9897993	9445345	9782359
MRM3_MOUSE	rRNA methyltransferase 3, mitochondrial OS=Mus musculus GN=Mrm3 PE=2 SV=1	LSSVM[147.0354]TIVK	497.286	0	37.05	15025747	21201880	11483760	15207765	16628745	11130694	19996136	14867595	16749590	1.87824e+06	1.32641e+06	763865	1.58088e+06	2.32786e+06	4.1601e+06	9475530	7890732	8992097	10893331
LRRF1_MOUSE	Leucine-rich repeat flightless-interacting protein 1 OS=Mus musculus GN=Lrrfip1 PE=1 SV=2	AMVSNAQLDNEK	660.317	2	27.609	22514354	24457904	15019396	36251092	32422042	27172234	31658398	28847350	33958244	4725929	4333125	5875999	2.20124e+06	4.48979e+06	3839791	17599106	16940652	15794266	19538340
HXK1_MOUSE	Hexokinase-1 OS=Mus musculus GN=Hk1 PE=1 SV=2	GAALITAVGVR	514.318	2	52.763	35125096	47095796	25603620	59637376	41616152	36335004	31459290	26758416	22059698	4.76979e+06	3.12661e+06	6.05283e+06	3.60353e+06	6.38273e+06	8.34147e+06	17880832	20450922	18968936	17202274
PABP1_MOUSE	Polyadenylate-binding protein 1 - Mus musculus (Mouse)	GFGFVSFERHEDAQK	585.283	3	51.54	35652964	48256424	21795172	22734848	12066024	35856136	23168824	24714816	14573144	4540444	3.26406e+06	11339026	9420410	3.71508e+06	4877902	11484124	9228438	9119044	9049447
NEDD1_MOUSE	Protein NEDD1 OS=Mus musculus GN=Nedd1 PE=1 SV=2	IVDTLGNSRPGAPLTSVQIR	698.728	3	57.818	85642096	138492144	68220880	155636688	125538944	113979416	231713872	208500928	169897968	24642008	22870144	31439782	13753911	19941156	16159970	58039576	53651944	57192828	48739412
RUVB1_MOUSE	RuvB-like 1 - Mus musculus (Mouse)	ILADQQDKYMK	451.56827, 676.849	2, 3	29.796	87244296	112514992	65788776	49487652	41771588	64886360	103173568	127811920	105802184	22264644	7.6827e+06	12195889	18433352	14369270	12486559	56208072	50707920	50014696	61814268
RPB2_MOUSE	DNA-directed RNA polymerase II subunit RPB2 OS=Mus musculus GN=Polr2b PE=2 SV=2	IPQIGDK	385.723	0	28.371	1.53472e+06	5.06914e+06	16117.9	22676910	7.25115e+06	4.90151e+06	5752787	3386275	3.72768e+06	1.20562e+06	2.57435e+06	746679	363539	0	766745	4487951	4.40458e+06	2.27981e+06	6.1029e+06
RIN1_MOUSE	Ras and Rab interactor 1 OS=Mus musculus GN=Rin1 PE=1 SV=1	LPATGYLIYR	583.832	2	59.516	33325762	74434280	25134370	49730664	49887980	53810944	3.61152e+06	1.75206e+06	3.43978e+06	239832	0	1.69796e+06	3045805	9689862	9978634	15304866	14826593	15198474	16588397
GCP2_MOUSE	Gamma-tubulin complex component 2 OS=Mus musculus GN=Tubgcp2 PE=2 SV=1	IHHDVNELLSLLR	520.296	3	73.92	43716352	65878176	27490938	64892148	66905952	71156112	102552880	106444600	80465512	12758513	7.05932e+06	14317654	7266094	8158780	8008686	9111566	3.72847e+06	753820	75334.7
NEST_MOUSE	Nestin OS=Mus musculus GN=Nes PE=1 SV=1	SLEDESQETFGSLEKENLESLR	847.407	3	67.258	470171	95112128	3.35619e+06	1038549	1.13348e+06	12000078	668709	1.10408e+06	317907	1.10869e+06	265075	325658	715580	10849550	5.36947e+06	3.79539e+06	3379153	3.23888e+06	3.72516e+06
THOC2_MOUSE	THO complex subunit 2 OS=Mus musculus GN=Thoc2 PE=3 SV=1	ADQLDYENFR	635.79	2	44.382	10006882	7857634	4886947	30384954	12025508	10461507	23197730	18996028	16502201	747355	1.15167e+06	1.49714e+06	894567	1.93435e+06	1.07886e+06	7.12126e+06	8896386	8861865	9112417
NOG1_MOUSE	Nucleolar GTP-binding protein 1 OS=Mus musculus GN=Gtpbp4 PE=2 SV=3	ADLENEM[147.0354]R	497.218	2	17.185	11298871	22138488	6381793	3895335	3087134	3.2018e+06	14087712	11957037	7534986	1.77792e+06	1.51164e+06	2.01747e+06	1.78348e+06	1660218	3.41294e+06	6326963	5936511	6461941	6.31445e+06
DDX3X_MOUSE	ATP-dependent RNA helicase DDX3X - Mus musculus (Mouse)	GDYDGIGGRGDR	619.282	2	21.011	48346548	66370504	31358136	8716021	11551200	26845178	46143792	32880312	32221874	11307057	6051729	16631936	14152121	5.58909e+06	5.42764e+06	20662570	23012684	24020554	20422002
GCP3_MOUSE	Gamma-tubulin complex component 3 OS=Mus musculus GN=Tubgcp3 PE=2 SV=2	EADAALFSELHR	453.562	3	52.949	44373472	74931872	28528956	75983312	60870572	67152168	121601424	106705960	77235240	15302801	15279745	20419154	7.00822e+06	10112111	8352021	33517956	34279908	32814740	36155248
FABD_MOUSE	Malonyl CoA-acyl carrier protein transacylase, mitochondrial OS=Mus musculus GN=Mcat PE=2 SV=3	VISGHLEALQFLR	494.953	3	69.974	10496638	9234955	7155110	23484158	11479187	8.37437e+06	22276714	19445200	13290909	1.95768e+06	549706	1.19094e+06	873848	1.66192e+06	2097067	2.56013e+06	1.57209e+06	1.44684e+06	1.21112e+06
MAP1S_MOUSE	Microtubule-associated protein 1S OS=Mus musculus GN=Map1s PE=1 SV=1	HSATFSSIVK	538.792	2	35.44	37546868	46302116	24315128	38936260	31505930	29435876	63577908	58434496	44215436	5.99943e+06	9013666	9001832	3.56872e+06	6.64879e+06	8425466	26624192	24333782	27272404	29404352
HXK1_MOUSE	Hexokinase-1 OS=Mus musculus GN=Hk1 PE=1 SV=2	GQISEPLK	436.247	2	28.156	27374614	27949908	20921564	42558160	28231174	26077632	22740928	13844204	13240265	3.35535e+06	2.78588e+06	3.72899e+06	4281198	3660674	5204577	16221487	15568273	15713330	16561341
TBG1_MOUSE	Tubulin gamma-1 chain OS=Mus musculus GN=Tubg1 PE=1 SV=1	LHIQNPSFSQINQLVSTIM[147.0354]SASTTTLR	1001.86	3	97.248	14035614	14668165	7829993	17877888	18704560	11175150	18154524	27816116	13059459	2388103	690180	2.80236e+06	2.49708e+06	2.44921e+06	1.37124e+06	137401	137438	336834	270770
H4_MOUSE	Histone H4 - Mus musculus (Mouse)	DNIQGITKPAIRR	494.624	3	32.455	1.27124e+06	80641560	5.43956e+06	46281.2	606142	16921326	5.0296e+06	34639696	7.55142e+06	7931584	4.7159e+06	3.975e+06	1.18399e+06	8.0047e+06	5946154	12024076	8.35426e+06	8824180	9448765
ZN622_MOUSE	Zinc finger protein 622 OS=Mus musculus GN=Znf622 PE=2 SV=1	GLGADGVDKDAVNAAIQQAIK	685.369	3	63.951	75202432	105103352	43731124	100030312	81900152	78656480	91404416	82999816	59036632	11262128	6398612	12303906	9358749	14600384	14925479	27543914	24824052	24989342	32878768
GFPT1_MOUSE	Glucosamine--fructose-6-phosphate aminotransferase [isomerizing] 1 OS=Mus musculus GN=Gfpt1 PE=1 SV=3	GNFSSFMQK	523.243	2	44.835	51602208	52261756	43868776	97520464	70279528	53650000	123856872	110430464	101252712	14125609	13239355	17863156	4.76684e+06	10362260	10518461	45190536	46921844	51955216	52867980
FAK1_MOUSE	Focal adhesion kinase 1 OS=Mus musculus GN=Ptk2 PE=1 SV=3	SLLDSVK	381.224	0	40.882	1.66345e+06	5.49027e+06	1.84258e+06	3.08983e+06	2.04901e+06	813008	2817435	1.51356e+06	893488	0	381482	686355	363448	537232	664881	1.63707e+06	860965	1.79464e+06	2.6652e+06
LSG1_MOUSE	Large subunit GTPase 1 homolog OS=Mus musculus GN=Lsg1 PE=2 SV=2	NLDFWR	425.714	2	59.323	14774874	9419126	6.786e+06	14348659	7842981	6818070	18888040	16582159	13340295	811112	1.80342e+06	3.32232e+06	705264	3.62711e+06	1.05913e+06	6.67343e+06	6843367	7.52231e+06	7.37532e+06
FBSP1_MOUSE	F-box/SPRY domain-containing protein 1 OS=Mus musculus GN=Fbxo45 PE=2 SV=2	YQIGER	383.198	2	22.844	16342632	16730225	12537270	17966440	14121647	9855304	31843960	33743000	25939764	5.62645e+06	4729178	4652193	2042131	2.97147e+06	2927558	12469268	13838896	12188839	13019427
TPPC9_MOUSE	Trafficking protein particle complex subunit 9 OS=Mus musculus GN=Trappc9 PE=1 SV=2	TGGSTVEVIPALPR	698.893	0	61.165	2.35176e+06	6806239	833157	2.5458e+06	4387464	1.13699e+06	7228722	15867500	11978250	506944	899867	1.81945e+06	0	845927	896216	2037741	2464219	2.87897e+06	3.40864e+06
HXK1_MOUSE	Hexokinase-1 OS=Mus musculus GN=Hk1 PE=1 SV=2	DYNPTASVK	497.746	2	25.955	26508980	30045220	18184754	38666828	29672196	34698904	18968202	13752296	13827391	2.89065e+06	1.84135e+06	2.82775e+06	2.77708e+06	4782968	5.50242e+06	13428276	13697656	15520182	17738900
GFPT1_MOUSE	Glucosamine--fructose-6-phosphate aminotransferase [isomerizing] 1 OS=Mus musculus GN=Gfpt1 PE=1 SV=3	SVHFPGQAVGTR	419.22287, 628.3311	2, 3	35.258	115808240	155250544	93903880	254788704	160640064	117047648	274504576	263392672	204427984	25024220	29130496	33871556	13628509	22973020	27265148	125239768	97861880	110162480	112985568
CHTOP_MOUSE	Chromatin target of PRMT1 protein OS=Mus musculus GN=Chtop PE=1 SV=2	EQLDNQLDAYM[147.0354]SK	785.856	2	39.453	15812976	29833240	8446878	46485108	19540324	18986764	33882564	34758988	32332198	2759533	3.1387e+06	2.2478e+06	1.15152e+06	3.05204e+06	5320129	15557740	14954009	16825180	18989692
MRM3_MOUSE	rRNA methyltransferase 3, mitochondrial OS=Mus musculus GN=Mrm3 PE=2 SV=1	AFFFSR	387.7	2	56.621	43898636	52764448	37650860	66749560	51317956	34884460	75971208	83027392	57724820	9603756	5.46944e+06	9927220	5169939	9268893	9258608	25233660	22998880	25275404	28360030
MYCB2_MOUSE	Probable E3 ubiquitin-protein ligase MYCBP2 OS=Mus musculus GN=Mycbp2 PE=1 SV=2	NAIAETIIALTK	629.375	2	83.275	52841868	53207520	31524740	34248020	25566536	22157022	110953480	101583032	83914688	22048372	19528716	21821184	5188950	9949181	9138649	14267212	19221692	15915530	15499213
LMNB1_MOUSE	Lamin-B1 - Mus musculus (Mouse)	LREYEAALNSK	647.344	2	29.524	734263	43524184	2014464	5.12207e+06	423979	9185794	1.237e+06	13548412	1.71756e+06	1.81076e+06	2771558	2.14363e+06	600989	4.18675e+06	3.37794e+06	3.93053e+06	4357408	5.02964e+06	5.79094e+06
NEDD1_MOUSE	Protein NEDD1 OS=Mus musculus GN=Nedd1 PE=1 SV=2	EAPSPSIATVLPQPVTTALGK	693.05725, 1039.0818	2, 3	79.228	132988008	171033472	102432472	202112624	207425456	132316288	312221888	274987488	237128944	34837564	29608874	41135968	16606630	28380466	26931614	88435296	56983128	69972640	66876360
ZN622_MOUSE	Zinc finger protein 622 OS=Mus musculus GN=Znf622 PE=2 SV=1	SSYPDYK	430.195	2	21.893	15625839	17345668	10795327	25834920	23978734	19451318	25139154	20836906	17245016	2464105	1.40697e+06	2.05521e+06	1.39888e+06	3.17435e+06	3.21211e+06	10951188	11835322	12972519	11858010
FOCAD_MOUSE	Focadhesin OS=Mus musculus GN=Focad PE=1 SV=1	LSTYLDESGSQSR	721.842	2	33.856	14022064	17309846	11306916	30151900	15814722	15035208	26684032	28444308	21251718	5735485	6893651	8152165	1.71992e+06	3.43534e+06	2.4389e+06	14340130	12277281	11547704	13801253
MRM3_MOUSE	rRNA methyltransferase 3, mitochondrial OS=Mus musculus GN=Mrm3 PE=2 SV=1	RLIADALK	450.287	2	35.815	24387412	29488272	17424000	30722654	24472968	18690324	39633608	41441696	30607372	4356907	2.9285e+06	3507246	1.99373e+06	5076278	5631369	18133836	14861630	15430971	16998600
ZN622_MOUSE	Zinc finger protein 622 OS=Mus musculus GN=Znf622 PE=2 SV=1	VLQQYR	403.73	2	21.302	52184944	52600700	35275120	75034408	62106664	56927712	71054944	55211848	40888816	6018028	5954447	6474882	6556771	8537757	9912059	32494480	33441490	35058448	32419074
RUVB2_MOUSE	RuvB-like 2 OS=Mus musculus GN=Ruvbl2 PE=2 SV=3	VAEWREEGK	552.278	2	21.436	19761596	20476058	12583936	11770383	11903876	13535826	25307572	23865244	16287158	4.04205e+06	2609406	3.58121e+06	2.24294e+06	3842599	3374109	10180267	11287815	11420667	9855006
GCP2_MOUSE	Gamma-tubulin complex component 2 OS=Mus musculus GN=Tubgcp2 PE=2 SV=1	LDFNGFYAER	616.291	2	59.8	31562978	48864180	21096960	55490844	44453564	42809228	93131264	97506056	70816592	7708488	8344987	14546308	5505791	5919242	6802303	25327140	26840714	26960076	26413470
DDX27_MOUSE	Probable ATP-dependent RNA helicase DDX27 OS=Mus musculus GN=Ddx27 PE=1 SV=2	FKDEQIDILVATDVAAR	635.343	3	69.066	7.99536e+06	20624058	2.51151e+06	2.48341e+06	1.87542e+06	1.90907e+06	11090788	10804573	5.86431e+06	3.28816e+06	2403459	3.50239e+06	1.62604e+06	2180334	1785496	319617	121011	53092.1	241120
SMC6_MOUSE	Structural maintenance of chromosomes protein 6 OS=Mus musculus GN=Smc6 PE=2 SV=1	IAMDMILK	467.759	2	62.573	13914447	18085990	8.29974e+06	11553945	6.95859e+06	5933960	35609172	41237000	27744266	4.32306e+06	3.86977e+06	4.74354e+06	2475576	1.98993e+06	2.77401e+06	7447980	8035179	7846184	9806134
GCP2_MOUSE	Gamma-tubulin complex component 2 OS=Mus musculus GN=Tubgcp2 PE=2 SV=1	ELVAHLR	419.251	2	29.156	14143382	21073916	12175732	53460032	42218796	18925298	77436752	83525376	62540580	3.35178e+06	6.32419e+06	3.303e+06	1.25157e+06	3045467	4.21812e+06	26788790	21996508	20418772	23284678
PRP8_MOUSE	Pre-mRNA-processing-splicing factor 8 OS=Mus musculus GN=Prpf8 PE=1 SV=1	LTPSGYEWGR	583.286	2	43.086	10471270	18093978	10284050	2209236	2.25611e+06	7346019	24247600	29003688	14019944	5761518	7636170	5.83929e+06	1.04904e+06	4.54343e+06	1.39323e+06	9048900	10438229	8104364	9218793
ZN622_MOUSE	Zinc finger protein 622 OS=Mus musculus GN=Znf622 PE=2 SV=1	RVELLNAK	471.791	2	30.616	56272520	63074920	27716002	73885408	57493548	57348436	73395416	59436304	41964936	7807749	5783495	9209073	6.87759e+06	8999962	10575054	38921008	32130644	31295012	38480664
VIME_MOUSE	Vimentin - Mus musculus (Mouse)	TLLIKTVETR	391.9121, 587.3654	0, 2	42.524	83832.9	78639160	3.43425e+06	0	853248	7238991	1.60911e+06	21076666	2.35662e+06	4.21956e+06	4537386	2.32886e+06	189913	8172904	6.47477e+06	7.05601e+06	5.73253e+06	5207173	4.52303e+06
MAP1B_MOUSE	Microtubule-associated protein 1B OS=Mus musculus GN=Map1b PE=1 SV=1	AQWGSNM[147.0354]QVTLIPTHDSEVM[147.0354]R	811.384	3	54.142	38814200	50851764	33724088	104216632	47264696	53585456	6559318	2372076	4.7494e+06	6.95262e+06	1.26265e+06	3.66268e+06	3.17359e+06	4663942	14516370	14007878	15941706	18138338	18035014
RAE1L_MOUSE	mRNA export factor - Mus musculus (Mouse)	GLIVYQLENQPSEFRR	650.345	3	61.397	9261307	16846416	6.38817e+06	13384604	4.18685e+06	6011085	27899620	30168892	18620028	4455626	2.0606e+06	4.49544e+06	1.49187e+06	1920836	2.48796e+06	6115383	2.53019e+06	1.13781e+06	1.01757e+06
MYCB2_MOUSE	Probable E3 ubiquitin-protein ligase MYCBP2 OS=Mus musculus GN=Mycbp2 PE=1 SV=2	LISAHSSLSK	521.799	2	23.834	28767990	33542342	19392112	13423900	13684526	12852131	65643260	42916940	49451792	16382433	13213948	15334607	3.75028e+06	5.99886e+06	5.08857e+06	18551828	19983684	21255054	21000934
DECR_MOUSE	2,4-dienoyl-CoA reductase, mitochondrial OS=Mus musculus GN=Decr1 PE=1 SV=1	FDGGEEVFLSGEFNSLKK	668.33	3	68.995	1.09779e+06	3.60022e+06	584544	1.72487e+06	1.20204e+06	684554	42833816	46635760	26580716	31479152	18899126	28706464	263368	334355	364576	3.37478e+06	2811953	2.87899e+06	2101035
ANFY1_MOUSE	Ankyrin repeat and FYVE domain-containing protein 1 OS=Mus musculus GN=Ankfy1 PE=2 SV=1	GVMSLVNVR	487.777	2	55.431	2.29733e+06	3514820	848861	22501638	12882086	9537777	8233707	5.8604e+06	3.53745e+06	880251	763011	1.20757e+06	184181	537590	491664	3093450	2.82413e+06	3.13711e+06	2.94185e+06
MYCB2_MOUSE	Probable E3 ubiquitin-protein ligase MYCBP2 OS=Mus musculus GN=Mycbp2 PE=1 SV=2	IDEALINSHVLATSEIFASK	720.052	3	75.082	30494450	35588352	25051820	22514222	17760872	11282405	75914136	64024832	49796336	12716524	9637895	10102670	7.78082e+06	4627432	4285739	9284923	6.2234e+06	6954760	5469020
MYCB2_MOUSE	Probable E3 ubiquitin-protein ligase MYCBP2 OS=Mus musculus GN=Mycbp2 PE=1 SV=2	AMVEFR	376.692	2	36.778	11788958	15444464	9567651	8791151	6.34083e+06	6.25654e+06	36087744	29554064	25200480	7470945	7.37487e+06	7247514	1.85572e+06	2.83174e+06	2.06187e+06	11957759	10318564	10398931	13424568
GFPT1_MOUSE	Glucosamine--fructose-6-phosphate aminotransferase [isomerizing] 1 OS=Mus musculus GN=Gfpt1 PE=1 SV=3	EIMLGLK	402.239	2	52.864	13845753	15894472	12459836	38950132	22590528	14590487	44915536	44832984	34697236	4.09722e+06	3774594	4.52393e+06	1.20936e+06	3.0048e+06	3574656	12607309	14017880	12975797	13710441
HXK1_MOUSE	Hexokinase-1 OS=Mus musculus GN=Hk1 PE=1 SV=2	FLLSESGSGK	512.77	2	40.241	17692722	22602914	14457993	30881124	23684300	26059560	14996116	10735592	10284096	2.70406e+06	2.11621e+06	2.38115e+06	2595802	3.12743e+06	4.39705e+06	13017059	12796350	11811549	13732650
HXK1_MOUSE	Hexokinase-1 OS=Mus musculus GN=Hk1 PE=1 SV=2	ITPELLTR	471.785	2	46.907	55164108	60804888	47493628	87880456	59520196	53707648	49719220	36735816	31466298	8760784	7.38088e+06	8.0789e+06	10506887	7.42901e+06	12277429	31833356	31438620	34191464	38195848
FBSP1_MOUSE	F-box/SPRY domain-containing protein 1 OS=Mus musculus GN=Fbxo45 PE=2 SV=2	IGFSEGR	383.197	0	28.39	14074294	11013893	5.99628e+06	16624441	5.46331e+06	4.77063e+06	27820426	30779872	24266034	3.87877e+06	1.38126e+06	3304772	1.226e+06	2.49929e+06	2.03875e+06	10523584	8624609	7.67567e+06	12020950
FBX50_MOUSE	F-box only protein 50 OS=Mus musculus GN=Nccrp1 PE=1 SV=2	TVIAQHHVAPR	614.849	2	19.623	14068082	4249654	9339412	5979825	7.14572e+06	1.42456e+06	2.02663e+06	4.63756e+06	11427330	4602115	2.62548e+06	5155062	2.68736e+06	1.7503e+06	698977	5.76453e+06	4.18668e+06	5590454	3.90044e+06
GCP3_MOUSE	Gamma-tubulin complex component 3 OS=Mus musculus GN=Tubgcp3 PE=2 SV=2	VQQAQDLDHIIAAHEAFLNTITSR	673.60333, 897.8022	3, 4	78.748	110794832	127512216	70214280	192074704	139141312	59571780	272140608	281223584	200231504	34280744	29887680	28708126	10706580	24057872	22593242	21367266	16079719	12848369	5745924
TRI25_MOUSE	Tripartite motif-containing protein 25 OS=Mus musculus GN=Trim25 PE=2 SV=1	AVIDAAETSSLR	616.829	2	40.425	7.08161e+06	7.61568e+06	4923051	9485749	5076785	8.25395e+06	90017200	68791136	51197288	50374092	42569400	46386096	1.28918e+06	1.35277e+06	1.01138e+06	23590226	20749442	21170466	22027368
H2A1F_MOUSE	Histone H2A type 1 OS=Mus musculus GN=Hist1h2ab PE=1 SV=3	NDEELNKLLGR	434.234	3	50.271	7.56883e+06	609340096	35285416	3499809	5811464	123738984	51224260	245036064	55036808	68357224	40127324	37959340	10724718	60348524	50608116	64131496	58520296	60945900	69159344
MAP1S_MOUSE	Microtubule-associated protein 1S OS=Mus musculus GN=Map1s PE=1 SV=1	RPVVTTHDLEAPSR	526.619	3	30.472	27615376	47238096	17072574	34513708	31924768	37366696	56292184	53200488	44800372	12924811	11113721	12746117	4.70112e+06	5.88806e+06	6600882	27245202	20217088	21304150	24197836
GCP3_MOUSE	Gamma-tubulin complex component 3 OS=Mus musculus GN=Tubgcp3 PE=2 SV=2	AVFDQIIELQNAQDVMYR	718.3607, 1077.0383	2, 3	83.497	105669296	105521144	85369104	136311488	126427360	97923024	190464208	195763200	181092736	36517856	23457508	33390946	21661368	18726116	15094910	24543370	28502212	17380710	14895406
NEST_MOUSE	Nestin OS=Mus musculus GN=Nes PE=1 SV=1	TQEFLK	383.211	2	29.091	144704	34822388	1.66645e+06	119364	529145	4.67623e+06	410760	240310	121294	130469	101287	192354	473899	4.03974e+06	2.36229e+06	1638636	1851015	1.95493e+06	2.23551e+06
INSRR_MOUSE	Insulin receptor-related protein OS=Mus musculus GN=Insrr PE=2 SV=1	SEVTELRR	495.273	2	21.342	428278880	124998208	789091200	313006304	256593984	78608800	100933032	132482752	1330287104	144350048	70014272	59514232	135481920	71341888	45319892	237618864	265549328	266001568	256158048
VIME_MOUSE	Vimentin - Mus musculus (Mouse)	MALDIEIATYRK	475.25916, 712.385	2, 3	60.004	9595084	718800896	68403480	5487359	14595360	184797440	35777888	261539520	22022752	45130264	40622756	37896268	11820259	73502920	64404636	1.78335e+06	12408716	1.94407e+06	18132998
MYCB2_MOUSE	Probable E3 ubiquitin-protein ligase MYCBP2 OS=Mus musculus GN=Mycbp2 PE=1 SV=2	IAGQISASVAQQR	664.869	2	32.859	25439698	34608928	19536394	19960250	15396561	16080159	61697336	60869352	49090372	15027561	14726497	15823810	2.97691e+06	6382213	5.62e+06	28186714	21440264	24921898	23588036
MATR3_MOUSE	Matrin-3 - Mus musculus (Mouse)	MDYEDDRLR	606.769	2	28.323	3.78356e+06	27173260	1.19395e+06	8481.38	586213	927666	22326824	15548432	14339283	8.1354e+06	4456254	6.13604e+06	847707	1.13145e+06	4093371	6980459	6965350	7216537	2.08928e+06
VIME_MOUSE	Vimentin - Mus musculus (Mouse)	QVDQLTNDKAR	429.89346, 644.3367	2, 3	19.226	42126900	1646225408	111262520	10848343	39175136	319435872	85048200	482657728	122295680	111187640	78817880	63923916	51730136	167694576	120928608	213605984	218013312	230954608	190532960
GCP4_MOUSE	Gamma-tubulin complex component 4 OS=Mus musculus GN=Tubgcp4 PE=2 SV=2	LKQQPLFSLVDFEQVVDR	721.061	3	90.885	18432564	18984930	9436828	29992252	24617078	22495090	35463368	48491400	39132424	7.60285e+06	3.30392e+06	4355210	1890198	2.94181e+06	4034788	4.76545e+06	3688043	3.12553e+06	2.37397e+06
AGAP3_MOUSE	Arf-GAP with GTPase, ANK repeat and PH domain-containing protein 3 OS=Mus musculus GN=Agap3 PE=1 SV=1	VGIVGNLSSGK	515.799	2	40.297	33430986	40115724	25393584	29747668	22313640	12702957	99349936	89977168	62584128	6844038	5983417	5344065	4.71682e+06	6223619	7.78408e+06	29184276	28284078	26354980	32409546
DDX3X_MOUSE	ATP-dependent RNA helicase DDX3X - Mus musculus (Mouse)	GFYDKDSSGWSSSK	517.56415, 775.8423	2, 3	33.105	155829504	190556464	92124440	66797412	83093728	80614712	261661488	169451200	158335072	87347920	53953148	151372624	13736191	44838492	24490090	109841816	95571616	97012880	106905736
FLII_MOUSE	Protein flightless-1 homolog OS=Mus musculus GN=Flii PE=1 SV=1	LLQSLLDTR	529.815	2	58.876	77190664	105061840	60845728	148955360	86027832	72995080	97006480	112783568	87089640	16051860	13984179	16078962	7.8126e+06	21012706	17326176	42918632	43176160	48916696	41848324
STK4_MOUSE	Serine/threonine-protein kinase 4 OS=Mus musculus GN=Stk4 PE=1 SV=1	LADFGVAGQLTDTM[147.0354]AK	827.412	0	57.155	9379762	14510793	6940428	20031198	14160556	12211469	2.56641e+06	3.63564e+06	1.58499e+06	1.8726e+06	278981	1.18838e+06	952023	2990145	1.91531e+06	4.13949e+06	5194239	4.57829e+06	4.41375e+06
RPAP3_MOUSE	RNA polymerase II-associated protein 3 OS=Mus musculus GN=Rpap3 PE=1 SV=1	IEAVSDTSAPQAQVGVK	850.446	2	38.41	16456406	44098936	13977947	40079904	53570320	68267544	40991584	23863790	20469700	6683260	5595128	17035302	2055378	5612346	6515937	25084852	19728062	18823754	21076010
RUVB2_MOUSE	RuvB-like 2 OS=Mus musculus GN=Ruvbl2 PE=2 SV=3	AAGVVLEM[147.0354]IR	537.803	2	48.121	75429752	76283864	42158336	75291704	45889024	40541008	65191888	54747428	33121794	9817646	8866437	11296731	8869788	13387042	14642788	35856588	28939234	30317868	33027628
MYCB2_MOUSE	Probable E3 ubiquitin-protein ligase MYCBP2 OS=Mus musculus GN=Mycbp2 PE=1 SV=2	SEFDGDLQSQLLSK	783.887	2	58.333	45508948	69703096	29019460	27490462	28292382	22752218	110689856	93364432	93099328	21414736	23257254	30839126	7601432	10752884	9125374	29833728	31372392	32614208	27997204
TSN_MOUSE	Translin OS=Mus musculus GN=Tsn PE=1 SV=1	KVEEVVYDLSIR	725.401	2	56.706	4.63105e+06	7238285	1.71713e+06	35569520	23592764	21870978	19098704	12749762	14064539	247042	89851.7	47610.1	342937	423550	1.82308e+06	3.30719e+06	5.52923e+06	4.47782e+06	3.03252e+06
CB070_MOUSE	UPF0573 protein C2orf70 homolog OS=Mus musculus PE=2 SV=1	KYYQDK	422.714	2	25.468	16396187	28800538	3095166	830267	26058050	479049	1561423	14603574	5188278	10305880	2.81398e+06	333897	6.11751e+06	1.13679e+06	1.96692e+06	6858752	5.93183e+06	7.37826e+06	8214451
RUVB2_MOUSE	RuvB-like 2 OS=Mus musculus GN=Ruvbl2 PE=2 SV=3	ALESDMAPVLIMATNR	577.96497, 866.4441	2, 3	77.756	139894848	143009856	94478392	127561112	87075120	78149872	205513120	177406864	114271760	26008224	21599294	32584550	18201198	30385880	23577124	49259604	31292560	43350520	43461880
LMNB1_MOUSE	Lamin-B1 - Mus musculus (Mouse)	ESDLSGAQIK	524.27	2	26.222	748762	60315388	2.89679e+06	381865	1.83246e+06	11351781	4.50476e+06	15820919	3.7082e+06	5016639	5.1855e+06	5.1737e+06	753107	6191335	5320326	6988736	8.37973e+06	7898345	8503742
MAP1A_MOUSE	Microtubule-associated protein 1A OS=Mus musculus GN=Map1a PE=1 SV=2	NRAPDSGAEVER	650.816	2	16.649	7.48523e+06	8847012	5.40556e+06	12278971	6882278	6.30408e+06	17663534	13402834	23008576	4.59499e+06	3.57185e+06	4245158	734014	2267694	1.17416e+06	6590040	7226018	7.16959e+06	6976496
DESP_MOUSE	Desmoplakin OS=Mus musculus GN=Dsp PE=3 SV=1	SQLQISNNR	530.282	2	23.845	46545036	16489506	36831536	38046844	51865768	6347085	11991172	14580446	58077560	28150604	19870834	22477644	10381182	5.5294e+06	3.31508e+06	21669950	22818956	23741786	21566782
GCP3_MOUSE	Gamma-tubulin complex component 3 OS=Mus musculus GN=Tubgcp3 PE=2 SV=2	DAADLFTDLENAFQGK	877.919	2	97.46	34181692	45085444	19562168	28603784	37209568	25758602	54564376	59230296	63347172	9510607	6.46289e+06	7.69403e+06	4717463	8.1196e+06	6215603	9151408	5.6122e+06	6435782	1326271
MAP1B_MOUSE	Microtubule-associated protein 1B OS=Mus musculus GN=Map1b PE=1 SV=1	AEADVHLK	441.737	2	20.537	63852764	74604944	38856108	98057088	66771924	68636232	15915633	15843972	19555252	11891326	9281601	8495082	8962087	14720053	10608763	31150026	33289824	36339792	31280050
WDR11_MOUSE	WD repeat-containing protein 11 OS=Mus musculus GN=Wdr11 PE=1 SV=1	QYLAVVFK	484.284	2	60.274	80044416	77216920	38566084	132917752	70274888	36561992	190939632	193619120	129107032	13067688	13203674	19695634	11581524	12860380	13574722	49335096	40314788	44764288	51016044
HXK1_MOUSE	Hexokinase-1 OS=Mus musculus GN=Hk1 PE=1 SV=2	ESLLFEGR	475.751	2	49.494	29162322	30814094	23963566	48261312	31643470	22060512	29148622	23797068	18964968	4.81813e+06	4447918	4.28247e+06	4448049	5158759	6758443	16803760	15296069	16424845	20249976
CHTOP_MOUSE	Chromatin target of PRMT1 protein OS=Mus musculus GN=Chtop PE=1 SV=2	LAQQMENRPSVQAALK	595.322	3	38.347	18829968	40518272	11482717	58074360	13673582	18736544	74611408	78815224	52933712	14317861	7.87595e+06	8652780	2298626	6.01351e+06	5.51087e+06	17514076	16608032	13390338	19622238
GCP2_MOUSE	Gamma-tubulin complex component 2 OS=Mus musculus GN=Tubgcp2 PE=2 SV=1	IHGGDGAEVYIDLLQK	576.638	3	65.948	33114122	48119620	21733486	46988212	46099456	43764884	82700960	78876064	64626896	11298833	7.92842e+06	14045117	4788797	6803976	8545008	7.30144e+06	4416718	2.9134e+06	1.85221e+06
RUVB2_MOUSE	RuvB-like 2 OS=Mus musculus GN=Ruvbl2 PE=2 SV=3	RAAGVVLEMIR	405.57306, 607.85626	2, 3	56.511	105380696	104725088	62859480	91813128	49628748	49904968	137298272	126952656	81676336	17196776	11433716	21338410	12701840	21535838	19297188	29275662	31615068	31018038	27725550
DDX27_MOUSE	Probable ATP-dependent RNA helicase DDX27 OS=Mus musculus GN=Ddx27 PE=1 SV=2	EGDREAIVAALLMR	515.281	3	73.909	5.88714e+06	16604884	3.72934e+06	1.63183e+06	878697	1.39708e+06	11716767	11950165	7529379	3.92026e+06	923930	2.48191e+06	1.49158e+06	1.94071e+06	1710549	1.48525e+06	1300008	894026	826137
MYCB2_MOUSE	Probable E3 ubiquitin-protein ligase MYCBP2 OS=Mus musculus GN=Mycbp2 PE=1 SV=2	TIQNSGYGAK	519.764	0	18.188	16998946	17753408	10400173	9441787	8804849	7.95571e+06	37496412	30191768	29566024	7360144	6891181	7211306	2.47168e+06	3179523	3211170	12235989	12082851	12167753	11788176
TRI56_MOUSE	Tripartite motif-containing protein 56 OS=Mus musculus GN=Trim56 PE=1 SV=1	YLVVSLSNGTIHVFR	568.986	3	73.521	5205079	4.41628e+06	4873429	11421338	1138413	988322	25567436	18797648	14039439	3.5127e+06	2.27647e+06	2211072	775280	1.24392e+06	826534	756461	1.20862e+06	1.39103e+06	1.84451e+06
GCP5_MOUSE	Gamma-tubulin complex component 5 OS=Mus musculus GN=Tubgcp5 PE=2 SV=2	ASHLLNTLYK	580.329	2	42.383	10344947	8040930	6648010	12352053	11879076	13414210	21513512	23408568	15099730	2.18687e+06	2431969	2.16415e+06	1.42038e+06	1.69907e+06	1.79552e+06	6104077	9033204	7750740	8279194
VIME_MOUSE	Vimentin - Mus musculus (Mouse)	LGDLYEEEMRELR	551.604	3	57.318	5231314	284292448	22380340	7.24013e+06	7328167	58124116	11868434	80450072	18861632	20486500	11111585	13464336	9143054	32489014	19643640	22061600	21175138	23446502	29607388
MYCB2_MOUSE	Probable E3 ubiquitin-protein ligase MYCBP2 OS=Mus musculus GN=Mycbp2 PE=1 SV=2	LNEETIKK	487.779	2	18.221	20712584	24571100	13742737	13393493	10544756	10694009	46266208	37323580	37452124	9295062	8501720	10371956	2.95934e+06	4.46455e+06	4205347	15239656	15135180	17089560	15631258
NOG1_MOUSE	Nucleolar GTP-binding protein 1 OS=Mus musculus GN=Gtpbp4 PE=2 SV=3	ADLENEMR	489.221	2	27.609	33302046	56257300	19869604	11296119	9990315	11114305	46715764	43381144	37109544	7911029	8.18513e+06	11664314	5.46491e+06	7.9138e+06	8.21806e+06	21554250	19120540	18986352	22210456
RT06_MOUSE	28S ribosomal protein S6, mitochondrial OS=Mus musculus GN=Mrps6 PE=2 SV=3	YELALILK	481.8	2	71.873	4389086	3.76536e+06	1.36153e+06	25763864	9535224	11960761	10527839	6832740	4628589	938592	99198	476433	482493	667643	728411	1472665	1.14398e+06	759331	893790
FBSP1_MOUSE	F-box/SPRY domain-containing protein 1 OS=Mus musculus GN=Fbxo45 PE=2 SV=2	GYEFLGVAFR	579.802	2	76.65	16574622	17733924	12228310	22097196	15463537	9396160	38318120	38690948	22949116	5.40574e+06	5269204	6270042	2.46921e+06	3.29809e+06	3.4259e+06	5827840	4.68935e+06	4512032	4388559
SMC6_MOUSE	Structural maintenance of chromosomes protein 6 OS=Mus musculus GN=Smc6 PE=2 SV=1	YYSSESTRPK	609.292	0	16.31	4.79451e+06	8446782	2.30109e+06	3.77652e+06	3.34267e+06	3.29896e+06	8933346	10828200	8601351	1486562	1.25568e+06	811843	613840	1.42113e+06	1.03623e+06	3.6053e+06	3056293	3.38649e+06	3.07989e+06
AVEN_MOUSE	Cell death regulator Aven OS=Mus musculus GN=Aven PE=1 SV=2	LNVASELIQTTIPLELPQVKPR	820.48	3	92.017	105245720	125982888	52775108	115013368	100732696	80157968	108550352	176210416	126704656	48347836	31234122	31039722	13433237	23625440	19113886	10797321	8.05087e+06	2.94764e+06	679218
MYCB2_MOUSE	Probable E3 ubiquitin-protein ligase MYCBP2 OS=Mus musculus GN=Mycbp2 PE=1 SV=2	DLTSIVDIK	502.288	2	63.371	15037930	16268694	11388644	15175189	8475287	5931361	40495768	35633408	28901484	7426993	7934450	8764492	2.96858e+06	2.83883e+06	2651303	10980978	9627361	9653684	12890378
GFPT1_MOUSE	Glucosamine--fructose-6-phosphate aminotransferase [isomerizing] 1 OS=Mus musculus GN=Gfpt1 PE=1 SV=3	AVEYYFASDASAVIEHTNR	715.01	3	65.126	40902108	60243628	31282850	90215616	50934884	29223288	94590560	99441952	77240176	8591375	8983711	13100482	6.77136e+06	7513690	11986570	26201570	21293922	15943361	17952692
MOCOS_MOUSE	Molybdenum cofactor sulfurase OS=Mus musculus GN=Mocos PE=2 SV=1	LTHDTVEQVR	599.316	2	21.236	230009	757426	27111.7	297989	359424	706364	19219964	10607526	10230841	4.1418e+06	76625	83174.2	51402.1	106559	43454	1.94351e+06	1.95783e+06	2.30364e+06	1.341e+06
BCR_MOUSE	Breakpoint cluster region protein OS=Mus musculus GN=Bcr PE=1 SV=2	LASQLGVYR	503.788	2	38.919	13729330	15785726	11131298	16511513	13837910	12882867	25247036	27226088	19141446	1127702	2580139	3.53632e+06	2.56066e+06	2444957	3082002	9388438	10271650	10042494	11855654
MYCB2_MOUSE	Probable E3 ubiquitin-protein ligase MYCBP2 OS=Mus musculus GN=Mycbp2 PE=1 SV=2	ELDGQEAR	459.22	2	16.198	15976023	20702886	10654514	10043740	9119479	9016244	33086100	28604500	28150136	6.84288e+06	6127396	7164118	3055162	3661969	2.73085e+06	11123233	12589266	11429393	11799796
RUVB1_MOUSE	RuvB-like 1 - Mus musculus (Mouse)	TM[147.0354]LYTPQEMK	629.297	0	38.988	18155118	24899856	13445351	25876544	15068213	13676715	25941758	22719856	15640697	2.7171e+06	1994940	3.03336e+06	3.06809e+06	3.59107e+06	4.62151e+06	12836264	12973222	12395915	13055538
SMC5_MOUSE	Structural maintenance of chromosomes protein 5 OS=Mus musculus GN=Smc5 PE=2 SV=1	IELLEATEK	523.294	2	47.426	10713390	13784978	2.62303e+06	4.00058e+06	1.04459e+06	626999	27696586	27162902	19773680	1.83028e+06	1537314	1600784	1.41934e+06	2387685	1.63886e+06	5505012	5883943	5.74817e+06	6.80471e+06
ANR28_MOUSE	Serine/threonine-protein phosphatase 6 regulatory ankyrin repeat subunit A OS=Mus musculus GN=Ankrd28 PE=1 SV=1	TPLDLAAFK	488.279	2	61.928	24832816	34145248	17550228	44004584	30686748	18401152	45910952	41094932	30323002	1.66905e+06	2.43811e+06	4372388	5246020	3.97335e+06	6151909	15870560	11944188	12610953	16378296
FXR1_MOUSE	Fragile X mental retardation syndrome-related protein 1 OS=Mus musculus GN=Fxr1 PE=1 SV=2	SSISSVLKDPDSNPYSLLDNTESDQTADTDASESHHSTNR	864.9917, 1080.987	4, 5	62.133	272081248	422336960	110369816	194303408	330489824	232466736	351773792	265463840	229987920	164977360	94264536	348258464	41881492	63541208	56299772	100091840	106293520	112954832	127681320
GFPT1_MOUSE	Glucosamine--fructose-6-phosphate aminotransferase [isomerizing] 1 OS=Mus musculus GN=Gfpt1 PE=1 SV=3	HGPLALVDK	475.277	2	36.791	29578364	36407280	26041094	85192248	50778608	24332734	122128080	105577392	80209304	7.21696e+06	9003877	9009975	2.08307e+06	6.15686e+06	10255558	39004640	33267104	35911636	39351548
TBG1_MOUSE	Tubulin gamma-1 chain OS=Mus musculus GN=Tubg1 PE=1 SV=1	KTTVLDVM[147.0354]R	539.8	2	28.227	12955919	20463830	9463037	41034012	24541582	23590288	32593194	27535370	20820416	3.33863e+06	3516315	4.9952e+06	1.88026e+06	2.53604e+06	4222334	14976126	12696416	11328052	16280258
MIC60_MOUSE	MICOS complex subunit Mic60 OS=Mus musculus GN=Immt PE=1 SV=1	EIAGATPHITAAEGR	498.596	3	33.93	1.41534e+06	46986392	2.52303e+06	2.87392e+06	7.92658e+06	12464338	6803185	10840554	4.9518e+06	5.07018e+06	5.94107e+06	7998336	1.41486e+06	5467101	3376948	6.77349e+06	6287329	5.75577e+06	6918000
TAOK2_MOUSE	Serine/threonine-protein kinase TAO2 OS=Mus musculus GN=Taok2 PE=1 SV=3	QLQAVQR	421.746	2	19.441	24834016	27621140	11002589	6.05932e+06	8.0831e+06	3916621	20794750	24646060	18956830	4.68535e+06	3.28439e+06	3.07742e+06	3.36026e+06	5058149	4365908	9824096	11191409	11120992	9258438
RASF1_MOUSE	Ras association domain-containing protein 1 OS=Mus musculus GN=Rassf1 PE=2 SV=1	LLAGPSEK	407.737	0	25.111	9817839	13193250	8849220	9227905	8482022	6416054	6.98811e+06	5.45261e+06	4716619	3.03044e+06	1.81316e+06	2.24928e+06	1.72962e+06	2559381	2.14255e+06	5.00191e+06	5358568	5225073	5725583
GCP3_MOUSE	Gamma-tubulin complex component 3 OS=Mus musculus GN=Tubgcp3 PE=2 SV=2	RLQFEEK	475.259	2	25.703	53206460	76805448	39900800	90160408	86677928	88594584	145135008	130712208	119035984	20539756	19695180	22698020	8583720	13935802	11804944	53081504	56807608	57644060	62841752
MAP1A_MOUSE	Microtubule-associated protein 1A OS=Mus musculus GN=Map1a PE=1 SV=2	TADQDFFRR	578.282	2	34.246	8.37973e+06	10393807	6405700	13546276	5.75174e+06	11387096	34442556	31157502	26608414	8.16071e+06	4.97842e+06	4.75104e+06	2.11355e+06	1427563	1.54618e+06	10795363	9931806	10605644	11842113
NEDD1_MOUSE	Protein NEDD1 OS=Mus musculus GN=Nedd1 PE=1 SV=2	STDIFSK	399.206	2	31.525	47523208	70946544	38045348	85484192	77486568	72131208	138431072	119053352	106627512	20283132	16930650	20265088	7.92427e+06	12001351	11715329	60057748	50295096	46222840	61282532
NEDD1_MOUSE	Protein NEDD1 OS=Mus musculus GN=Nedd1 PE=1 SV=2	AASSVTAGVASSLSEK	732.881	2	41.283	50497592	54487608	43133424	75879968	83676360	67244368	121177008	110509352	114848968	16303338	15955439	17352352	6222687	12530189	11251293	59871856	60264196	56178516	64172436
SRRT_MOUSE	Serrate RNA effector molecule homolog OS=Mus musculus GN=Srrt PE=1 SV=1	GNYDAFR	421.693	2	24.662	28520336	26074870	3.15301e+06	274264	26816290	281143	1.29794e+06	13622070	4.43888e+06	7.22549e+06	1.45156e+06	339676	8497604	1.68351e+06	1.53399e+06	8.09269e+06	7263196	7556955	7.61864e+06
GCP3_MOUSE	Gamma-tubulin complex component 3 OS=Mus musculus GN=Tubgcp3 PE=2 SV=2	YLLDVLNK	489.288	2	63.598	17022632	22127958	13589183	34220192	25059028	17684704	49777660	49816784	36812688	6.13428e+06	4842124	7250529	2.51257e+06	3.66348e+06	4.55517e+06	12656157	12329629	12600530	15939248
EXOSX_MOUSE	Exosome component 10 OS=Mus musculus GN=Exosc10 PE=1 SV=1	IDNSNTPFLPK	623.329	2	48.575	8.32191e+06	10655990	3802561	6222922	3313985	2.82845e+06	15715691	16896354	11486898	3265347	3.1052e+06	3.69311e+06	733758	1.89879e+06	2.01348e+06	6247893	5.48769e+06	5.12751e+06	7.02352e+06
DESP_MOUSE	Desmoplakin OS=Mus musculus GN=Dsp PE=3 SV=1	IIEYKR	411.247	2	22.566	33348778	11507750	22540332	16503079	17317172	7917230	5.10755e+06	8420438	23030512	14799522	4309873	5206693	7.77432e+06	2.844e+06	3.13194e+06	11002127	12394576	11107662	11910344
FOCAD_MOUSE	Focadhesin OS=Mus musculus GN=Focad PE=1 SV=1	IVNHANTGVLK	389.2279, 583.33856	2, 3	24.781	42466160	48301000	28366304	67131040	37472544	42844304	71588192	63715268	50834200	15689698	12954989	19435822	7.11982e+06	8.36069e+06	8843680	31461570	31939016	31678952	33584384
NEDD1_MOUSE	Protein NEDD1 OS=Mus musculus GN=Nedd1 PE=1 SV=2	SVPVSSSSGAAQNSGIVR	851.94	2	33.108	85970656	132323360	74612544	154905568	143039264	132561496	214755328	222730656	182447040	36998804	29624530	35045884	12538848	26018602	21355324	107077064	92543384	88145488	103572136
TSN_MOUSE	Translin OS=Mus musculus GN=Tsn PE=1 SV=1	EAVTEILGIEPDREK	566.969	3	60.094	13227583	14977187	14758799	77426376	45362356	50410260	37095196	31426128	21493044	2.53263e+06	1631476	2.83314e+06	1.61866e+06	3069676	4126342	13587583	12460159	12430713	16260944
GCP2_MOUSE	Gamma-tubulin complex component 2 OS=Mus musculus GN=Tubgcp2 PE=2 SV=1	NLDPLVYLLSK	637.872	2	92.545	85507088	122447232	56561784	132060480	139155424	147868848	176896672	214924112	184241552	35859080	26523872	23663926	11748557	21820270	20893972	40768564	41191068	36629672	35388732
GCP2_MOUSE	Gamma-tubulin complex component 2 OS=Mus musculus GN=Tubgcp2 PE=2 SV=1	YLNVVR	382.227	2	34.062	46470952	66597616	36721364	84591192	69028168	57096180	130973448	126364360	107950784	19062404	18951708	18256690	7635227	11803090	11477307	56783476	46119316	50599704	56212492
ABLM1_MOUSE	Actin-binding LIM protein 1 OS=Mus musculus GN=Ablim1 PE=1 SV=1	STSQGSINSPVYSR	741.865	2	29.862	3.10769e+06	38693960	2.42456e+06	4997485	5.14869e+06	11811307	2756527	10016186	2053766	3.89262e+06	5.69176e+06	7.02187e+06	2442084	3.41134e+06	3.3245e+06	7678049	6751655	6190466	8582462
TRNP1_MOUSE	TMF-regulated nuclear protein 1 OS=Mus musculus GN=Trnp1 PE=1 SV=1	VLQLHR	383.24	2	24.847	13885229	16890638	10486084	56452960	44442628	41832548	45971848	28526412	30374274	5988203	3863353	5.2766e+06	1.90404e+06	3.17738e+06	3.50697e+06	16998742	19250086	18248768	21197196
RUVB2_MOUSE	RuvB-like 2 OS=Mus musculus GN=Ruvbl2 PE=2 SV=3	LLIVSTSPYSEKDTK	560.9745, 840.9578	2, 3	48.205	129116808	134088960	91534192	154136624	98363416	87382672	182854976	181536336	112591080	25959216	18644924	29426418	18375328	31197674	24311254	75955168	68119464	67115544	73927896
MAP1A_MOUSE	Microtubule-associated protein 1A OS=Mus musculus GN=Map1a PE=1 SV=2	LSSFATSVAEDQSVASLTAPQTEETGK	918.783	3	63.36	10827129	18315690	7689661	29724368	21817342	14749332	40329832	33842732	57812972	10589451	5.73677e+06	8726171	1.30063e+06	3.98268e+06	2.43545e+06	6277742	3887788	3.63915e+06	3.55214e+06
UHRF1_MOUSE	E3 ubiquitin-protein ligase UHRF1 OS=Mus musculus GN=Uhrf1 PE=1 SV=2	STGPTLSSPR	501.765	0	24.989	8316022	25440388	4.80386e+06	3.03648e+06	3.46401e+06	3.40263e+06	7.5982e+06	6.07926e+06	4581259	4666066	4.5978e+06	5.93156e+06	1.80522e+06	3.86477e+06	2.41147e+06	5795310	5278877	5754754	4659251
RASF5_MOUSE	Ras association domain-containing protein 5 OS=Mus musculus GN=Rassf5 PE=1 SV=1	LSEDGTYTGFIK	665.83	2	51.097	11330154	12359195	10531310	36953588	21771802	14870863	8047842	6307331	3626671	1.83925e+06	3302809	4295945	2090137	1.79622e+06	3289300	7640366	9408336	8935080	9515868
CMC1_MOUSE	Calcium-binding mitochondrial carrier protein Aralar1 OS=Mus musculus GN=Slc25a12 PE=1 SV=1	SSPQFGVTLVTYELLQR	646.683	3	91.665	13980854	12681447	5041371	36857116	13871166	7.71275e+06	18001112	18694804	12802830	6.3667e+06	4.4473e+06	4942570	1.39655e+06	3.00119e+06	2252657	405126	188953	56172.5	100964
MYCB2_MOUSE	Probable E3 ubiquitin-protein ligase MYCBP2 OS=Mus musculus GN=Mycbp2 PE=1 SV=2	DDGFVVR	404.204	2	34.53	20030360	41828164	19065842	19904888	13930578	18705574	87976256	88655120	65636852	18704090	16524292	14598131	3.1199e+06	6.07191e+06	7793590	27872478	25740646	24183652	32534098
FOCAD_MOUSE	Focadhesin OS=Mus musculus GN=Focad PE=1 SV=1	QQLALSLVEVLQK	490.29584, 734.9412	2, 3	84.923	50564308	60699964	29309426	70803864	60238392	49193684	65850748	105144840	66884928	18698654	11710397	15363625	8401823	10877038	10383938	6.84966e+06	3.94741e+06	1.36817e+06	525377
RUVB2_MOUSE	RuvB-like 2 OS=Mus musculus GN=Ruvbl2 PE=2 SV=3	QASQGM[147.0354]VGQLAAR	666.83856, 666.8392	2	26.3	90037824	140933568	53356840	72161184	62265072	59960320	85857760	92243864	63058220	18825196	15601991	17076064	12146332	25109478	22913492	48930036	53322068	49995284	56563392
RUVB1_MOUSE	RuvB-like 1 - Mus musculus (Mouse)	DSIEKEHVEEISELFYDAK	761.036	3	70.496	61950480	76712568	32024092	51059216	45414844	31449808	83159168	77117616	53097972	12828139	5830848	10152987	6.3982e+06	16185961	13578023	13973990	12626661	12021913	8614740
RUVB1_MOUSE	RuvB-like 1 - Mus musculus (Mouse)	ILADQQDKYM[147.0354]K	684.846	2	22.252	53211012	63479172	37569608	38345536	39320068	40122376	62195912	51050972	45726848	12022457	5.71302e+06	8.11996e+06	9851867	11952845	10898136	30917008	31167534	29399564	29224820
RUVB2_MOUSE	RuvB-like 2 OS=Mus musculus GN=Ruvbl2 PE=2 SV=3	AAGVVLEMIR	529.806	2	63.725	248266176	263273568	161500464	219077504	134987792	130428600	311479616	289707520	198759440	55535112	41543232	62561516	39249556	52194392	51520108	73716384	87855712	92272744	99304024
PABP1_MOUSE	Polyadenylate-binding protein 1 - Mus musculus (Mouse)	KFEQMKQDR	605.306	2	16.422	16527463	18485104	8862800	9388092	6858572	14593977	19232956	13688706	12446892	5.25031e+06	2.98212e+06	6599259	4.69025e+06	2457966	2.17302e+06	9111204	8392293	9928852	8938839
SRBS2_MOUSE	Sorbin and SH3 domain-containing protein 2 OS=Mus musculus GN=Sorbs2 PE=1 SV=2	ADLPGSSSTFTK	605.802	2	35.733	1.0325e+06	31121844	1910382	3.28829e+06	2.15893e+06	7050280	796877	577667	89278.1	485570	363817	317384	1.16345e+06	4023341	2060555	2.52916e+06	2.7124e+06	3.2017e+06	2.91335e+06
GCP4_MOUSE	Gamma-tubulin complex component 4 OS=Mus musculus GN=Tubgcp4 PE=2 SV=2	STVAEHLWK	535.785	2	36.895	8930268	7675656	5.71214e+06	14744905	14813011	14698908	35759912	41480176	36601832	4808129	3215138	4439013	389213	3.49651e+06	867138	11628962	10731525	9767258	11598884
GCP2_MOUSE	Gamma-tubulin complex component 2 OS=Mus musculus GN=Tubgcp2 PE=2 SV=1	ILPVAASYSTVTR	689.392	2	53.414	167889296	238259664	134087352	278231136	196898736	185385120	456509472	460426496	366698432	62273328	56053884	69030040	28353060	43638244	43112260	135369808	128236488	127425520	131287584
PUM3_MOUSE	Pumilio homolog 3 OS=Mus musculus GN=Pum3 PE=1 SV=2	TNYDIVVR	490.266	2	40.296	28271036	44486652	19126962	8724928	6309904	7.82335e+06	33144792	29765206	19947516	3.70664e+06	3.31918e+06	5.82263e+06	4.5162e+06	7354434	7740499	16241675	14531095	13735781	14855163
GCP2_MOUSE	Gamma-tubulin complex component 2 OS=Mus musculus GN=Tubgcp2 PE=2 SV=1	SSFEYGQVNHALAAAMR	617.96545, 926.4437	2, 3	59.136	48593948	57022712	33500168	83647280	57477528	45166976	147107152	133423880	108763968	13740273	12734395	22628720	9200133	11027373	9473989	29042806	27021336	28411342	29775148
TAOK2_MOUSE	Serine/threonine-protein kinase TAO2 OS=Mus musculus GN=Taok2 PE=1 SV=3	AGNILLSEPGLVK	655.889	2	62.66	65055208	98081448	47554360	30997402	27044852	13998090	76896032	95611152	68865488	13082911	9990401	12409531	12057985	16543371	16383718	27804622	30185478	29728476	35107736
GCP5_MOUSE	Gamma-tubulin complex component 5 OS=Mus musculus GN=Tubgcp5 PE=2 SV=2	TPLEEQDHNR	619.791	2	17.165	19430722	9497039	6034016	11182452	13230796	7.87534e+06	13581221	13884783	13305868	4776574	2751710	3.22782e+06	2.83207e+06	3.23781e+06	1400440	7629035	7435697	8070584	7439923
NEDD1_MOUSE	Protein NEDD1 OS=Mus musculus GN=Nedd1 PE=1 SV=2	GSGAAQDEAGLAR	601.792	2	22.041	128659848	153625472	103899544	170236448	204203824	171149712	315130528	255557120	265376384	43284792	36296760	46708816	19824612	32182380	30696412	115360032	135078432	128020280	121788520
LIMA1_MOUSE	LIM domain and actin-binding protein 1 OS=Mus musculus GN=Lima1 PE=1 SV=2	YQAAVSK	383.708	2	16.529	1.25151e+06	24293910	942294	1.19174e+06	1087987	2.68796e+06	1.61214e+06	3.03959e+06	913915	901511	1.20369e+06	1.56973e+06	1.3739e+06	2.53272e+06	1772722	2.58995e+06	3.00557e+06	2810614	3108043
THOC6_MOUSE	THO complex subunit 6 homolog OS=Mus musculus GN=Thoc6 PE=2 SV=1	SPEVLSGGEDGAVR	686.841	2	34.105	6.33065e+06	19751046	5.24843e+06	45844492	19105702	21255604	16685051	19734440	14614978	5131460	5.17045e+06	6370197	1.0248e+06	3.431e+06	2.26435e+06	11728995	10411095	11886473	11890409
RT22_MOUSE	28S ribosomal protein S22, mitochondrial OS=Mus musculus GN=Mrps22 PE=1 SV=1	YVFTDISYNIPHR	542.2754, 812.90985	2, 3	60.963	30228078	59766512	14844455	202078160	162518400	125713712	90340528	90215344	92461136	13333361	5.76797e+06	7721822	5835911	7570716	9090056	29997304	22942478	18290082	21845180
ANFY1_MOUSE	Ankyrin repeat and FYVE domain-containing protein 1 OS=Mus musculus GN=Ankfy1 PE=2 SV=1	GDLFASTFLIK	606.338	2	81.54	13091948	15874507	9177436	75027560	56011476	33078968	29105050	22502670	20975442	3.02786e+06	2.6825e+06	3131011	1.8918e+06	2819060	3481198	12351867	12831761	10863784	10305224
TEP1_MOUSE	Telomerase protein component 1 OS=Mus musculus GN=Tep1 PE=1 SV=1	QQLNLR	386.228	2	26.137	1.29994e+06	1.69015e+06	479745	849737	802081	1.02348e+06	7264636	8897363	6.29613e+06	17701654	12640274	12870496	159567	270187	315484	2.94547e+06	3020697	3.15374e+06	3.5979e+06
PLAK_MOUSE	Junction plakoglobin OS=Mus musculus GN=Jup PE=2 SV=3	LNTIPLFVQLLYSSVENIQR	783.107	3	97.585	13431130	3.48458e+06	7413719	28278358	12335734	7.37852e+06	693867	8167911	10788583	10616072	1039908	4.27101e+06	3472169	1.37111e+06	385739	68816	0	0	17196.4
MYCB2_MOUSE	Probable E3 ubiquitin-protein ligase MYCBP2 OS=Mus musculus GN=Mycbp2 PE=1 SV=2	GTTITGTAGTTVGK	632.842	2	27.328	28545234	32673972	20269012	23634006	18084860	18163220	74239336	67579944	53727008	17023014	16020053	15980267	4.40504e+06	6.73199e+06	6400009	28086966	26741850	25043934	28300834
SPD2A_MOUSE	SH3 and PX domain-containing protein 2A OS=Mus musculus GN=Sh3pxd2a PE=1 SV=1	YVTVQPYTSQSK	700.857	2	33.848	16072766	24539204	10310964	8.31265e+06	6.53223e+06	5473416	24185964	25748566	23756552	2.53235e+06	2.46754e+06	3.04178e+06	2.07971e+06	4499670	4.38268e+06	10898376	9492292	8756989	10761904
PUM3_MOUSE	Pumilio homolog 3 OS=Mus musculus GN=Pum3 PE=1 SV=2	EAVVYLAHTHDGAR	385.449	4	31.104	11880118	25023086	5.49953e+06	2.18524e+06	1.30343e+06	1.40208e+06	13754817	12268240	10499513	2.02605e+06	1.52839e+06	1.84973e+06	1874286	3.37884e+06	3.87838e+06	6779752	4.35767e+06	5436262	4254457
RUVB2_MOUSE	RuvB-like 2 OS=Mus musculus GN=Ruvbl2 PE=2 SV=3	QASQGMVGQLAAR	658.841	2	37.039	187420880	254795008	119444512	129434736	134034896	112103960	222600144	301845984	225161680	59593476	40316196	38495268	25727684	53853624	41406964	121291608	115635112	125492496	125076128
NEST_MOUSE	Nestin OS=Mus musculus GN=Nes PE=1 SV=1	VQDVTQR	423.227	2	15.658	184362	21266132	1309044	275585	438228	3.25896e+06	83141.8	96802.7	90773.4	101810	53536.2	21371.3	171018	2.95274e+06	1.78452e+06	1.37036e+06	1.52074e+06	1.38758e+06	1.75285e+06
HXK1_MOUSE	Hexokinase-1 OS=Mus musculus GN=Hk1 PE=1 SV=2	GAAMVTAVAYR	555.294	2	42.552	22279300	22753146	14886248	25107854	21078912	21012778	17055846	14058698	12620069	3.98869e+06	2.72625e+06	3.51807e+06	2371277	5.0252e+06	5.53427e+06	10719035	12151793	10564123	12410046
MRM3_MOUSE	rRNA methyltransferase 3, mitochondrial OS=Mus musculus GN=Mrm3 PE=2 SV=1	LSSVMTIVK	489.289	2	51.988	40085140	58667532	33104978	47412664	47196964	35240208	78780360	87203336	59264456	10335626	4.91633e+06	7220332	4.90225e+06	11465026	12129080	28426596	30057866	30550332	29435162
MAP1S_MOUSE	Microtubule-associated protein 1S OS=Mus musculus GN=Map1s PE=1 SV=1	LLSPALGVVFLNAR	490.63303, 735.4462	2, 3	90.631	86770720	118974512	44538252	108157584	93786880	87892888	120978720	149288720	128258336	36051080	27716160	35927856	11505427	20178370	22438346	25729758	25465640	21954274	22719902
H2AZ_MOUSE	Histone H2A.V OS=Mus musculus GN=H2afv PE=1 SV=3	HLQLAIRGDEELDSLIK	650.695	3	68.491	462713	61790832	2481625	25536.5	222986	9075666	3830961	33223144	4469602	7910833	2991166	3.67501e+06	362982	7.32187e+06	6319344	73190.9	57481.6	38194.2	32909
GCP3_MOUSE	Gamma-tubulin complex component 3 OS=Mus musculus GN=Tubgcp3 PE=2 SV=2	VTSYASLFAQALPR	508.613	3	79.207	27787336	40728900	18344742	46765576	41677172	33245712	71921776	70250120	53813384	8982258	6.97714e+06	10268817	6111279	5.64559e+06	7.07029e+06	21266140	14299409	14125229	14161959
DESP_MOUSE	Desmoplakin OS=Mus musculus GN=Dsp PE=3 SV=1	DLKDEIVR	494.278	2	36.184	40520240	18025552	34588024	27289020	41565188	7.63641e+06	5.48974e+06	12263053	50270056	22893530	13623403	14500439	13444143	4.58342e+06	2.18051e+06	21143258	14284705	15403326	19699486
RT22_MOUSE	28S ribosomal protein S22, mitochondrial OS=Mus musculus GN=Mrps22 PE=1 SV=1	KIDGLLIDQIQR	471.28082, 706.4181	2, 3	58.99	11202327	11929681	8390689	93972912	47839556	53413944	27214932	27451972	19311312	2.72326e+06	1.33603e+06	2510675	1.16202e+06	2.2991e+06	3.38183e+06	12886111	12525550	12739894	12299732
GCP3_MOUSE	Gamma-tubulin complex component 3 OS=Mus musculus GN=Tubgcp3 PE=2 SV=2	YLLDVLNKK	553.336	2	56.292	32316800	36860380	21579466	57602184	38188748	27127970	87237304	91723336	71429032	9316087	9812738	13180279	4.02036e+06	8178486	7.51636e+06	22759412	23318126	21849128	27066452
GCP2_MOUSE	Gamma-tubulin complex component 2 OS=Mus musculus GN=Tubgcp2 PE=2 SV=1	LTLDQGSVQGPPTETER	914.46	2	42.577	57614684	83858568	45769780	93061504	107394888	114850744	170699328	160960592	134088816	23500936	22410396	24395250	9053683	17953660	13702678	65937956	68416008	59577572	68667800
FOCAD_MOUSE	Focadhesin OS=Mus musculus GN=Focad PE=1 SV=1	VTTQLAQADSSQVPNLIPVLM[147.0354]FK	839.456	3	91.164	23142924	29707128	12695726	54665212	32347756	22268768	27115772	52616516	39760176	8626070	4580660	7.17363e+06	3425056	5.759e+06	5084693	10840128	11232976	10238606	11221817
RUVB2_MOUSE	RuvB-like 2 OS=Mus musculus GN=Ruvbl2 PE=2 SV=3	EVVHTVSLHEIDVINSR	487.5132, 649.6824	3, 4	55.213	150399536	185982944	99599752	190116528	104759536	91619136	206774352	181280384	117877688	25449302	21371356	39521252	23733094	36781108	34472000	54689416	55080944	47721952	51709208
MVP_MOUSE	Major vault protein OS=Mus musculus GN=Mvp PE=2 SV=3	VPHN[115.0269]AAVQVYDYR	511.588	3	40.901	0	10374505	0	709.648	554087	0	5149874	1.5285e+06	5029083	20522514	16668864	16234727	1.12901e+06	809718	324419	3323477	871272	774928	1.44212e+06
FOCAD_MOUSE	Focadhesin OS=Mus musculus GN=Focad PE=1 SV=1	TSVPTDYSYLPEGSFIR	966.474	2	70.809	57909088	70517384	38579076	86535848	54168008	52479576	87047304	93373416	68259008	17471070	14542121	25276148	12103335	11788776	12547344	31233888	31928768	28626360	29821608
MZT2_MOUSE	Mitotic-spindle organizing protein 2 OS=Mus musculus GN=Mzt2 PE=1 SV=1	GGPILGNVTISAER	692.384	2	55.798	38664796	64230320	24407204	35892288	29277976	48478804	143217024	130731864	108250800	18464502	14365467	15592094	6941354	10426407	10464992	30224662	31913206	30477736	35079540
GCP2_MOUSE	Gamma-tubulin complex component 2 OS=Mus musculus GN=Tubgcp2 PE=2 SV=1	VLAIETK	387.242	2	32.562	104842144	141122864	88465224	177684544	149845472	134898976	263835232	261039184	219785952	40280964	39261592	36904068	17928502	27933282	27363376	118109632	99098160	100953992	124024216
PRP8_MOUSE	Pre-mRNA-processing-splicing factor 8 OS=Mus musculus GN=Prpf8 PE=1 SV=1	SGMSHEEDQLIPNLYR	630.301	3	58.978	8854521	35424900	9212351	2.88644e+06	5538254	6777908	23970590	28761682	14215610	6275171	5679032	8983337	4.7454e+06	3410449	3.55726e+06	6526519	5.50418e+06	7625791	5617101
TBG1_MOUSE	Tubulin gamma-1 chain OS=Mus musculus GN=Tubg1 PE=1 SV=1	EDIFKDNFDEMDTSR	621.27	3	55.824	23070794	33005364	19806942	37647096	38901224	35109040	73595928	72255504	54474056	9585406	7.88193e+06	11600471	2926389	7.64774e+06	6.05252e+06	19736914	18433894	19783516	22217126
AVEN_MOUSE	Cell death regulator Aven OS=Mus musculus GN=Aven PE=1 SV=2	ALEQLPLAVR	555.338	2	59.993	179769760	233442656	137388208	227475184	172130928	170554400	228293648	270956832	217162144	62316316	60837864	76108960	37531032	45800524	37331720	105776504	103966984	116374584	115683792
GCP3_MOUSE	Gamma-tubulin complex component 3 OS=Mus musculus GN=Tubgcp3 PE=2 SV=2	AVFDQIIELQNAQDVM[147.0354]YR	723.694	3	75.943	29870458	42026888	20151624	57207928	44697664	28000990	65868836	73270000	55711136	11015528	5334404	7459368	4569284	8676520	7013119	17375180	12050604	10673182	11738543
TRPM8_MOUSE	Transient receptor potential cation channel subfamily M member 8 OS=Mus musculus GN=Trpm8 PE=1 SV=1	LIYIAQSK	468.284	2	42.148	272582400	486982560	245381120	530309152	353061184	272888064	474416352	518411872	289923520	85834736	78175448	60895088	67965448	95429136	58036424	209113488	215610144	186452752	224450752
IF6_MOUSE	Eukaryotic translation initiation factor 6 - Mus musculus (Mouse)	DSLIDSLT	863.437	1	64.51	78976856	104048296	64520508	213104496	155191120	133480112	121304376	118328784	119506072	11534163	10860916	9773652	10664727	21004172	22893272	61543520	63384752	60674396	56142628
EXOSX_MOUSE	Exosome component 10 OS=Mus musculus GN=Exosc10 PE=1 SV=1	IYEISNR	447.737	2	28.269	10646797	13606785	4546910	8.18102e+06	3370551	2889812	22176736	11760219	12256498	4.68188e+06	2.33178e+06	4291680	1.82826e+06	1.43083e+06	3.09025e+06	3.94142e+06	7541005	6.53765e+06	6746734
MYCB2_MOUSE	Probable E3 ubiquitin-protein ligase MYCBP2 OS=Mus musculus GN=Mycbp2 PE=1 SV=2	VLPEVTPNR	512.793	2	35.705	80999608	106640752	57755368	61353768	55984432	42720328	170742432	175581616	149422816	50080216	46172936	46370536	14691288	21368482	18154276	81505936	65999008	66569256	72463168
NEST_MOUSE	Nestin OS=Mus musculus GN=Nes PE=1 SV=1	SLDKENQESLVSLNEGGMETVK	803.061	3	52.993	572641	78913936	3.22264e+06	2.28876e+06	1.50445e+06	12262261	586535	564630	326064	353036	402347	450927	398262	12338412	5.5619e+06	2.80648e+06	2.81151e+06	3.0346e+06	2.96302e+06
MRT4_MOUSE	mRNA turnover protein 4 homolog OS=Mus musculus GN=Mrto4 PE=2 SV=1	YMWDAQSGR	557.243	0	39.603	1.66399e+06	2.40765e+06	307281	6.58655e+06	4984116	4349519	7.44043e+06	8.29628e+06	5099015	727997	1.29101e+06	123953	0	470569	499549	3.24505e+06	2519642	3.54821e+06	1.68356e+06
MLTK_MOUSE	Mitogen-activated protein kinase kinase kinase MLT OS=Mus musculus GN=Mltk PE=1 SV=1	YQQITPSINPSR	702.3662, 702.3669	2	40.803	24992000	40399284	10067348	22067142	16507946	10631425	50747992	37401932	26073192	13076027	10312687	13682764	4278138	7.92022e+06	4541028	22221842	18063684	18849808	21862352
FOCAD_MOUSE	Focadhesin OS=Mus musculus GN=Focad PE=1 SV=1	AAIGFFITGGK	541.306	2	68.742	91032608	95308912	57481084	150082080	85606528	78299672	129516440	149847312	103970968	29224668	22965402	38560248	16833004	18895196	18370642	38709896	38803520	35691252	41515716
MRM3_MOUSE	rRNA methyltransferase 3, mitochondrial OS=Mus musculus GN=Mrm3 PE=2 SV=1	VLSPSGQVEER	600.815	2	27.094	126916456	171302000	73030624	99019472	106120168	81926984	243964192	197237760	174549072	42396704	22715700	27621348	16456869	33184586	32922052	97340064	85352520	81558392	102728328
RUVB2_MOUSE	RuvB-like 2 OS=Mus musculus GN=Ruvbl2 PE=2 SV=3	AVLIAGQPGTGK	556.327	2	35.122	456131712	484258016	307154208	486658112	308020576	276878112	559664256	527613120	371820032	107993816	84926808	98391240	70437288	104835416	102771944	313773824	274059712	281236992	306345344
RS5_MOUSE	40S ribosomal protein S5 OS=Mus musculus GN=Rps5 PE=2 SV=3	HAFEIIHLLTGENPLQVLVNAIINSGPR	767.17914, 1022.56934	3, 4	97.642	80641264	44582284	5276807	3.9649e+06	34183548	1.88995e+06	15679304	6.88136e+06	178402	3.60781e+06	10246452	744493	10975512	17311410	798176	10094124	12021756	3.6664e+06	567201
MYCB2_MOUSE	Probable E3 ubiquitin-protein ligase MYCBP2 OS=Mus musculus GN=Mycbp2 PE=1 SV=2	LASIIGVK	400.766	2	47.086	69187600	77241576	58086460	59396568	47535900	37350500	170806080	161015648	132775216	44639164	39609400	39187960	14325868	17039848	14215586	60025020	59495480	64857580	72748936
GCP3_MOUSE	Gamma-tubulin complex component 3 OS=Mus musculus GN=Tubgcp3 PE=2 SV=2	YLLLGQGDFIR	647.861	2	75.001	107574384	125549824	79831488	189165712	142817920	103326552	284937184	290665344	223542864	37696016	29674948	30636078	18060476	26167670	25541050	69695960	61768756	56867196	57087388
GCP2_MOUSE	Gamma-tubulin complex component 2 OS=Mus musculus GN=Tubgcp2 PE=2 SV=1	AASAPYFEILEK	669.851	2	69.152	91979960	124765592	71074616	165682416	129252248	89041264	240661696	274057184	210517440	35404284	33773992	42730496	16175368	22630718	25384012	74886784	77911304	73747640	80957608
LARP7_MOUSE	La-related protein 7 OS=Mus musculus GN=Larp7 PE=1 SV=2	DKVEASSLPEAR	651.339	2	26.99	9807883	14645102	4646871	22753496	9533883	10270825	19167596	11904436	10629998	6158307	5861936	15329571	1.38126e+06	2067627	3.04544e+06	9601859	8719293	8164247	10423566
GCP2_MOUSE	Gamma-tubulin complex component 2 OS=Mus musculus GN=Tubgcp2 PE=2 SV=1	YQMLFR	429.22	2	51.2	24450176	29469886	22527336	56779804	33909504	21691332	97926296	97813888	68260408	10239562	10538833	12728305	3.53462e+06	7.14553e+06	6402890	26154544	27267952	30685450	29280138
MAP1S_MOUSE	Microtubule-associated protein 1S OS=Mus musculus GN=Map1s PE=1 SV=1	QPLNTTNPSR	564.294	2	19.946	11638305	19442304	4.8476e+06	6463801	10286464	8.34733e+06	23998136	26638002	21970422	9144474	7.09602e+06	6221920	2.55024e+06	3055662	2.43029e+06	9128563	11413700	9198043	8616855
DESP_MOUSE	Desmoplakin OS=Mus musculus GN=Dsp PE=3 SV=1	NLHSEISGKR	380.87573, 570.80994	0, 2	17.71	67326376	18725412	30197394	28308854	31495646	12452615	10952153	11223705	33626960	27596534	10037957	14140170	13315535	7.07946e+06	5651211	19477640	20642372	21637054	17786968
MYCB2_MOUSE	Probable E3 ubiquitin-protein ligase MYCBP2 OS=Mus musculus GN=Mycbp2 PE=1 SV=2	HPSPELSR	461.74	2	18.585	51359312	59123376	33396844	25366148	27427602	30051038	116155864	77417752	76905056	30342850	19541742	28128772	9999337	9787200	12472446	35583716	38626192	37530904	37901688
RBM3_MOUSE	Putative RNA-binding protein 3 OS=Mus musculus GN=Rbm3 PE=2 SV=1	YDSRPGGYGYGYGR	784.351	2	29.876	194107616	28042878	10345154	38169812	14228642	10022539	28078592	65162728	14816289	45686340	9715460	11299313	14806776	13796867	23606424	32950140	29699734	30334164	33051736
CLPP_MOUSE	Putative ATP-dependent Clp protease proteolytic subunit, mitochondrial OS=Mus musculus GN=Clpp PE=2 SV=1	IMIHQ[129.0426]PSGGAR	584.3	2	27.975	19381198	20474268	22727986	9359779	6.08409e+06	7.7564e+06	84165256	49395976	47531292	6.02015e+06	7.06536e+06	7166116	5728106	3930741	4451189	12352547	15386961	16285118	23168192
GCP2_MOUSE	Gamma-tubulin complex component 2 OS=Mus musculus GN=Tubgcp2 PE=2 SV=1	TFLVDPNLDLSIR	751.916	2	81.441	163536624	192107120	118303000	219772704	226654368	135670768	370943648	384546272	329779328	54051268	47294352	41999652	27552650	40759604	38614652	48109444	39180692	29160364	22328018
GCP2_MOUSE	Gamma-tubulin complex component 2 OS=Mus musculus GN=Tubgcp2 PE=2 SV=1	LEALLELALR	570.854	2	85.102	99057784	81528728	82523992	187299392	96239776	87533064	164700368	204976960	55121856	29330646	28304610	28771750	15128024	19234778	25012136	463167	517956	165047	287298
VIME_MOUSE	Vimentin - Mus musculus (Mouse)	LQDEIQNM[147.0354]KEEMAR	584.27423, 875.90784	0, 3	28.538	963944	896967616	41753780	1.40648e+06	8.24691e+06	138319136	29106628	238336976	29819850	33046678	39428228	25892330	6524370	99000376	106535712	102823936	119698512	93021824	112992000
NEDD1_MOUSE	Protein NEDD1 OS=Mus musculus GN=Nedd1 PE=1 SV=2	SQDFSSFDDTGK	667.281	2	35.936	32270936	37107392	24489998	56858776	58472896	52560696	92924152	70338864	63125032	10766817	11144534	13035774	3.52255e+06	8930251	8745674	38188956	34118004	34831716	41432528
U520_MOUSE	U5 small nuclear ribonucleoprotein 200 kDa helicase OS=Mus musculus GN=Snrnp200 PE=1 SV=1	YISSQIERPIR	454.59	3	35.742	9804152	27195264	9559464	5493315	2.93894e+06	6015419	21102056	27319696	14029872	4670889	6318183	6411707	3.83189e+06	2814384	3.87461e+06	7761400	7806836	9346740	8758291
DESP_MOUSE	Desmoplakin OS=Mus musculus GN=Dsp PE=3 SV=1	KREYENELAK	640.336	2	18.705	21612542	3238874	8.29499e+06	7.14814e+06	12500560	1.6388e+06	2592208	2.71657e+06	13785726	7.94503e+06	2.26704e+06	4.40936e+06	3.96822e+06	2.62054e+06	920557	5538083	7145104	6310479	5.161e+06
DESP_MOUSE	Desmoplakin OS=Mus musculus GN=Dsp PE=3 SV=1	TLELQGLINDLQR	504.95078, 756.9233	2, 3	81.829	45643712	20113834	40806664	40807804	47106060	6.29477e+06	11069455	18626566	57690560	29635066	16957436	20609350	12660484	6314539	5.2254e+06	9602376	8441664	6.00664e+06	4.02041e+06
GCP4_MOUSE	Gamma-tubulin complex component 4 OS=Mus musculus GN=Tubgcp4 PE=2 SV=2	IIKDFYLLGR	413.248	3	62.365	6.38197e+06	10339338	6.664e+06	19609256	10003175	11359917	31216980	27016950	18590016	1.70621e+06	1.58304e+06	1.86938e+06	1.73674e+06	1.40514e+06	2.16886e+06	7.96338e+06	5.84372e+06	6435315	8.34818e+06
GCP3_MOUSE	Gamma-tubulin complex component 3 OS=Mus musculus GN=Tubgcp3 PE=2 SV=2	AALEELQR	465.257	2	32.364	171100752	238629744	128096944	272446464	252355056	226840128	412394784	416328448	357232416	71572616	66014256	67469272	31573004	48233508	42426104	195509952	156803728	165259680	197053600
RT27_MOUSE	28S ribosomal protein S27, mitochondrial OS=Mus musculus GN=Mrps27 PE=2 SV=1	QEYQALSAAEK	619.308	2	30.407	7.33201e+06	7.52889e+06	3.02542e+06	20338866	26947260	18974846	12006234	13272859	13049709	1.80154e+06	724618	798504	858496	1.68001e+06	1.52696e+06	8595962	7503019	7.64821e+06	8437160
MYCB2_MOUSE	Probable E3 ubiquitin-protein ligase MYCBP2 OS=Mus musculus GN=Mycbp2 PE=1 SV=2	VTSMTFLTGK	542.79	2	53.564	21481204	26697982	17026260	18267896	13633186	12383153	56842088	56858176	44118536	14284822	12366904	15793355	3.56254e+06	6.55292e+06	4721606	16568154	20101900	18401664	20983236
SPAS2_MOUSE	Spermatogenesis-associated serine-rich protein 2 OS=Mus musculus GN=Spats2 PE=1 SV=1	TADPSNPGR	457.719	2	14.625	7711484	12283551	1.3088e+06	3.50744e+06	1.97595e+06	6.4857e+06	13801150	8361186	6.77757e+06	1.4755e+06	2178512	9845978	1.03283e+06	1.69649e+06	2.12077e+06	4.49678e+06	10309516	8713517	9211023
FIP1_MOUSE	Pre-mRNA 3'-end-processing factor FIP1 OS=Mus musculus GN=Fip1l1 PE=1 SV=1	RLPGAIDVIGQTITISR	604.023	3	73.606	5.24363e+06	15365209	1.9763e+06	672320	846207	2188170	4269264	6.27377e+06	1.72299e+06	1.29656e+06	1.91201e+06	2.76255e+06	1.99558e+06	1.63767e+06	1.51588e+06	810872	101506	112419	4371.87
GCP3_MOUSE	Gamma-tubulin complex component 3 OS=Mus musculus GN=Tubgcp3 PE=2 SV=2	LDFNEHYK	533.254	2	32.3	36584240	38809620	19535368	56444684	42585680	30099598	81268232	74511016	59103164	10848732	14626792	17654898	7.10637e+06	7703680	6852006	35679716	28039006	32899560	35464488
LMNB1_MOUSE	Lamin-B1 - Mus musculus (Mouse)	LQEKEELR	522.788	2	19.166	712566	47604348	2.86957e+06	667165	1.54809e+06	8573455	3.99681e+06	13105906	3.17745e+06	3.56239e+06	3.98464e+06	5239183	693518	5966942	5.02051e+06	6.66432e+06	7633465	6.63443e+06	6.70303e+06
STK3_MOUSE	Serine/threonine-protein kinase 3 OS=Mus musculus GN=Stk3 PE=1 SV=1	TLTEDEIATILK	673.876	2	71.528	49943116	67413272	37027196	55758216	41229972	29059006	21810936	19426870	12325874	7.83404e+06	5442599	8.0139e+06	7.87207e+06	13999629	13380214	17248892	16969174	16397603	14875974
PLAK_MOUSE	Junction plakoglobin OS=Mus musculus GN=Jup PE=2 SV=3	LLNQPNQWPLVK	725.415	2	64.622	27903826	22737768	47667472	45418412	41883128	15647923	9287356	21145394	67733648	35612308	13070670	19057002	5452690	11246744	5.75528e+06	17537988	17621302	17501532	17884440
GCP2_MOUSE	Gamma-tubulin complex component 2 OS=Mus musculus GN=Tubgcp2 PE=2 SV=1	WPLSLIINR	556.336	2	80.903	24059616	24311912	22278432	64860216	30399530	20980328	77507872	58326656	54497296	8.00732e+06	8635243	12461895	3015350	6535816	6590112	11319943	11517616	8877526	8297909
GCP3_MOUSE	Gamma-tubulin complex component 3 OS=Mus musculus GN=Tubgcp3 PE=2 SV=2	GFPNALSR	431.232	2	39.353	93633744	127354472	76535928	153716768	151893648	142520240	264913840	276824960	220166544	37036548	40187940	38438948	16356761	26966620	24737196	115193712	102418976	111899768	118816848
DSG1A_MOUSE	Desmoglein-1-alpha OS=Mus musculus GN=Dsg1a PE=2 SV=2	IIRQEPSDSPM[147.0354]FIINR	644.673	3	49.982	25727930	3.50153e+06	3.47551e+06	1.83268e+06	13580194	2.03387e+06	1.67661e+06	1.26441e+06	6229869	8680916	2.10458e+06	5.67169e+06	3.4042e+06	3.28463e+06	798188	3.97934e+06	3.55389e+06	2.78959e+06	1.37324e+06
RUVB1_MOUSE	RuvB-like 1 - Mus musculus (Mouse)	AQTEGINISEEALNHLGEIGTK	775.397	3	69.999	332987232	353866592	200733216	307707520	221342128	171538880	420604704	391345984	245644912	72692624	47379736	71731504	55525732	80679728	67079204	100909432	108534760	104335296	90183864
MYCB2_MOUSE	Probable E3 ubiquitin-protein ligase MYCBP2 OS=Mus musculus GN=Mycbp2 PE=1 SV=2	SEAITTPGVR	515.782	2	30.532	58297432	65097900	40419152	42950044	33174428	31542720	128929184	118050136	98672992	31549558	31225936	30841314	10885595	14170622	12465321	51467448	45361796	47755508	54725532
DESP_MOUSE	Desmoplakin OS=Mus musculus GN=Dsp PE=3 SV=1	LTYEIEDEKRR	484.588	3	27.634	38832532	15769109	32748158	36076700	35854456	8256838	7.64705e+06	11248328	37551748	21965046	10931189	12590810	10811804	5.21729e+06	3980389	18335150	15736457	15050814	19412328
MIC60_MOUSE	MICOS complex subunit Mic60 OS=Mus musculus GN=Immt PE=1 SV=1	TFDSAVAK	419.719	2	24.254	1.4873e+06	34058664	2167535	2.15847e+06	3.31966e+06	10958632	5354072	9252925	4.0926e+06	4.22044e+06	4177684	7005879	1.42072e+06	4376379	2842748	4.9975e+06	6.30918e+06	5.83356e+06	6367186
PWP1_MOUSE	Periodic tryptophan protein 1 homolog OS=Mus musculus GN=Pwp1 PE=1 SV=1	SPQQTPM[147.0354]ES	510.718	0	15.5	645180	1.13389e+06	374918	14742983	1.82146e+06	5602333	1.11152e+06	889076	657388	159388	184801	205543	204064	96769	193625	2.03189e+06	2224304	1822837	2.13151e+06
MAP1S_MOUSE	Microtubule-associated protein 1S OS=Mus musculus GN=Map1s PE=1 SV=1	LNPPAQLPASEGLR	731.905	2	51	138962832	191121808	115023024	182616880	158638256	143071888	199018976	249413504	187545248	41645864	48739080	59777884	21741014	42913044	37581092	88673104	95431288	94971400	90594552
PLAK_MOUSE	Junction plakoglobin OS=Mus musculus GN=Jup PE=2 SV=3	LLWTTSR	438.751	2	47.254	26812444	10970195	25007950	26946108	20742964	9348693	12153664	16078819	45243796	25110136	12838558	17719572	2.91229e+06	7905291	3.63124e+06	15725466	15949982	16600110	20247578
PRP8_MOUSE	Pre-mRNA-processing-splicing factor 8 OS=Mus musculus GN=Prpf8 PE=1 SV=1	IHIFFR	416.746	0	52.651	6.5024e+06	14372336	4459386	2.1436e+06	1.44598e+06	2.40836e+06	8.37904e+06	12155065	4.47122e+06	1.95004e+06	1.77099e+06	2572377	1.4591e+06	2.08643e+06	2.28718e+06	2.80802e+06	2.61782e+06	2.88533e+06	2.04974e+06
RBM3_MOUSE	Putative RNA-binding protein 3 OS=Mus musculus GN=Rbm3 PE=2 SV=1	GFGFITFTNPEHASDAMR	666.645	3	72.844	120399896	23316348	10388152	35635456	9327815	7575698	32339284	52683460	15917969	42279280	7291801	9835516	12439288	8830792	14222728	14214330	13244303	12324966	12443731
SMC5_MOUSE	Structural maintenance of chromosomes protein 5 OS=Mus musculus GN=Smc5 PE=2 SV=1	VTEQQFIELDDNR	803.889	2	52.404	20843838	23660214	9485979	10888869	7923437	3.6891e+06	39858256	50086792	34659008	3.94749e+06	6325466	5.49932e+06	2.10788e+06	5654636	4691947	9971323	10380421	10011162	10392219
TRIP4_MOUSE	Activating signal cointegrator 1 OS=Mus musculus GN=Trip4 PE=1 SV=1	DLLPHQESR	547.782	2	28.513	22068826	37189080	12753797	6799497	6.31329e+06	1.87371e+06	73999664	52358952	35264892	16199510	14106077	17168148	2.26482e+06	6738981	7640235	13029875	14967181	23324908	18171730
GCP5_MOUSE	Gamma-tubulin complex component 5 OS=Mus musculus GN=Tubgcp5 PE=2 SV=2	YPEDSLR	440.214	2	25.959	12474176	17616760	9506658	28023564	21709666	15587681	33146456	31575984	30787066	4.54428e+06	4.33647e+06	3.82571e+06	2306655	4206149	2.6401e+06	11590594	14368934	13339003	16521132
PHLB2_MOUSE	Pleckstrin homology-like domain family B member 2 OS=Mus musculus GN=Phldb2 PE=1 SV=2	RALEEEK	437.735	2	26.444	38986404	12901432	22060988	29467248	21358312	7875624	4776555	6.9403e+06	14591103	12825513	8866857	13035317	9015337	5881552	2.20703e+06	10640246	12151988	11879092	13535175
RIN1_MOUSE	Ras and Rab interactor 1 OS=Mus musculus GN=Rin1 PE=1 SV=1	LSADGSLGR	438.233	0	24.798	23018560	34580980	17704332	30220690	23678436	23908776	3.49752e+06	2983598	2.10053e+06	1423511	1.83894e+06	2.49181e+06	4.66869e+06	5869740	6.89236e+06	11349364	10905737	10456428	11300200
RT27_MOUSE	28S ribosomal protein S27, mitochondrial OS=Mus musculus GN=Mrps27 PE=2 SV=1	EKEEYHLADLASLMDK	631.31	3	66.317	11152566	14756039	10871601	61975304	42582980	39039684	22114000	21220824	19543432	4378459	1.48321e+06	3.27856e+06	2.25404e+06	3177626	3.09991e+06	8871774	8696204	8525565	11369487
FXR2_MOUSE	Fragile X mental retardation syndrome-related protein 2 - Mus musculus (Mouse)	DVHEDSVTIFFENNWQSER	784.689	3	75.443	8.15225e+06	11011910	1669242	9045531	12131196	3256633	35108576	20336086	21295950	6983082	5602017	5.77113e+06	1.10738e+06	2.95243e+06	787575	810299	748060	248815	394147
RUVB1_MOUSE	RuvB-like 1 - Mus musculus (Mouse)	KTEITDKLR	552.325	2	22.84	63662120	75570488	47604400	50000992	45902248	51991836	77905592	79321048	74349632	15271455	8352240	12140247	12190415	16598619	14738915	39719968	41384816	44085220	36982688
FOCAD_MOUSE	Focadhesin OS=Mus musculus GN=Focad PE=1 SV=1	IFDLLPNR	494.286	2	65.659	74136064	99485704	59267884	149483504	89755040	79426704	134841824	146490000	107297136	32875510	8734192	37036200	16322099	19531520	18487806	44936336	43895432	39191400	48260272
RUVB2_MOUSE	RuvB-like 2 OS=Mus musculus GN=Ruvbl2 PE=2 SV=3	DYDAM[147.0354]GSQTK	566.235	2	15.33	13001775	16487393	8.29716e+06	15976935	12421756	9532574	14512141	13064055	10162582	2.5084e+06	1.90653e+06	2.55548e+06	2.07681e+06	3196856	3.54694e+06	8.2525e+06	8.0506e+06	8.23063e+06	7.29348e+06
IF6_MOUSE	Eukaryotic translation initiation factor 6 - Mus musculus (Mouse)	LNEAKPSTIATSMR	506.93747, 759.9023	2, 3	33.989	70670568	130138408	61746068	242386432	172699840	144483776	145200928	170557744	138157424	25205502	17454168	17974430	12774626	25271290	23300272	87092560	71632864	78660056	85562696
GCP2_MOUSE	Gamma-tubulin complex component 2 OS=Mus musculus GN=Tubgcp2 PE=2 SV=1	VLLDFLM[147.0354]EEK	626.83	2	74.489	23023578	29824666	16226104	44709196	32840844	17662786	61707456	61599460	45393820	7041250	7272142	6635071	3.13763e+06	5.40632e+06	7.59785e+06	17082900	15946007	15057134	15705102
EXOSX_MOUSE	Exosome component 10 OS=Mus musculus GN=Exosc10 PE=1 SV=1	ERPQDRPEDLDVPPALADFIHQQR	711.361	4	73.168	14222228	27358242	5.85305e+06	8664303	5578632	5.18874e+06	33583016	25133586	16290584	7.94587e+06	3107109	7.19279e+06	3.3251e+06	3693223	4.07047e+06	1.09473e+06	797119	384064	792403
SMTN_MOUSE	Smoothelin OS=Mus musculus GN=Smtn PE=2 SV=2	VLLPTGNQR	499.294	2	36.012	18131096	22963928	8189089	11924512	8.30945e+06	6.99264e+06	4.04145e+06	4.19296e+06	2473408	1.67256e+06	1.93509e+06	1.68182e+06	3834581	4567854	3.13651e+06	6379804	5179255	5.81216e+06	6825080
VIME_MOUSE	Vimentin - Mus musculus (Mouse)	M[147.0354]FGGSGTSSRPSSNR	515.236	3	17.001	1.92462e+06	151914640	5.25757e+06	639288	3.73279e+06	22304088	5447404	29563228	6.02144e+06	9445013	6950627	5471802	2.45547e+06	18133710	16748574	18360482	14320270	18406948	13743232
DHX36_MOUSE	Probable ATP-dependent RNA helicase DHX36 OS=Mus musculus GN=Dhx36 PE=2 SV=1	EIGLWYAK	490.266	2	58.557	14718713	15756540	5818517	9028548	7.17041e+06	10091687	32889486	28353752	19239208	11429690	8759932	13577076	2.28022e+06	3.5231e+06	2.72181e+06	8615318	9013808	11164414	9559662
AVEN_MOUSE	Cell death regulator Aven OS=Mus musculus GN=Aven PE=1 SV=2	DQEPEKDGQVAQEETGPEKPSVTR	664.32043, 885.4237	3, 4	26.576	77239184	97911392	45569804	80578144	96586864	62259112	128585640	106975568	91968600	36144388	31436194	37285604	11390446	24860592	15595943	54150148	57019568	55135620	62452040
VIME_MOUSE	Vimentin - Mus musculus (Mouse)	KLHDEEIQELQAQIQEQHVQIDVDVSKPDLTAALR	808.22504, 1010.02924	4, 5	75.266	48301452	2097590656	189394848	26914794	85744600	622278336	127864248	793084352	9943960	166655280	136962784	151257088	65618672	338230912	144741040	1.35725e+06	1.75897e+06	10452619	1.85699e+06
RUVB1_MOUSE	RuvB-like 1 - Mus musculus (Mouse)	ALESSIAPIVIFASNR	563.3181, 844.4738	2, 3	85.348	264803296	266126144	175321264	302394304	201856432	178684720	376999392	320594016	206127920	53942664	42358516	56610588	41883364	61921320	62330212	88076688	113327616	93155888	87152520
ALBU_BOVIN	Serum albumin precursor - Bos taurus	C[160.0307]C[160.0307]TESLVNR	569.753	2	25.327	1.74725e+06	246026	250778	223959	245990	115304	25715864	13616042	39242628	79853.4	20058836	20531516	237413	253594	36945.6	7574516	5512487	5.40534e+06	7.07712e+06
BRCC3_MOUSE	Lys-63-specific deubiquitinase BRCC36 OS=Mus musculus GN=Brcc3 PE=1 SV=1	LAELTGRPMR	572.318	0	49.512	8389664	5.21605e+06	13381218	19818636	15162988	3.70209e+06	4.39365e+06	5786798	22011458	6496525	5948944	9904691	3.55171e+06	1.85204e+06	948463	7.00884e+06	6507812	5312177	6241151
PESC_MOUSE	Pescadillo homolog OS=Mus musculus GN=Pes1 PE=1 SV=1	GSATNYITR	491.752	2	26.114	13556741	36230812	9266674	6.98041e+06	4.72982e+06	7.41651e+06	17720646	13269403	8141001	4751725	2363722	5455839	2.17683e+06	5.13151e+06	6.60228e+06	7591470	8684641	8715440	8957266
RT16_MOUSE	28S ribosomal protein S16, mitochondrial OS=Mus musculus GN=Mrps16 PE=1 SV=1	FVEQLGSYDPLPNSHGEK	672.995	3	55.56	13656634	19583992	7.69397e+06	77032624	36140648	48851536	36079992	27174504	17114892	3.77613e+06	1.54949e+06	3.25711e+06	2.618e+06	3.89703e+06	3.13499e+06	13636103	12335807	11709331	15029579
PRP8_MOUSE	Pre-mRNA-processing-splicing factor 8 OS=Mus musculus GN=Prpf8 PE=1 SV=1	GYLPSHYER	561.274	2	29.8	23625156	52873780	15413670	6244876	5.63994e+06	13577225	30453270	38197664	17521248	6.48664e+06	8751439	9558203	6562046	6343839	8775586	16883342	15020996	14759987	16726852
H2B1P_MOUSE	Histone H2B type 1-M OS=Mus musculus GN=Hist1h2bm PE=1 SV=2	LLLPGELAKHAVSEGTK	441.5076, 588.3423	3, 4	55.709	2.25701e+06	70074192	2.91758e+06	1.04242e+06	1.22345e+06	6.00656e+06	9717040	34378028	6577911	6513834	5866325	6194673	1.3794e+06	9279150	7.09234e+06	5.07446e+06	4.13254e+06	3.77906e+06	1.7521e+06
MYCB2_MOUSE	Probable E3 ubiquitin-protein ligase MYCBP2 OS=Mus musculus GN=Mycbp2 PE=1 SV=2	LISGDAEPTPEQEEK	821.895	2	29.995	30489790	34243568	20218798	21205966	18416368	16708864	71897352	71344304	63786824	19250796	16408728	19637628	3.94235e+06	9617942	6482566	30156582	24137400	24315360	31944502
RBM3_MOUSE	Putative RNA-binding protein 3 OS=Mus musculus GN=Rbm3 PE=2 SV=1	AM[147.0354]NGESLDGR	533.235	0	17.493	26475276	6078388	3.09335e+06	10895846	5434610	4810850	6330396	9991344	2601926	5511877	1.5443e+06	1.70584e+06	3.22546e+06	1.87334e+06	3.31238e+06	4950796	6248611	5562611	6107807
LMNB1_MOUSE	Lamin-B1 - Mus musculus (Mouse)	IQELEDMLAK	595.311	2	56.646	639093	52612616	3204404	1.36708e+06	1.51069e+06	8.2735e+06	3.58351e+06	20991822	2584525	4.15681e+06	4945996	4216760	1.38316e+06	6.56307e+06	5376328	5.86721e+06	6.31493e+06	6751692	7241682
PLAK_MOUSE	Junction plakoglobin OS=Mus musculus GN=Jup PE=2 SV=3	ALM[147.0354]GSPQLVAAVVR	714.405	2	61.391	110074240	71093824	71248768	112318824	108230536	19231482	20562802	34963420	86039816	59865556	40984296	66508320	30792070	14237459	14717622	42564496	39544976	43091176	50618216
GCP2_MOUSE	Gamma-tubulin complex component 2 OS=Mus musculus GN=Tubgcp2 PE=2 SV=1	YTVLPQQIPSFLQK	554.64813, 831.4688	2, 3	77.327	117106848	146177424	80839360	165339280	167918464	133759496	299712256	307098880	260004208	43283172	37767172	43737956	19392446	32010846	30162234	72734360	54238188	62018916	63829680
RT22_MOUSE	28S ribosomal protein S22, mitochondrial OS=Mus musculus GN=Mrps22 PE=1 SV=1	LM[147.0354]TQAQLEEATR	703.852	2	32.878	10997660	14567735	7565710	65046764	39730048	42634560	20013774	18980342	14380885	2.53968e+06	1395920	2.04648e+06	1.96801e+06	2802361	3.08575e+06	18864260	15580241	15473438	18473912
RUVB1_MOUSE	RuvB-like 1 - Mus musculus (Mouse)	QAASGLVGQENAR	650.8342, 650.8345	2	29.174	198968432	215583184	130929560	170850208	154880912	121781720	252655168	252566288	228390640	53937700	37270604	45468184	28921622	55194436	45268692	131913008	124820464	121449824	126682752
RUFY1_MOUSE	RUN and FYVE domain-containing protein 1 OS=Mus musculus GN=Rufy1 PE=1 SV=1	ITDVLDQK	466.259	2	34.051	59916052	88798944	44734804	43424412	44278220	39221272	91428744	79771432	71202416	14517665	16921168	17478486	15352946	15481840	15120135	45726696	38115688	44663940	47852332
DESP_MOUSE	Desmoplakin OS=Mus musculus GN=Dsp PE=3 SV=1	ALLQAILQTEDM[147.0354]LK	801.943	2	85.544	64948308	40996472	70953696	82674488	77570672	16404775	16013594	35408464	68630128	47075388	31813982	33266084	14880506	12559829	14588311	9160615	11474505	9162979	4399746
MYCB2_MOUSE	Probable E3 ubiquitin-protein ligase MYCBP2 OS=Mus musculus GN=Mycbp2 PE=1 SV=2	DHPFLR	392.709	0	27.543	28024242	34058200	19847052	16330157	15984140	14199902	62390728	46650848	42363472	18310190	14835148	14851483	4.96399e+06	7265869	7.255e+06	22973334	20138844	21417044	25009788
FLII_MOUSE	Protein flightless-1 homolog OS=Mus musculus GN=Flii PE=1 SV=1	GGYFPENVK	505.751	2	39.466	63145156	106843672	41482388	95119752	76371624	70453888	86412720	91039704	69820800	12534226	12055472	8973594	10620909	18499362	21184172	52248600	48420964	47969952	53589024
GCP3_MOUSE	Gamma-tubulin complex component 3 OS=Mus musculus GN=Tubgcp3 PE=2 SV=2	EFQDSIPK	482.243	2	34.632	36048544	43466072	24862590	65526784	54634936	44293984	96419784	92096896	74283128	15711360	15319970	17573110	4752519	9082829	11002755	42124488	35429752	37608976	43564012
GCP4_MOUSE	Gamma-tubulin complex component 4 OS=Mus musculus GN=Tubgcp4 PE=2 SV=2	TPPTAVTEHDVNVAFQQSAHK	570.03754, 759.71454	3, 4	45.003	70785464	83906360	65048464	149240096	136527632	103436944	230178800	217054592	197562592	37787312	26133854	34636096	11830595	21767490	18762388	69731168	67035604	71542544	66736408
RUVB2_MOUSE	RuvB-like 2 OS=Mus musculus GN=Ruvbl2 PE=2 SV=3	GTEVQVDDIKR	420.558	3	27.688	68114776	75142384	45622440	92314680	50222492	46333200	97921112	81381856	55047756	14887152	13129046	16533687	11495689	16265377	17282716	45278588	39652800	39275188	46284344
RUVB2_MOUSE	RuvB-like 2 OS=Mus musculus GN=Ruvbl2 PE=2 SV=3	VYSLFLDESR	614.814	2	62.192	436597312	528170720	324067648	514517824	348840736	305078848	537940608	523254624	377902208	111624760	80212848	126060600	84100400	111108664	112328392	237051168	226141648	230647152	276520032
TAOK2_MOUSE	Serine/threonine-protein kinase TAO2 OS=Mus musculus GN=Taok2 PE=1 SV=3	EGTTLEPEEQR	644.805	2	24.316	6447604	12446972	5.60731e+06	6132382	6168661	4.52419e+06	15326330	12138344	16255303	2.17225e+06	2.48341e+06	1.82911e+06	1.72336e+06	2.50298e+06	1.6284e+06	5760959	5727535	7.08859e+06	6.50169e+06
WDR3_MOUSE	WD repeat-containing protein 3 OS=Mus musculus GN=Wdr3 PE=2 SV=1	LITGAADSELR	573.311	2	38.129	7.70253e+06	30389170	2.93337e+06	1.3174e+06	716658	1.09223e+06	32900702	25571414	20137176	7.05805e+06	7747280	6.0791e+06	1.83437e+06	4376793	3607482	9992759	6666308	10789383	9763905
TBG1_MOUSE	Tubulin gamma-1 chain OS=Mus musculus GN=Tubg1 PE=1 SV=1	NVM[147.0354]VSTGR	440.221	2	18.204	25133596	27519850	19604604	54388628	42739036	42202792	53654664	48813484	37148112	6277095	6429449	7.76558e+06	4387721	5626122	7.3188e+06	24018332	24460058	26866832	23548568
RUVB2_MOUSE	RuvB-like 2 OS=Mus musculus GN=Ruvbl2 PE=2 SV=3	ARDYDAMGSQTK	671.807	2	18.987	27343816	26858682	16814774	20645652	20434920	18605510	40506596	39464324	34923500	7.29092e+06	4.67706e+06	6.35288e+06	3.83325e+06	7.11441e+06	6.08986e+06	16520974	17925222	20770446	16906150
MARK3_MOUSE	MAP/microtubule affinity-regulating kinase 3 OS=Mus musculus GN=Mark3 PE=1 SV=2	TATYNGPPASPSLSHEATPLSQTR	828.412	3	46.165	12499517	18136606	4801163	3.78565e+06	8558744	7098897	49906200	30715420	23633376	10781540	11706173	17837226	2.0214e+06	4389210	2.10737e+06	9015470	11308667	10565672	11894926
H2A1F_MOUSE	Histone H2A type 1 OS=Mus musculus GN=Hist1h2ab PE=1 SV=3	AGLQ[129.0426]FPVGR	473.262	2	53.743	2.91786e+06	166039248	12284262	3.95159e+06	4.66203e+06	33650452	28243012	70271864	15188790	16219950	18230976	19367684	1.89808e+06	18990178	22743330	19503540	23133172	30120082	34808592
GCP2_MOUSE	Gamma-tubulin complex component 2 OS=Mus musculus GN=Tubgcp2 PE=2 SV=1	VAIPAQ	598.357	1	30.412	52289048	64820672	37134056	81266648	88039912	91228864	127735464	144216576	130656304	20341326	22029378	22699122	9165593	14679805	13306970	65501180	54654400	58760656	69047360
RPAP3_MOUSE	RNA polymerase II-associated protein 3 OS=Mus musculus GN=Rpap3 PE=1 SV=1	KNPSEGVSLPAGDRPR	560.633	3	29.63	15686864	31173832	11018310	31292834	32575318	41955484	26806736	17136872	16651654	6899911	5631208	14226476	3.75229e+06	4995888	5.20211e+06	16564783	12854510	11475234	15669227
ROA1_MOUSE	Heterogeneous nuclear ribonucleoprotein A1 - Mus musculus (Mouse)	GFGFVTYATVEEVDAAMNARPHK	628.31	4	82.423	7.99978e+06	40273388	2.85917e+06	5712686	3327591	10342633	7928000	13765674	4096852	9348686	335874	1.22294e+06	2.26398e+06	4.53113e+06	5534599	1.07513e+06	358066	247874	169732
RUVB1_MOUSE	RuvB-like 1 - Mus musculus (Mouse)	AVLLAGPPGTGK	540.825	2	44.632	378498016	370442912	259555312	421412736	268531232	230319104	509874784	466542752	301132256	84094048	80134608	95011048	71695200	87662864	84045088	234013328	242310768	233620480	264648768
U5S1_MOUSE	116 kDa U5 small nuclear ribonucleoprotein component - Mus musculus (Mouse)	SIVIRPLEPQPAPHLAR	474.28055, 632.04016	3, 4	54.158	64585368	179010768	30948762	19954388	17868058	30768560	91513040	117325424	72135408	31523418	22237438	25915376	17333282	25517094	23468486	26288948	24484434	21795834	18771946
MYCB2_MOUSE	Probable E3 ubiquitin-protein ligase MYCBP2 OS=Mus musculus GN=Mycbp2 PE=1 SV=2	VYENYSFEELR	724.839	2	54.46	29298894	38868908	18599896	26297792	14110708	14256555	71950688	63690780	46411108	13324961	12442301	19558472	5089377	7.66227e+06	8266769	18687694	19840070	17248308	21557482
SRPK1_MOUSE	Serine/threonine-protein kinase SRPK1 OS=Mus musculus GN=Srpk1 PE=1 SV=2	KVLALQAR	449.795	2	28.254	10050822	13040694	3.19894e+06	6649478	3864209	6.09207e+06	16270038	7656776	6631345	3347780	2.74463e+06	4720650	1.69147e+06	2642024	2036266	6509443	5.66324e+06	3.90072e+06	4285138
GCP3_MOUSE	Gamma-tubulin complex component 3 OS=Mus musculus GN=Tubgcp3 PE=2 SV=2	VLLNQLR	428.275	2	44.14	172631008	186024736	139659680	268056016	238853952	172511568	437641216	415463488	324472896	66864980	61150640	61193736	34953180	47135476	38701784	161881952	162906784	148611600	176382320
GCP4_MOUSE	Gamma-tubulin complex component 4 OS=Mus musculus GN=Tubgcp4 PE=2 SV=2	SGLQVSQDFPFLHPSETSVLNR	820.086	3	79.556	28837244	36567060	23569516	60754728	48692320	24538376	117074720	102637712	84417728	9456458	6.87948e+06	8449901	3657842	7.17958e+06	10745169	18787668	11879880	14086204	13297578
GPTC8_MOUSE	G patch domain-containing protein 8 OS=Mus musculus GN=Gpatch8 PE=2 SV=1	LQ[129.0426]Q[129.0426]AAQ[129.0426]Q[129.0426]HIQ[129.0426]Q[129.0426]QLLAK	926.467	2	61.796	2030424064	443996352	1270063360	715819264	894114176	366839424	350873632	561812800	1506042240	1215043584	315686240	539097472	497565824	245467152	165717728	432968800	486240352	452469184	477190432
TEP1_MOUSE	Telomerase protein component 1 OS=Mus musculus GN=Tep1 PE=1 SV=1	QALETAVNLSVK	636.864	2	51.017	2949104	1.36944e+06	896323	198783	458061	205808	10797297	15894951	10971610	15275269	13804471	15556362	356585	297711	613058	3.13641e+06	1.23969e+06	1.3382e+06	956558
HNRPM_MOUSE	Heterogeneous nuclear ribonucleoprotein M - Mus musculus (Mouse)	GGNRFEPYSNPTKR	406.4565, 541.6066	3, 4	26.129	111814184	258155936	62882752	37920344	33981604	35059364	205614480	117893976	89911392	62518796	42599000	113940736	27363000	37001576	40838532	67938016	67160104	74711600	72354936
NCBP1_MOUSE	Nuclear cap-binding protein subunit 1 OS=Mus musculus GN=Ncbp1 PE=1 SV=2	LTIYTTLVGLLNAR	516.645	3	97.462	20058592	18400330	4.57967e+06	6471721	3617857	5688484	31822916	17336530	12301158	5840211	4583275	8099633	5.05067e+06	3144173	2290251	2612.1	112397	117954	74507.3
PRP8_MOUSE	Pre-mRNA-processing-splicing factor 8 OS=Mus musculus GN=Prpf8 PE=1 SV=1	LKEAYSVK	469.271	2	21.748	11322044	22182714	8304452	3039321	1.84334e+06	6647482	16040064	16102571	7937234	3.44744e+06	5041606	4.58658e+06	3.79317e+06	2.51128e+06	3900189	7.27234e+06	7030961	8713891	6341508
THOC2_MOUSE	THO complex subunit 2 OS=Mus musculus GN=Thoc2 PE=3 SV=1	AEGGYFGQIR	549.273	2	43.028	29873638	37368880	20405210	92499824	42154400	46790480	79693448	78137896	61408180	13620637	7.7154e+06	11476568	4.28544e+06	9083135	8.02872e+06	37615376	33081354	28260916	34711260
RT34_MOUSE	28S ribosomal protein S34, mitochondrial OS=Mus musculus GN=Mrps34 PE=2 SV=1	AM[147.0354]ILAER	410.223	2	27.259	7.3083e+06	8721807	4.73312e+06	36207520	25814198	21943540	13085277	10705665	9656287	3233095	1.3896e+06	1.02024e+06	1.67526e+06	1.17893e+06	2215119	10452483	7903374	8929082	10123824
GCP2_MOUSE	Gamma-tubulin complex component 2 OS=Mus musculus GN=Tubgcp2 PE=2 SV=1	AAPQVPVPR	467.778	2	36.505	91341144	136902752	63333488	145149904	154482672	173512992	259200432	272611520	232437696	31950634	40343332	36988172	22103992	25118320	24077326	122758320	111100936	107045360	126812456
MRM3_MOUSE	rRNA methyltransferase 3, mitochondrial OS=Mus musculus GN=Mrm3 PE=2 SV=1	IKVEDLSR	480.28	2	29.58	41399592	47554628	29335794	47643028	32879424	31792734	64925760	56533708	34989828	9031817	7.11162e+06	8653127	6.32538e+06	9517460	13112485	30426982	26236912	25704822	31335292
H2A2A_MOUSE	Histone H2A type 2-C OS=Mus musculus GN=Hist2h2ac PE=1 SV=3	NDEELNKLLGK	424.8986, 636.84467	2, 3	48.111	6585158	435700448	28562240	1519701	4.8506e+06	89074120	56583044	249319024	60701080	76360512	49858192	44524680	7245431	61711028	46397760	68353912	60676348	67769816	72224512
NCBP1_MOUSE	Nuclear cap-binding protein subunit 1 OS=Mus musculus GN=Ncbp1 PE=1 SV=2	KDGALEEQIER	644.331	2	27.952	17559508	25517956	7.07001e+06	9491834	9822133	13934798	24334700	18846360	15685796	3.39351e+06	2520897	6810638	2.89955e+06	4482249	4.91745e+06	10640386	9334286	9069605	10636744
MYCB2_MOUSE	Probable E3 ubiquitin-protein ligase MYCBP2 OS=Mus musculus GN=Mycbp2 PE=1 SV=2	WLQPDSYADPQK	724.347	2	46.368	19013824	17939664	17616680	17952898	10899221	16931242	55587008	35038804	43713108	11950255	12771091	19152004	2641368	6.78196e+06	3.96907e+06	16829814	16819008	18924966	18436710
RUVB2_MOUSE	RuvB-like 2 OS=Mus musculus GN=Ruvbl2 PE=2 SV=3	TEALTQAFR	518.776	2	42.583	170437840	162765888	118552120	193295168	123715512	102025256	231146480	190770848	125850296	35391012	33606856	37524152	26235160	43942564	40697996	104805280	107319368	94018024	111159400
RAE1L_MOUSE	mRNA export factor - Mus musculus (Mouse)	GLIVYQLENQPSEFR	896.966	2	69.27	16836772	23728048	11180640	21848264	17916048	13369714	39503928	46488980	30559666	9353526	8493479	12500514	2.11977e+06	5372815	5231763	8909623	10194647	9350717	7013166
RT16_MOUSE	28S ribosomal protein S16, mitochondrial OS=Mus musculus GN=Mrps16 PE=1 SV=1	AREVLLASQK	557.833	2	27.105	5511204	3393401	3.32338e+06	23060352	9891991	24496030	13333017	9519334	5402205	1.05049e+06	642668	868421	926522	943479	1.13776e+06	4.15212e+06	6.18068e+06	5920569	7.91465e+06
U520_MOUSE	U5 small nuclear ribonucleoprotein 200 kDa helicase OS=Mus musculus GN=Snrnp200 PE=1 SV=1	LYDLNHNEIGELIR	566.966	3	65.168	12227677	44660024	8.32337e+06	3399575	2765705	11056631	19956834	28319672	9529557	5667828	6604528	10005139	6.74072e+06	3.82014e+06	5481378	6.43916e+06	5562809	5.30588e+06	8075641
U520_MOUSE	U5 small nuclear ribonucleoprotein 200 kDa helicase OS=Mus musculus GN=Snrnp200 PE=1 SV=1	LELSVHLQPITR	469.277	3	61.26	5337006	21424896	2.3272e+06	2.14998e+06	240018	2.9033e+06	16498910	16879056	2.90569e+06	1357058	2.16723e+06	3052352	3.31937e+06	1.72575e+06	2.12413e+06	80687.8	129464	0	410521
GCP4_MOUSE	Gamma-tubulin complex component 4 OS=Mus musculus GN=Tubgcp4 PE=2 SV=2	GAAQLSILVK	500.314	2	55.866	16554104	17660676	12717612	35707764	20502222	18964190	62656084	59146980	42263112	6.49558e+06	5.65585e+06	5584520	2.51697e+06	4562532	4.49398e+06	10380082	9386043	9189018	9884873
RPAP3_MOUSE	RNA polymerase II-associated protein 3 OS=Mus musculus GN=Rpap3 PE=1 SV=1	AVDNPPR	384.703	2	15.902	4.78016e+06	8112674	1.93825e+06	7.62528e+06	4653172	12338734	7545674	4.67403e+06	3900591	933581	1484540	4180586	724699	1.26171e+06	1.67131e+06	3.22583e+06	5.092e+06	4.45164e+06	4210746
TBG1_MOUSE	Tubulin gamma-1 chain OS=Mus musculus GN=Tubg1 PE=1 SV=1	LYNPENIYLSEHGGGAGNNWASGFSQGEK	1032.81	3	65.646	71512872	89092144	54630152	91056648	132679960	112150320	194828160	230550944	193075840	42753104	26880202	43345424	6563270	33016302	13542805	37931032	39621408	37064596	38846256
IF6_MOUSE	Eukaryotic translation initiation factor 6 - Mus musculus (Mouse)	NSLPDSVQIR	564.806	2	42.222	235235696	346304288	186203904	663439040	485040160	440662720	406292416	435100608	326445248	58511968	42780332	39781296	42566788	70439808	76654824	243778816	255459008	214096000	251194352
DDX3X_MOUSE	ATP-dependent RNA helicase DDX3X - Mus musculus (Mouse)	DKDAYSSFGSR	411.52313, 616.7814	2, 3	25.501	707703104	1026507008	377702432	296568000	355284384	283928672	1061367552	584244096	586411072	301177472	227822960	589354368	143502800	175499792	202810240	400836384	416232512	432077248	462297568
NOG2_MOUSE	Nucleolar GTP-binding protein 2 OS=Mus musculus GN=Gnl2 PE=2 SV=1	GVVQVEK	379.724	2	21.916	11040786	18005476	7101499	5083258	5221275	3.90198e+06	22691622	21050710	18964052	2.83628e+06	2.80691e+06	2.8864e+06	2.11895e+06	3045501	3.77862e+06	7.66747e+06	8655236	7712380	6225618
MYCB2_MOUSE	Probable E3 ubiquitin-protein ligase MYCBP2 OS=Mus musculus GN=Mycbp2 PE=1 SV=2	LITSQVFGK	496.793	2	48.422	62513724	63604104	41970848	51595608	37859300	32492964	148764864	145232960	114342008	33277196	33527316	36725904	11588383	16129702	13915750	54625556	48753268	47701940	53138400
CARF_MOUSE	CDKN2A-interacting protein OS=Mus musculus GN=Cdkn2aip PE=2 SV=1	GISSSNEGVEEPSK	710.334	2	22.484	11593573	17161392	4.14625e+06	4349346	5.21409e+06	5.9479e+06	38016368	16424398	14083951	17606012	7.04458e+06	24791648	1.37004e+06	3.02255e+06	3.7581e+06	10775484	11045872	10684634	9727738
RUVB2_MOUSE	RuvB-like 2 OS=Mus musculus GN=Ruvbl2 PE=2 SV=3	TTEMETIYDLGTK	501.2415, 751.3593	2, 3	58.049	167366896	191803248	115943240	200041808	133387528	104574544	252366480	245313920	187131616	46281480	32390404	48901764	26849042	49571020	41451296	88526704	93521592	96047344	95508264
G3BP1_MOUSE	Ras GTPase-activating protein-binding protein 1 OS=Mus musculus GN=G3bp1 PE=1 SV=1	INSGGKLPNFGFVVFDDSEPVQK	832.094	3	79.897	99482320	100023704	44379764	29615292	20406244	22799330	77212840	46007292	39371620	37056548	17325416	29661118	23598654	19069410	17858172	19974584	16181614	18522964	18941324
VIME_MOUSE	Vimentin - Mus musculus (Mouse)	FANYIDKVR	375.87323, 563.3064	2, 3	38.553	65487992	3706014208	291811840	22974114	95141144	754237312	187730800	1207322368	257062512	329218400	228033840	165815872	111619712	480928640	418611200	529745536	437004288	488382336	444458560
MATR3_MOUSE	Matrin-3 - Mus musculus (Mouse)	DSFDDRGPSLNPVLDYDHGSR	788.031	3	56.239	9972640	51990264	4.51768e+06	542650	573464	4996800	28405120	26365236	14513984	7101821	6.55646e+06	12114608	5.24262e+06	6316804	4.98919e+06	6488066	6723342	6605239	6.62716e+06
PLAK_MOUSE	Junction plakoglobin OS=Mus musculus GN=Jup PE=2 SV=3	TLVTQNSGVEALIHAILR	645.708	3	97.437	66431620	23155096	41173908	29623722	32399424	18379816	13506080	10420313	58025136	24991838	8308440	18494710	13039503	9326098	10201163	268539	751190	118075	330271
MAP1S_MOUSE	Microtubule-associated protein 1S OS=Mus musculus GN=Map1s PE=1 SV=1	ANSQDSLASR	524.754	2	17.02	23390266	36517072	14421462	23627708	25927768	31857532	48411504	46491560	40798236	10836683	8777207	11315396	4.58044e+06	6.91553e+06	7.02563e+06	19742288	20332320	20879598	19628474
SIN1_MOUSE	Target of rapamycin complex 2 subunit MAPKAP1 OS=Mus musculus GN=Mapkap1 PE=1 SV=1	VNYILESR	497.272	2	40.689	2.82533e+06	3.14128e+06	1.95785e+06	4.75779e+06	1.14931e+06	178560	15379060	17277696	10911269	141975	748900	730730	215509	247154	1.51264e+06	1.14211e+06	2.10047e+06	3.51472e+06	2825050
RRS1_MOUSE	Ribosome biogenesis regulatory protein homolog OS=Mus musculus GN=Rrs1 PE=2 SV=1	ELELEFDLGNLLASDRNPPTVLR	871.131	3	97.193	18712632	22519798	9775634	71025928	17097854	18671164	5523264	13271640	2.63155e+06	2.78795e+06	1.34966e+06	2.90541e+06	3113584	6.06552e+06	3.53589e+06	27065.1	26988.8	97243.6	16014
RBM3_MOUSE	Putative RNA-binding protein 3 OS=Mus musculus GN=Rbm3 PE=2 SV=1	DYSGSQGGYDR	602.747	2	18.088	77217040	16624548	6926851	17703568	9662823	7.7729e+06	18223968	26661820	9053814	15915944	5221279	9251241	8.08413e+06	6143804	10917000	14116310	15591696	15669049	14814518
GCP6_MOUSE	Gamma-tubulin complex component 6 OS=Mus musculus GN=Tubgcp6 PE=1 SV=1	VSLFGALVHSR	395.896	3	64.451	4706387	11559426	4.73865e+06	20657426	9858537	12432562	34838780	34353072	18570366	2855335	1605614	3190154	1.50866e+06	1.9355e+06	1.80478e+06	4.41689e+06	3.72465e+06	3.71867e+06	3.03666e+06
NEST_MOUSE	Nestin OS=Mus musculus GN=Nes PE=1 SV=1	SLAGQDQEEQKLEQETQQPLR	819.075	3	45.834	803670	150162080	10035207	2640110	5859129	29777938	1.76982e+06	1.24803e+06	921836	363309	338064	228621	1.29125e+06	25363704	13581928	11977260	12874053	12121739	12368778
DUS12_MOUSE	Dual specificity protein phosphatase 12 OS=Mus musculus GN=Dusp12 PE=2 SV=1	AYDILR	375.711	2	39.836	9601396	10462258	8.14127e+06	25399342	15568700	15276845	23070398	22354986	13488050	2.2122e+06	3.15705e+06	2.51144e+06	1.65375e+06	2571675	2.84267e+06	10688427	9938875	9760966	11183806
CHTOP_MOUSE	Chromatin target of PRMT1 protein OS=Mus musculus GN=Chtop PE=1 SV=2	ASM[147.0354]QQQQQLASAR	731.857	2	18.714	31751970	44891352	14710731	41414152	23621562	26675302	46877240	41371608	33237900	10773433	5.89294e+06	8686413	5.05854e+06	9366518	8470680	21128146	22822866	23761922	21508964
ARGI1_MOUSE	Arginase-1 OS=Mus musculus GN=Arg1 PE=1 SV=1	EGLYITEEIYK	679.348	2	62.105	73469488	25040482	49184016	43985908	31909492	17136812	15428640	25094492	38812960	35854248	16210490	19536522	16518762	13011294	7518449	14858012	14587656	13733393	12087674
NOL6_MOUSE	Nucleolar protein 6 OS=Mus musculus GN=Nol6 PE=2 SV=2	VPLHQVPYAVK	417.58026, 625.8672	0, 2	39.421	3.43828e+06	36404096	1.29822e+06	23786120	15679153	8.03877e+06	4457413	15272155	5.46276e+06	5.1282e+06	1.72929e+06	2.26596e+06	232344	5.04637e+06	5072864	10316732	5.34727e+06	6177784	4.3516e+06
PUM3_MOUSE	Pumilio homolog 3 OS=Mus musculus GN=Pum3 PE=1 SV=2	DPAHTVPELIELLQK	568.318	0	88.085	28583784	45827584	17073458	6526575	4230530	6580506	28563834	24754580	19560702	5.77308e+06	3910012	5579858	5784955	8504296	8750059	6061836	6464862	4828287	5.66038e+06
GCP3_MOUSE	Gamma-tubulin complex component 3 OS=Mus musculus GN=Tubgcp3 PE=2 SV=2	ATNAQFDSPEILK	717.369	2	50.776	61642432	68481184	48306776	112192312	100989016	65113936	161930032	180078752	127691856	19748728	25906252	23636108	10590402	17694356	16686441	53962344	58799216	67387856	59647752
IFIT1_MOUSE	Interferon-induced protein with tetratricopeptide repeats 1 OS=Mus musculus GN=Ifit1 PE=2 SV=1	EAEALIQSEQLSK	723.38	2	42.517	1.74936e+06	1.00258e+06	1.53488e+06	1.08107e+06	1.05662e+06	309037	38144816	43496240	35398056	24831116	23866440	29551198	211646	500150	369067	13068264	11936577	10627874	12322785
LMNB1_MOUSE	Lamin-B1 - Mus musculus (Mouse)	DAALATALGDKK	391.8873, 587.32794	0, 2	35.013	1.67935e+06	122975840	7737323	870027	2.74075e+06	24809294	7730558	39438272	7950386	10586876	11261373	10835347	2038392	17409044	13957173	19638624	16049910	17004640	20097328
FOCAD_MOUSE	Focadhesin OS=Mus musculus GN=Focad PE=1 SV=1	VIQLLGTTPR	549.338	2	54.619	79281472	92732240	58787772	132629152	73700912	73904608	130492256	143160048	102412416	28607178	23674604	37324720	17813070	21790276	18651444	51520804	56893344	54421400	61467544
FOCAD_MOUSE	Focadhesin OS=Mus musculus GN=Focad PE=1 SV=1	VTVQEVLTQLPR	691.904	2	75.141	111296008	130283704	70785152	155963440	119295824	113410856	174900928	186766064	151646784	33190540	25557254	29136634	24422466	28188162	26281724	48755388	52639784	50869148	49567980
INSRR_MOUSE	Insulin receptor-related protein OS=Mus musculus GN=Insrr PE=2 SV=1	SEVTELR	417.222	2	24.954	43398856	22333030	127477536	72787216	55176824	11937682	51119516	25690452	275296576	32072604	16164718	12038964	21626320	16166786	11023770	46302668	45972172	47395080	50461536
DDX3X_MOUSE	ATP-dependent RNA helicase DDX3X - Mus musculus (Mouse)	DAYSSFGSR	495.21927, 495.21954	2	28.696	45048344	50522672	15981304	17296944	17076866	10461018	68271752	29305516	38962072	12310842	14469368	35616956	4351500	9980455	13878063	25772772	28659650	27664378	29571734
DEK_MOUSE	Protein DEK OS=Mus musculus GN=Dek PE=1 SV=1	LLYNRPGTVSSLK	483.281	3	40.443	1.02386e+06	27053528	269921	611832	2417546	1.23869e+06	3847064	10120952	2.74695e+06	6155467	551955	2882537	44882.8	5007710	2.11837e+06	5801056	3.33711e+06	2164591	805304
FXR1_MOUSE	Fragile X mental retardation syndrome-related protein 1 OS=Mus musculus GN=Fxr1 PE=1 SV=2	GFIKDVHEDSLTVVFENNWQPER	920.454	3	73.853	23394616	27915580	14055298	28176978	29530062	12405798	47833464	37976592	16702738	20625638	5881306	10718148	5.47423e+06	8165728	2931773	434700	176210	216906	76682.1
PRP8_MOUSE	Pre-mRNA-processing-splicing factor 8 OS=Mus musculus GN=Prpf8 PE=1 SV=1	VESHFDLELR	415.548	3	50.597	8.12347e+06	23803530	5599606	2.73565e+06	1.87176e+06	3.88945e+06	10524006	13621245	5.08396e+06	3.22334e+06	3888890	4308470	2.98219e+06	3040674	3.49114e+06	2809958	2.29133e+06	2421004	1.9549e+06
GCP3_MOUSE	Gamma-tubulin complex component 3 OS=Mus musculus GN=Tubgcp3 PE=2 SV=2	IDAAYFETSK	572.781	2	43.217	99157984	96627712	86447664	165950672	134523264	89231552	283348416	263773872	206876752	35701832	39755612	36766568	19323760	28179256	24103770	100863728	101829224	88779352	109913024
GFPT1_MOUSE	Glucosamine--fructose-6-phosphate aminotransferase [isomerizing] 1 OS=Mus musculus GN=Gfpt1 PE=1 SV=3	EVLSM[147.0354]DDEIQK	661.811	2	30.931	3.73177e+06	9724732	4.38183e+06	23726996	10607366	6.35227e+06	19932150	17396336	13888203	2.60756e+06	1.77216e+06	1.91855e+06	577982	2.36683e+06	1.58191e+06	8.18629e+06	6066934	6.89104e+06	7.04264e+06
FOCAD_MOUSE	Focadhesin OS=Mus musculus GN=Focad PE=1 SV=1	GIYHSALK	444.751	0	24.112	30560512	36520476	20990228	51293048	39003884	33001626	50566160	47074684	50594412	12421177	10687453	14165736	6200411	8203193	7983317	24675996	25833760	26305252	25447592
MAP1S_MOUSE	Microtubule-associated protein 1S OS=Mus musculus GN=Map1s PE=1 SV=1	AVLDALLAGK	485.802	2	65.627	28383004	43054020	24728776	46815512	32182434	25470968	54077528	53906576	44010472	14114725	10648418	14345711	6.00897e+06	8915314	9524535	17673770	16059644	15230840	19302540
GCP2_MOUSE	Gamma-tubulin complex component 2 OS=Mus musculus GN=Tubgcp2 PE=2 SV=1	KPVEDIILTR	395.2399, 592.35657	2, 3	46.04	151566528	173095872	109626856	281775904	231408992	139168112	467339872	396287680	346704960	64255980	58095108	72534224	25887442	44345720	40223652	130911608	127631320	132711592	132198576
MOES_MOUSE	Moesin - Mus musculus (Mouse)	LKQIEEQTKK	622.864	2	16.272	25192678	27670650	8904432	10432599	8396341	13703101	8.21545e+06	2.12962e+06	2.39588e+06	3.32509e+06	1.27174e+06	5.63807e+06	5227040	4953581	5.54331e+06	6998710	7.81615e+06	8279193	7.16652e+06
ROA2_MOUSE	Heterogeneous nuclear ribonucleoproteins A2/B1 - Mus musculus (Mouse)	GGGGNFGPGPGSNFR	689.31757, 689.3176	0, 2	37.151	24591246	90075456	5291819	13843289	6.86492e+06	15186308	29832998	49698912	21185784	39804060	13787864	14772386	3035545	13703055	13804478	21790556	20756996	24271516	18463608
MATR3_MOUSE	Matrin-3 - Mus musculus (Mouse)	GAPPSSNIEDFHGLLPK	593.64	3	61.057	51862704	195635968	25272176	1.63016e+06	2.98321e+06	19770286	94703952	101849328	62263832	36933332	34401916	39445208	19542302	24440230	25490238	33393102	31603492	30650520	38862828
RUVB2_MOUSE	RuvB-like 2 OS=Mus musculus GN=Ruvbl2 PE=2 SV=3	MIESLTK	411.226	2	31.218	79993712	96059384	60727368	98917216	70376440	55649548	131075536	124372944	99005248	25510066	17643860	19847356	14276894	24528662	21520256	62534088	52890264	53865624	68390280
DDX3X_MOUSE	ATP-dependent RNA helicase DDX3X - Mus musculus (Mouse)	DSSGWSSSK	470.704	2	17.224	41751296	38413084	17538712	14687917	23449550	17919904	70973488	41040856	37486208	24062070	15202381	46578716	2.58895e+06	13282476	9053377	24970976	26542208	27543024	25702500
NEXN_MOUSE	Nexilin OS=Mus musculus GN=Nexn PE=1 SV=2	NTSVVDSEPVR	601.805	2	28.01	1.09035e+06	22289980	626724	2290539	1.25764e+06	4.34966e+06	375094	449476	602159	91408.7	311410	151205	2.02589e+06	2.67834e+06	1.4268e+06	2.72405e+06	1.81917e+06	2.25022e+06	2334301
RPAP3_MOUSE	RNA polymerase II-associated protein 3 OS=Mus musculus GN=Rpap3 PE=1 SV=1	EKPALIFEVLER	481.946	3	77.298	16749698	26896092	10406433	32829440	22559184	28466282	26539264	16343628	13859599	5308725	4.50487e+06	9773639	3.87144e+06	4.39986e+06	5.53384e+06	6.93666e+06	4600816	4.32765e+06	4.14345e+06
NOG2_MOUSE	Nucleolar GTP-binding protein 2 OS=Mus musculus GN=Gnl2 PE=2 SV=1	GAFIQLLR	459.283	2	67.871	24538898	40855816	15939302	14591537	9280219	7.81891e+06	50752568	48540604	37253512	7854032	5.97664e+06	8.29428e+06	5.39689e+06	7.81939e+06	7.5609e+06	12189566	10824540	9271898	11075492
PRP8_MOUSE	Pre-mRNA-processing-splicing factor 8 OS=Mus musculus GN=Prpf8 PE=1 SV=1	WLGNLLAR	471.781	2	67.024	12021247	27781932	13104203	6861326	2.80351e+06	8.07382e+06	18771590	19616822	10375856	5010737	3.80446e+06	10618415	3.49949e+06	5.13297e+06	4883752	5932119	5.3806e+06	5284318	6.07604e+06
PRP8_MOUSE	Pre-mRNA-processing-splicing factor 8 OS=Mus musculus GN=Prpf8 PE=1 SV=1	ISLIQIFR	495.311	2	82.875	17637500	34135880	11600693	7066742	2.78213e+06	7.57495e+06	23897378	26132836	12574513	5211746	5.83353e+06	6038459	4.69928e+06	4.95481e+06	6559420	4.7525e+06	6.28683e+06	4.4934e+06	4.21054e+06
RUVB1_MOUSE	RuvB-like 1 - Mus musculus (Mouse)	KTEVLMENFR	633.832	2	44.107	16925982	10812323	9354569	22743484	12955051	7.27434e+06	26948218	19797076	10899508	2.83504e+06	2.71753e+06	2.98055e+06	1612896	4.82243e+06	3059154	7.42911e+06	9160754	9374682	8860086
LMNB1_MOUSE	Lamin-B1 - Mus musculus (Mouse)	FHQQGAPR	470.74	2	15.441	382679	28118078	1.56234e+06	409368	1.07301e+06	7023034	1.91371e+06	5920860	1.4377e+06	1.56382e+06	2.92756e+06	3.64575e+06	555458	3.06425e+06	4075415	1.70904e+06	3.55438e+06	3.05082e+06	3243710
ANFY1_MOUSE	Ankyrin repeat and FYVE domain-containing protein 1 OS=Mus musculus GN=Ankfy1 PE=2 SV=1	FQLQLLR	459.283	2	66.7	14038551	15287241	9563535	88014856	54493488	40196800	29577638	22959330	19081962	3.73508e+06	3356286	5.04355e+06	2.48948e+06	3.57156e+06	3.8984e+06	12344852	10879261	10349917	11606052
SPD2A_MOUSE	SH3 and PX domain-containing protein 2A OS=Mus musculus GN=Sh3pxd2a PE=1 SV=1	NAQAELGK	415.722	2	17.182	25701114	72652624	16300324	7538598	7966102	13540320	38902644	60021880	30220270	8235357	10105665	7.33462e+06	4738756	11838804	12788058	19890894	19002838	22168270	18958992
LYRIC_MOUSE	Protein LYRIC OS=Mus musculus GN=Mtdh PE=1 SV=1	GDSDNSSSQVPPMLQDTDKPK	749.346	3	40.897	20462352	29257190	6409951	11344076	12890377	12440794	56513088	22074188	19670980	17466524	15733364	32328228	4.30239e+06	6945819	3139101	17538976	18399068	15645088	17485164
MYCB2_MOUSE	Probable E3 ubiquitin-protein ligase MYCBP2 OS=Mus musculus GN=Mycbp2 PE=1 SV=2	GSTPTQISEIIIR	707.9	2	62.943	64519528	74737112	43962180	51073500	42352724	36283188	135357760	129035304	110932904	36152236	31004642	39445036	10750333	17781432	18571356	37287976	38770916	38643516	44770964
PRP8_MOUSE	Pre-mRNA-processing-splicing factor 8 OS=Mus musculus GN=Prpf8 PE=1 SV=1	LVVDSHVQYR	405.8875, 608.328	0, 2	33.119	20232498	48330280	17107590	6.91178e+06	4.16863e+06	12181127	31301008	41873756	16520115	10503044	11616233	11188440	6.30626e+06	7.23755e+06	8488806	14344238	12275625	13045597	12967735
RUVB1_MOUSE	RuvB-like 1 - Mus musculus (Mouse)	YSVQLLTPANLLAK	510.96838, 765.9489	2, 3	82.165	399458816	449893184	282179680	384469280	290339776	230715712	558187072	527779616	409912768	101966608	62215848	75846320	70321208	113471952	107998464	151455056	163149728	141902720	140875392
FABD_MOUSE	Malonyl CoA-acyl carrier protein transacylase, mitochondrial OS=Mus musculus GN=Mcat PE=2 SV=3	GPQEDLDR	465.22	2	19.536	15890576	14283250	11253495	27999404	20255336	13809419	32558370	25821046	24259886	3.05733e+06	2.3814e+06	2.64737e+06	2.43222e+06	3.6837e+06	4.57182e+06	12509182	12880696	12973124	12715937
CHTOP_MOUSE	Chromatin target of PRMT1 protein OS=Mus musculus GN=Chtop PE=1 SV=2	EQLDNQLDAYMSK	777.86	2	52.328	61816284	92006488	35084756	107469040	48751256	46690316	122151336	162233904	130273984	28127636	19571468	24781420	9651396	20354588	18864062	43299900	51231656	48621132	45648796
U5S1_MOUSE	116 kDa U5 small nuclear ribonucleoprotein component - Mus musculus (Mouse)	DSIVQGFQWGTR	697.349	2	64.243	33062478	62582332	22108554	12720133	9647235	13868797	52313884	68478160	48660916	22440706	18028748	20311040	4.97881e+06	18932048	6557804	16074631	13320445	11607834	11332248
PUM3_MOUSE	Pumilio homolog 3 OS=Mus musculus GN=Pum3 PE=1 SV=2	LMSDLQK	417.723	0	26.963	7986404	9283346	4.05304e+06	1.07686e+06	684075	1.12046e+06	8850340	7733290	6.37722e+06	965532	937553	1.24881e+06	889004	2.01041e+06	2621556	3.40549e+06	3.6285e+06	3.29587e+06	3801418
FUS_MOUSE	RNA-binding protein FUS - Mus musculus (Mouse)	AAIDWFDGKEFSGNPIK	632.318	3	71.548	35167104	33523848	9535012	18633612	12303878	16500984	33077808	47512948	23320196	24774132	10230623	17202684	5.24939e+06	9775858	5.22999e+06	11943028	9520728	8647046	8839563
LIMA1_MOUSE	LIM domain and actin-binding protein 1 OS=Mus musculus GN=Lima1 PE=1 SV=2	ELSVEEQIKR	615.838	2	33.533	546943	30710390	616460	739359	614205	2020293	324417	2.69432e+06	964474	342849	615396	499717	1.97996e+06	4.92221e+06	1.353e+06	2.43394e+06	1936653	1605529	1.47688e+06
LIMA1_MOUSE	LIM domain and actin-binding protein 1 OS=Mus musculus GN=Lima1 PE=1 SV=2	LSLGTYASLHGR	425.567	3	46.559	387910	15285933	384983	743771	230412	867291	399727	1.13927e+06	439003	249672	547918	623749	1.16498e+06	1.59688e+06	1.40381e+06	948628	936321	733006	754003
GCP4_MOUSE	Gamma-tubulin complex component 4 OS=Mus musculus GN=Tubgcp4 PE=2 SV=2	DFESIR	383.69	2	31.844	21464728	30095842	17868300	43159456	32355734	27973940	70325184	65379596	56357120	11091625	8345293	8555980	4002353	6.55728e+06	7459305	29993506	23277336	23648584	27926572
IF6_MOUSE	Eukaryotic translation initiation factor 6 - Mus musculus (Mouse)	TSIEDQDELSSLLQVPLVAGTVNR	862.121	3	95.245	127222920	151137360	95467832	412296320	253991088	230104912	174422304	252490352	154334400	34487568	19768136	15736269	24042644	42444304	30789278	46000400	37198060	34984716	18959464
VIME_MOUSE	Vimentin - Mus musculus (Mouse)	QM[147.0354]REM[147.0354]EENFALEAANYQDTIGR	883.396	3	56.793	3.15761e+06	152409280	7.37452e+06	2425358	1826696	43518168	1.98676e+06	39383568	5.5842e+06	4755766	5.50572e+06	2.93548e+06	4.10434e+06	21132580	17169178	12130118	14496144	13247341	11831768
MYCB2_MOUSE	Probable E3 ubiquitin-protein ligase MYCBP2 OS=Mus musculus GN=Mycbp2 PE=1 SV=2	GGNQYLR	404.21	2	21.72	4737854	2.62939e+06	2786446	3.39922e+06	3.66368e+06	2.71031e+06	9756723	9687960	8.01781e+06	2824897	2.88825e+06	1933539	617562	829349	1.19705e+06	3.1995e+06	3622071	3463559	3.15946e+06
RUVB1_MOUSE	RuvB-like 1 - Mus musculus (Mouse)	TEVLMENFR	569.782	2	52.308	30601080	26367198	18552332	35534644	20321748	13868633	48755080	46513460	26302828	6.75709e+06	5.7763e+06	8.31898e+06	3.97294e+06	7.57791e+06	8.13448e+06	13399989	17645284	15861757	16700276
LRCH3_MOUSE	Leucine-rich repeat and calponin homology domain-containing protein 3 OS=Mus musculus GN=Lrch3 PE=2 SV=2	LVSLPEEIGHLR	454.93	3	61.821	29983284	64956720	25754526	24342958	18041708	11483987	21778340	25905912	17316396	11919502	9957810	12310134	9047769	12758924	9685186	14929315	11341226	10379460	12896657
VIME_MOUSE	Vimentin - Mus musculus (Mouse)	LQEEM[147.0354]LQREEAESTLQSFR	780.7102, 780.7107, 780.71185	3	53.118	25586626	1613926016	96118936	12640674	41962372	239005328	64978268	391580864	63204620	123594544	88348992	82411480	34395644	218648496	200035632	127822080	130449696	119151480	110374640
GCP2_MOUSE	Gamma-tubulin complex component 2 OS=Mus musculus GN=Tubgcp2 PE=2 SV=1	EIIYTLK	440.264	2	46.611	48792212	58765668	41338184	99707296	68877848	56095560	157582816	137696352	109595408	19741994	21055350	22968714	10551688	14363989	13986529	50598000	52911532	55435608	62461144
MYCB2_MOUSE	Probable E3 ubiquitin-protein ligase MYCBP2 OS=Mus musculus GN=Mycbp2 PE=1 SV=2	LPTSDGSTSK	496.748	2	16.661	49763764	61253084	34351560	39714204	34767948	32484784	109587248	107409616	94038136	28815016	25865332	26440634	11099360	14712817	12171269	41997084	40803188	43202308	39371992
VIME_MOUSE	Vimentin - Mus musculus (Mouse)	ISLPLPTFSSLNLR	519.9718, 779.45496, 779.45703	2, 3	93.735	290448064	18947229696	1418370432	210497040	527687616	3449971712	892281792	6791253504	1253488640	1767126016	1479450368	836514432	407273920	2877925888	2113420672	1032819136	1014034176	804964352	611011520
UBN2_MOUSE	Ubinuclein-2 OS=Mus musculus GN=Ubn2 PE=1 SV=2	TSGLPTTK	402.727	2	23.229	1301438336	1273215744	847950208	971448320	967110784	729071552	1633757184	1366639232	1462522624	319402592	223060112	303832000	207952656	320718496	366029088	682588928	770847744	717183104	670602496
NEST_MOUSE	Nestin OS=Mus musculus GN=Nes PE=1 SV=1	SSQASLGFPDPK	617.31	2	44.843	361397	35601344	1557550	1.40973e+06	2.09364e+06	6928667	709480	1.40211e+06	163443	1.82898e+06	2394089	2248117	594826	6731268	2504704	3.13921e+06	3053643	2927027	3009092
CHTOP_MOUSE	Chromatin target of PRMT1 protein OS=Mus musculus GN=Chtop PE=1 SV=2	ASMQQQQQLASAR	723.861	2	23.831	62254184	84792512	35432664	84014928	44810116	47388644	136374960	130239400	139542176	34435936	22260794	24105204	9635445	21510576	16775302	50642488	55784332	57266812	54200900
EIF3B_MOUSE	Eukaryotic translation initiation factor 3 subunit B OS=Mus musculus GN=Eif3b PE=1 SV=1	AEAVGEQ[129.0426]AR	466.227	2	16.431	7235037	8613886	5956637	6332941	5.89465e+06	3.03712e+06	13083327	13770111	10710293	1.64018e+06	1.33557e+06	1.85992e+06	1.5693e+06	2.07967e+06	2086139	5376887	4.8887e+06	6266704	5.23785e+06
TAOK2_MOUSE	Serine/threonine-protein kinase TAO2 OS=Mus musculus GN=Taok2 PE=1 SV=3	EIGHGSFGAVYFAR	504.255	3	56.076	20565146	29865440	13965600	12765227	8570475	5212957	28966090	28559352	20687088	5538796	5270953	6593656	4759526	6.20294e+06	5978576	8676438	7.68378e+06	8131817	8827122
U5S1_MOUSE	116 kDa U5 small nuclear ribonucleoprotein component - Mus musculus (Mouse)	IYADTFGDINYQEFAK	947.948	2	70.717	27805840	62512012	15261952	7933447	7.2518e+06	7372803	36151808	38703580	23447254	8916708	9419346	9071269	6694172	9893633	11206744	12647221	12616577	11071757	12128688
G3BP2_MOUSE	Ras GTPase-activating protein-binding protein 2 OS=Mus musculus GN=G3bp2 PE=1 SV=2	GDMEQNDSDNRR	479.532	3	14.275	31679160	42182720	6368689	11128161	26505008	29289428	53267436	13330803	24490582	39668860	13653094	22876890	3.87096e+06	6.33439e+06	10919333	11672786	21271838	25486364	10292468
ECHA_MOUSE	Trifunctional enzyme subunit alpha, mitochondrial OS=Mus musculus GN=Hadha PE=1 SV=1	LTTYAMTVPFVR	699.876	2	73.371	7.86678e+06	14409837	3.79764e+06	60009516	38752988	43833168	29435640	20723226	17888720	6092845	7.10738e+06	13663088	1.82399e+06	2.15012e+06	2899358	13787463	12758202	10506183	10950076
MAP1B_MOUSE	Microtubule-associated protein 1B OS=Mus musculus GN=Map1b PE=1 SV=1	SVGN[115.0269]TIEPVILFQK	773.429	2	75.09	63125464	104357256	52496080	100829992	53577760	64280060	7153495	10356494	7.44819e+06	9511259	7.70292e+06	7272184	16640165	19068064	22533118	25385792	25471144	24928484	22271660
LIMA1_MOUSE	LIM domain and actin-binding protein 1 OS=Mus musculus GN=Lima1 PE=1 SV=2	VGVLAASMEAK	538.296	2	43.41	490359	31624540	1.12267e+06	2.25201e+06	804391	2.56848e+06	1.29614e+06	2.32928e+06	1.05865e+06	1.11901e+06	1.47861e+06	1466155	2.03242e+06	4.98088e+06	1.79019e+06	3890296	3.16339e+06	3315184	4567097
VIME_MOUSE	Vimentin - Mus musculus (Mouse)	KVESLQ[129.0426]EEIAFLK	512.284	3	70.143	302634	39749184	2.84082e+06	813973	541851	6.0235e+06	1.52823e+06	10819702	1.07472e+06	1130451	2401299	1.77181e+06	839784	5.48802e+06	5073719	2.76757e+06	1.54181e+06	1.72151e+06	2.29662e+06
MOES_MOUSE	Moesin - Mus musculus (Mouse)	ERQEAEEAKEALLQASR	653.336	3	39.82	111734048	140827184	49176972	53980760	47794900	74181872	45170776	10379474	18643390	17134592	4912340	24628300	28325752	23775630	28202130	33162356	35107332	32066564	31919150
RT27_MOUSE	28S ribosomal protein S27, mitochondrial OS=Mus musculus GN=Mrps27 PE=2 SV=1	ALYTLVNK	461.274	2	43.91	11665758	9173900	7250771	89868232	54142804	45381648	24292760	22309768	16105307	2.58564e+06	2.42339e+06	2.98766e+06	1846498	3.11402e+06	2.51601e+06	17715896	18037918	13914453	19339938
FABD_MOUSE	Malonyl CoA-acyl carrier protein transacylase, mitochondrial OS=Mus musculus GN=Mcat PE=2 SV=3	YTHPQHIR	526.275	2	15.817	14021148	15801811	8838944	18482642	13024749	9815331	28320640	28018706	20697354	3.88931e+06	1.86779e+06	2792309	1.66696e+06	4.12862e+06	4496214	10565765	11814284	10513584	9453876
SPAS2_MOUSE	Spermatogenesis-associated serine-rich protein 2 OS=Mus musculus GN=Spats2 PE=1 SV=1	NSSWYSSGPR	570.758	2	31.796	55884236	61103076	25222748	30009248	46630472	50202968	121375912	86619736	79141160	54250500	27757258	69222624	5197052	20562602	12099959	47935160	43926780	41949552	51437416
SQSTM_MOUSE	Sequestosome-1 OS=Mus musculus GN=Sqstm1 PE=1 SV=1	NVGESVAAALSPLGIEVDIDVEHGGKR	683.862	4	83.723	15215218	12924843	7.41959e+06	42395848	15501428	25062880	9594969	6.61457e+06	212569	3.51294e+06	2.02591e+06	1.49455e+06	4.08076e+06	4.96022e+06	426735	78888.9	155708	127789	295760
TRA2A_MOUSE	Transformer-2 protein homolog alpha OS=Mus musculus GN=Tra2a PE=1 SV=1	GFAFVYFER	568.283	2	74.82	4.1533e+06	22871746	1.89504e+06	1.43237e+06	470368	3.77074e+06	9685060	10610250	2904239	3.11909e+06	2.71539e+06	1944085	1.94186e+06	2310327	3.44873e+06	2313348	2.01601e+06	1.68154e+06	1.78035e+06
DOCK7_MOUSE	Dedicator of cytokinesis protein 7 OS=Mus musculus GN=Dock7 PE=1 SV=3	LQEAFSK	411.722	2	25.146	12987495	18868374	10127778	5.72919e+06	7927038	8591996	25514314	22367186	13341673	5144696	8398884	8.15225e+06	3.25034e+06	3.97255e+06	3.96178e+06	9647926	10021358	9224704	11194104
VIME_MOUSE	Vimentin - Mus musculus (Mouse)	LGDLYEEEM[147.0354]RELR	556.9357, 556.9361	3	46.802	3.06155e+06	247368128	16966380	1.4199e+06	5039935	50322928	9180746	61653156	9770836	16295568	14623066	12407035	4.52594e+06	37774900	28968142	26345524	24185258	23097804	28505528
RUVB2_MOUSE	RuvB-like 2 OS=Mus musculus GN=Ruvbl2 PE=2 SV=3	GLGLDDALEPR	578.305	2	55.482	765750912	1020784960	565974720	707517440	578953920	499232128	1026777344	979916992	883023424	190889712	151511408	200666400	165096976	243111904	219049456	426674336	469380608	465164768	530928512
RM24_MOUSE	39S ribosomal protein L24, mitochondrial OS=Mus musculus GN=Mrpl24 PE=1 SV=1	ATSSPFYR	464.731	2	31.227	24566732	29364912	17184788	40629584	21482750	20571460	36943540	37014820	36598728	10754075	6422315	7.98007e+06	3.92382e+06	7.1018e+06	7.94173e+06	22565572	18461988	17322846	21184168
TBG1_MOUSE	Tubulin gamma-1 chain OS=Mus musculus GN=Tubg1 PE=1 SV=1	LANFIPWGPASIQVALSR	647.365	3	97.281	1.61439e+06	3270875	2.88715e+06	2450301	10148621	2854332	12035037	8833785	13539266	1.99451e+06	868204	1.71598e+06	354877	690953	1029930	127892	106549	45245.7	41435.3
LMNB1_MOUSE	Lamin-B1 - Mus musculus (Mouse)	EYEAALNSK	512.752	2	23.856	1092566	28415222	2.08577e+06	420966	792387	4.90667e+06	3.23933e+06	8168717	2764723	3.23836e+06	3.32233e+06	3.39177e+06	456589	4.25619e+06	3724988	4.16675e+06	4.79945e+06	4268172	4.18156e+06
NUFP1_MOUSE	Nuclear fragile X mental retardation-interacting protein 1 OS=Mus musculus GN=Nufip1 PE=1 SV=1	NYPTLANIER	595.812	0	49.567	14659608	15055361	7.34247e+06	1.96333e+06	2032876	1.42839e+06	25933350	18760766	12054685	3.58975e+06	2.98704e+06	5319638	1662039	3773589	4.46972e+06	6936822	6.92952e+06	7.36697e+06	7666439
SLAI2_MOUSE	SLAIN motif-containing protein 2 - Mus musculus (Mouse)	ASPQPMISR	493.759	2	26.849	7491141	10245976	5.10003e+06	6.09758e+06	6531241	7100264	27369614	19457340	18310488	5242638	6.57813e+06	9084165	1.824e+06	2671278	1.61249e+06	8232106	7274118	7275897	9791340
VIME_MOUSE	Vimentin - Mus musculus (Mouse)	LQDEIQNMKEEM[147.0354]AR	875.909	2	31.937	1.58774e+06	296304352	13200162	1.39753e+06	8.30352e+06	54483468	11542928	82642688	12598608	19646658	20392454	15745055	2.77944e+06	39439164	40993224	44132840	35275372	35616212	43757092
PWP1_MOUSE	Periodic tryptophan protein 1 homolog OS=Mus musculus GN=Pwp1 PE=1 SV=1	VWDISTVSSVNEAFGR	589.6293, 883.9404	2, 3	72.676	14213001	14174040	10733261	141183488	64321768	51252684	33944396	21225908	26657152	4.51843e+06	2.05689e+06	3588749	662393	5906472	3895449	15255435	16593634	12540050	13557442
PUM3_MOUSE	Pumilio homolog 3 OS=Mus musculus GN=Pum3 PE=1 SV=2	VFLDFFTYAPPKPR	566.641	3	83.005	21927612	28946610	15159461	6.59378e+06	1.69726e+06	3.34898e+06	29195918	24389048	16499838	2.6974e+06	2288934	2.25408e+06	4777713	5529174	7.36075e+06	2.99704e+06	3.9793e+06	3.05696e+06	2798509
PKN3_MOUSE	Serine/threonine-protein kinase N3 OS=Mus musculus GN=Pkn3 PE=1 SV=1	LDN[115.0269]LLLDAQGFLK	487.605	3	81.72	274658176	88355104	83832440	152703968	76101792	42469308	42420860	76844976	91641504	130528768	31403794	61596948	77621072	28714526	13323622	75173712	68831200	29957264	34251276
PUM3_MOUSE	Pumilio homolog 3 OS=Mus musculus GN=Pum3 PE=1 SV=2	SELIEAIR	465.767	2	47.252	51719852	76391976	37277256	13160734	5.63397e+06	8955596	59201868	51588812	45765852	8171462	6.69759e+06	7.12603e+06	12471104	15759402	16090968	25840452	26583866	27231270	31186602
TBG1_MOUSE	Tubulin gamma-1 chain OS=Mus musculus GN=Tubg1 PE=1 SV=1	EAFMEQFRK	395.86273, 593.289	2, 3	41.91	35918760	68249240	29889920	61252612	64806512	62531988	116521536	123068800	89928464	21705928	12896871	15942519	7.05388e+06	16087579	12810595	37500556	37331756	36186420	41542888
PABP1_MOUSE	Polyadenylate-binding protein 1 - Mus musculus (Mouse)	AVDEMNGKELN[115.0269]GK	703.335	2	23.494	18613762	21289876	11982675	12476133	10923563	22369534	26672432	20411746	18025226	8725638	4188440	11715671	6.45394e+06	3.89752e+06	3595917	10216930	12259761	12033511	11729422
NOG1_MOUSE	Nucleolar GTP-binding protein 1 OS=Mus musculus GN=Gtpbp4 PE=2 SV=3	WQVVDTPGILDHPLEDR	664.005	3	70.919	12260810	18781268	9244143	19837196	4679024	4.72683e+06	32101574	22736102	14345319	3.44213e+06	4.82537e+06	7.60014e+06	1.70265e+06	5165475	3969723	5448167	4669513	5065521	5.30187e+06
NEST_MOUSE	Nestin OS=Mus musculus GN=Nes PE=1 SV=1	EAGALDSGIPELPK	698.871	2	58.789	386013	63672076	3.07634e+06	369091	954558	10864335	877745	311709	230451	89106.9	144785	117820	541631	11907043	5613462	4430148	4.38428e+06	5.06704e+06	3.94051e+06
AVEN_MOUSE	Cell death regulator Aven OS=Mus musculus GN=Aven PE=1 SV=2	NVEPEQPSTSK	608.296	2	18.232	35670632	33925068	22494362	34593724	37159692	25860830	46954928	46025176	45998116	13814719	10353086	12530222	6840414	10126051	7856831	24781942	24859434	26625166	23290600
PABP1_MOUSE	Polyadenylate-binding protein 1 - Mus musculus (Mouse)	NFGEDMDDERLKELFGK	511.49426, 681.65674	3, 4	65.586	261561984	407877312	190034784	222277456	176211920	306123648	392758016	305506400	253461072	136854160	49578304	164931408	105850216	63452028	62389068	87383280	83127968	82262800	94393152
DESP_MOUSE	Desmoplakin OS=Mus musculus GN=Dsp PE=3 SV=1	LEYDDLRR	540.279	2	30.793	19601284	10648839	21924142	26241728	29548786	7.98617e+06	9928457	12918888	28573856	12205136	10099091	12529286	6435365	3.78584e+06	3.8547e+06	14640604	12731111	13142498	17619920
VPS28_MOUSE	Vacuolar protein sorting-associated protein 28 homolog OS=Mus musculus GN=Vps28 PE=2 SV=1	ELMETMHR	523.742	0	27.477	3.09039e+06	3.77893e+06	2.90106e+06	4.07713e+06	4877608	2946664	9314512	9539918	9017501	1.92711e+06	1148972	1.57285e+06	347146	961693	1.32878e+06	3.56874e+06	3.16526e+06	3523330	3.86781e+06
STK4_MOUSE	Serine/threonine-protein kinase 4 OS=Mus musculus GN=Stk4 PE=1 SV=1	AGNILLNTEGHAK	446.57758, 669.3634	2, 3	35.255	95444416	174506080	80796584	185317792	128814056	127188104	40818904	42216760	28712340	18052726	17543524	30256836	22682366	37970404	34105348	74317456	59397512	65318484	66015120
RUVB1_MOUSE	RuvB-like 1 - Mus musculus (Mouse)	LDPSIFESLQK	638.844	2	67.597	292561728	379618816	203530400	326147520	229128000	188162944	435788256	402924320	286334304	86299560	59159808	94249360	56615796	93730128	86409448	157204624	145815776	139293712	164074816
GCP4_MOUSE	Gamma-tubulin complex component 4 OS=Mus musculus GN=Tubgcp4 PE=2 SV=2	YLLSVR	375.729	2	44.824	7.09438e+06	7.80844e+06	5926661	16815290	10073221	7.45422e+06	32180900	27073658	21091518	3525060	3.22317e+06	2.87273e+06	1.32982e+06	1.92437e+06	2379950	9684940	9000165	10812855	10239257
LRCH3_MOUSE	Leucine-rich repeat and calponin homology domain-containing protein 3 OS=Mus musculus GN=Lrch3 PE=2 SV=2	LPEELAEVPLIR	689.901	2	75.258	35172324	57067864	28395732	22780288	17585876	10635577	24378320	21263812	18277078	8610596	9370547	10697851	8455517	12434789	11740955	12476750	12849458	11910681	13268622
RRS1_MOUSE	Ribosome biogenesis regulatory protein homolog OS=Mus musculus GN=Rrs1 PE=2 SV=1	AEQEEAEKLQR	665.833	2	18.545	12534136	22480702	7.66596e+06	37836248	18038070	24310276	6.24898e+06	8.09048e+06	6.51303e+06	1.3114e+06	556583	451116	4439873	4.17236e+06	2950865	10773594	11447288	10001975	10073873
VIME_MOUSE	Vimentin - Mus musculus (Mouse)	LGDLYEEEM[147.0354]R	635.7832, 635.785, 635.7852, 635.78754	2	37.788	53914528	3026649856	148580400	25163036	89027160	373179296	137965136	614753984	132282464	186637648	205788864	152970064	58582816	364051936	452580864	432536800	354911360	369808128	409693440
RBM3_MOUSE	Putative RNA-binding protein 3 OS=Mus musculus GN=Rbm3 PE=2 SV=1	AMNGESLDGR	525.238	2	22.942	84889016	14924165	8302442	21735440	10205544	7697085	19487126	33327914	14209071	26097954	6910243	9356538	9954814	7.28046e+06	12068247	17700324	18583736	19166416	18541354
VIME_MOUSE	Vimentin - Mus musculus (Mouse)	SKFADLSEAANR	436.89005, 654.8319	2, 3	33.008	3.81123e+06	270795200	21939872	1.46793e+06	6.92585e+06	46693860	10666869	80742128	16096321	19129850	20564018	13428439	4.27704e+06	42910296	33408356	40139276	33652868	34962756	38685076
MYCB2_MOUSE	Probable E3 ubiquitin-protein ligase MYCBP2 OS=Mus musculus GN=Mycbp2 PE=1 SV=2	GQIPQILYYR	625.849	2	62.979	95505024	129168304	67073428	75895488	65250924	54513116	184497488	196020736	168776736	59152832	49196472	60807584	24706216	28932404	25658804	53772412	56647788	55438576	68649304
DDX27_MOUSE	Probable ATP-dependent RNA helicase DDX27 OS=Mus musculus GN=Ddx27 PE=1 SV=2	SVSLVGEEERK	616.827	2	27.58	7457285	19168556	2672413	1.28835e+06	1.78489e+06	4.03811e+06	13502123	10091236	7.21661e+06	2.81847e+06	3531741	4.38258e+06	1.55437e+06	3342691	3.07e+06	5632259	5.45219e+06	4991050	4.99964e+06
IF6_MOUSE	Eukaryotic translation initiation factor 6 - Mus musculus (Mouse)	HGLLVPNNTTDQELQHIR	522.02734, 695.7007	3, 4	49.536	139716320	167022336	89748928	408630368	283881664	212563264	201508800	283773440	169364256	38032200	22340008	33142956	19377196	47973220	40526528	105462416	85980056	84131672	86989480
RIN1_MOUSE	Ras and Rab interactor 1 OS=Mus musculus GN=Rin1 PE=1 SV=1	SLALWEQR	501.772	2	53.122	17040846	25458638	13919474	23162792	21544584	22742644	4333580	5025433	2714015	2.66936e+06	1.6553e+06	2.66216e+06	2.46448e+06	8475404	4429339	8118996	8481393	9476993	9386920
RT18B_MOUSE	28S ribosomal protein S18b, mitochondrial OS=Mus musculus GN=Mrps18b PE=1 SV=1	LTQAIQK	401.245	2	19.228	8660438	7.15831e+06	4502652	26865544	17350218	14613873	17558584	11453847	9599285	1.82368e+06	1.35589e+06	2.1684e+06	1642607	1892193	2.00146e+06	7716924	7.98598e+06	8148845	7590337
PP6R3_MOUSE	Serine/threonine-protein phosphatase 6 regulatory subunit 3 OS=Mus musculus GN=Ppp6r3 PE=1 SV=1	SVLEAIR	394.237	2	41.067	14136380	17055428	9499554	12038074	12556006	17867488	21063176	23101774	19094768	1917883	841089	2.98723e+06	1.42276e+06	4220686	5451827	8917366	9488449	8304026	6.44758e+06
RM41_MOUSE	39S ribosomal protein L41, mitochondrial OS=Mus musculus GN=Mrpl41 PE=1 SV=1	APAGIDTPLTAK	577.825	0	43.555	13917353	16101113	13471016	3955800	3.5436e+06	3.41043e+06	41363304	39903156	32787120	7979100	5834510	6886094	2.75298e+06	4.19422e+06	4.91732e+06	13738917	13095355	11351340	13284774
RIN1_MOUSE	Ras and Rab interactor 1 OS=Mus musculus GN=Rin1 PE=1 SV=1	TQGPGAFGSHLTLSSPVETEQVR	800.072	3	59.189	41642252	75813536	31358490	62454788	51685108	40781892	4.91091e+06	3419280	2.79778e+06	691970	3223368	4.28177e+06	9207792	15906487	15503877	14837359	15141158	13842801	12892528
LIPS_MOUSE	Hormone-sensitive lipase OS=Mus musculus GN=Lipe PE=2 SV=2	LELRPRPHQAPR	490.62	0	57.94	122188008	8.24253e+06	7.34519e+06	2.81309e+06	7911437	12011747	2.93466e+06	2.43847e+06	6.82778e+06	20250776	4249235	4610020	33225516	3.60492e+06	791660	9301283	8415652	9096484	8338771
SLBP_MOUSE	Histone RNA hairpin-binding protein OS=Mus musculus GN=Slbp PE=1 SV=1	LLINDFGR	474.269	2	56.712	12189384	18311588	11461149	7.50472e+06	4865582	2.78202e+06	30377350	27146600	19417724	6734924	4.70363e+06	6.71594e+06	3.0188e+06	4868162	3573296	8871522	7532559	8384564	8.07902e+06
RFIP2_MOUSE	Rab11 family-interacting protein 2 OS=Mus musculus GN=Rab11fip2 PE=1 SV=1	SPSAFSENR	497.733	2	21.703	12240471	15346757	8753882	1.10964e+06	1.21192e+06	907307	78703768	59034420	46368268	1.65978e+06	1.26896e+06	920846	4367100	3e+06	2.56404e+06	12788274	13968327	15225020	12762735
DESP_MOUSE	Desmoplakin OS=Mus musculus GN=Dsp PE=3 SV=1	IVQLKPR	427.285	2	25.551	48720828	24412430	36033824	46517020	42625896	12877233	13895198	20247464	44850240	38114476	18253574	24889074	12519966	8596852	8729367	23979392	23454636	24354136	27867916
RPAP3_MOUSE	RNA polymerase II-associated protein 3 OS=Mus musculus GN=Rpap3 PE=1 SV=1	ENSGPGAAAAAESKPAAGESKPTGGQQGR	894.435	3	20.806	21853238	32067862	12300076	32251820	45565888	48012392	40367992	18555916	24962690	9007489	8.34596e+06	15899156	3.75329e+06	7.92134e+06	6430394	19711040	18869006	19457518	16412034
RUVB2_MOUSE	RuvB-like 2 OS=Mus musculus GN=Ruvbl2 PE=2 SV=3	TQGFLALFSGDTGEIK	842.433	2	85.812	174002496	180997424	107148360	187494256	130155864	102676864	201161648	190028240	118223176	35011240	31965282	42531404	32789014	45939648	47645360	57544496	70676376	58116796	52274048
PLAK_MOUSE	Junction plakoglobin OS=Mus musculus GN=Jup PE=2 SV=3	TM[147.0354]QNTSDLDTAR	684.804	2	19.697	70912968	55952492	72069824	82467968	88934472	22851846	23865512	34060684	93973880	55793736	35138984	46484184	22231042	18687744	13507277	52432724	41952280	47866660	40138168
MAP4_MOUSE	Microtubule-associated protein 4 OS=Mus musculus GN=Map4 PE=1 SV=3	VSYSHIQSK	524.774	0	18.649	8883030	2.84788e+06	3.8977e+06	2.75755e+06	1.25089e+06	3.98711e+06	6.22716e+06	6.19237e+06	4457080	1.57038e+06	1.93356e+06	3.14475e+06	1.74741e+06	1.32049e+06	1.21849e+06	2.27444e+06	4.59862e+06	2.94214e+06	4.77186e+06
AVEN_MOUSE	Cell death regulator Aven OS=Mus musculus GN=Aven PE=1 SV=2	EKNVEPEQPSTSK	491.57883, 736.8649	2, 3	16.701	55454848	66544944	38082900	60164172	60196560	45142832	79719528	90331552	78464648	25194986	18203128	22684808	14029064	17483330	12487040	42620960	42011152	46585680	41008296
LIMA1_MOUSE	LIM domain and actin-binding protein 1 OS=Mus musculus GN=Lima1 PE=1 SV=2	WQGEEVPR	500.747	0	30.199	723524	12596567	1.0222e+06	916236	728906	2.23832e+06	691808	1197923	520567	553599	936180	1.60072e+06	816431	1.96618e+06	1.16358e+06	1.77246e+06	1.96101e+06	1.5953e+06	2.08893e+06
RIN1_MOUSE	Ras and Rab interactor 1 OS=Mus musculus GN=Rin1 PE=1 SV=1	IAVDQEGKDQAR	665.342	2	18.337	15132174	23275110	8445697	15638016	17873002	19151388	2.50469e+06	1.8369e+06	2.36643e+06	1.31594e+06	1.21847e+06	1.65664e+06	3.61087e+06	4817752	4.46596e+06	7890208	8639941	8197716	7.79603e+06
DESP_MOUSE	Desmoplakin OS=Mus musculus GN=Dsp PE=3 SV=1	M[147.0354]SQLEVK	425.72	2	21.861	36456372	19352116	25047488	32963170	38773916	11037569	8.13914e+06	9810352	26348450	20652524	12839610	18100032	11959632	5.81743e+06	4488996	17628510	18859122	20394796	15785902
GCP2_MOUSE	Gamma-tubulin complex component 2 OS=Mus musculus GN=Tubgcp2 PE=2 SV=1	GPSAPAPR	376.706	2	16.955	83782544	105022600	53764372	112260024	134269296	143394320	208159792	199216928	191080944	34600652	30527186	35717160	16855660	26427534	23614930	87432400	91980464	94257240	84263448
U5S1_MOUSE	116 kDa U5 small nuclear ribonucleoprotein component - Mus musculus (Mouse)	YDWDLLAAR	561.783	2	69.361	32170444	67486856	20524976	10403663	10327061	13955265	48899748	61857336	40406204	19527242	14658124	15391539	6775939	17617098	8769344	18046968	17863608	16869566	19068416
TR112_MOUSE	TRM112-like protein OS=Mus musculus PE=2 SV=1	LQATEVR	408.733	2	20.995	22800016	6674423	14179060	19844308	17603360	13357847	31476358	14733736	25203146	2038544	865261	1.32435e+06	4234891	3575032	4236706	8205266	9283789	11724745	8204241
GCP2_MOUSE	Gamma-tubulin complex component 2 OS=Mus musculus GN=Tubgcp2 PE=2 SV=1	LDFN[115.0269]GFYAER	616.784	2	57.488	25543148	36144088	19330214	36524100	37113656	28738514	63150496	62870008	48783000	7461809	8020775	10450420	8.16269e+06	6.47559e+06	7739130	19185822	19345646	19641980	19809754
DDX3X_MOUSE	ATP-dependent RNA helicase DDX3X - Mus musculus (Mouse)	SGFGKFER	464.238	2	28.255	168854048	244337216	120222056	75660304	74244192	85919368	220496768	135810800	142983776	67215552	47424516	110398680	55011172	43284320	49229628	104106176	94183440	93913992	118859536
MOES_MOUSE	Moesin - Mus musculus (Mouse)	KAQQELEEQTRR	505.934	3	16.862	38115368	45508668	13816296	18558050	12301800	19370704	12515164	3819105	4422554	5699355	1.93342e+06	7669545	9784041	8092590	9101856	13194294	12733283	12612849	11330758
DESP_MOUSE	Desmoplakin OS=Mus musculus GN=Dsp PE=3 SV=1	FLSEMLK	434.236	2	53.137	24872158	14767333	28566968	37719544	25186760	8957556	11580669	15001234	41045264	30790022	13543273	12333454	8.06908e+06	4.82508e+06	5.99257e+06	13942231	15168708	15176639	14693611
PRP8_MOUSE	Pre-mRNA-processing-splicing factor 8 OS=Mus musculus GN=Prpf8 PE=1 SV=1	ALDIPLVK	434.779	2	62.24	42329700	107050384	31968770	19288312	9981855	22425980	62219872	78637720	37660388	19952560	20471232	25570638	17538350	13427945	19272204	27240548	26736954	26402112	36670328
LSG1_MOUSE	Large subunit GTPase 1 homolog OS=Mus musculus GN=Lsg1 PE=2 SV=2	SDIVVQIVDAR	607.841	2	61.664	64652864	62314560	34699368	73583248	45069060	29656140	79339672	66359688	49980136	12035031	10267296	13116061	13615405	12502275	18810574	23343780	18930874	18624564	20443196
RLP24_MOUSE	Probable ribosome biogenesis protein RLP24 OS=Mus musculus GN=Rsl24d1 PE=2 SV=1	QNIHLIR	447.27	2	30.808	4.24966e+06	11608948	2.25452e+06	47960052	37108924	19792146	8.29575e+06	14552611	6707332	1.75374e+06	452028	786376	414605	2.83539e+06	1.78874e+06	11681848	8.04639e+06	9273086	6468176
ARHG2_MOUSE	Rho guanine nucleotide exchange factor 2 OS=Mus musculus GN=Arhgef2 PE=1 SV=3	QATELALLQ[129.0426]R	572.323	2	55.894	21771872	34257168	15175686	18732808	14073738	13402908	53521736	38268976	29686732	5.43926e+06	4.97283e+06	7214280	4991282	9044414	5.78013e+06	13028696	14034058	15565771	21332344
DDX17_MOUSE	Probable ATP-dependent RNA helicase DDX17 - Mus musculus (Mouse)	NFYVEHPEVAR	454.2264, 680.8358	2, 3	38.374	100916896	229011824	51073872	141465984	110666400	129001056	251649296	159810400	122078904	82933944	64459536	139497440	22694644	38532860	44812172	102833296	90147840	90039712	92479304
SKP1_MOUSE	S-phase kinase-associated protein 1 OS=Mus musculus GN=Skp1 PE=1 SV=3	LQSSDGEIFEVDVEIAK	939.97	0	71.18	10444317	8832433	8435574	2.58814e+06	2.38762e+06	1.99939e+06	22746168	18296102	8706871	4320107	2.97884e+06	3.55245e+06	2.23238e+06	2.87347e+06	2.60716e+06	0	0	0	0
UIF_MOUSE	UAP56-interacting factor OS=Mus musculus GN=Fyttd1 PE=1 SV=1	LVGATATPPPPPK	623.365	2	34.331	8629224	21325672	4247196	10322030	6777693	7751901	20294808	21758572	19003270	3129707	2.58116e+06	2.77337e+06	1.02009e+06	4407659	4.10245e+06	10512514	8053867	9383943	10154240
AEBP1_MOUSE	Adipocyte enhancer-binding protein 1 OS=Mus musculus GN=Aebp1 PE=1 SV=1	NLVQDTR	423.228	2	21.306	10340083	10939255	8861731	8775662	9148299	5617305	87601400	72224440	72703504	52454360	45728700	36104680	2.25035e+06	2.92589e+06	3.22252e+06	23570132	26905260	27390618	25744336
DHX15_MOUSE	Putative pre-mRNA-splicing factor ATP-dependent RNA helicase DHX15 - Mus musculus (Mouse)	LQLPVWEYKDR	482.93	3	60.829	9301317	24866702	5.02628e+06	9402551	3304207	4.65878e+06	19392844	21754842	8033779	8767612	4035121	10784019	3751505	4.5026e+06	2.67954e+06	7.19898e+06	5760085	6.4501e+06	6106338
FOCAD_MOUSE	Focadhesin OS=Mus musculus GN=Focad PE=1 SV=1	SEAIQNTHFQAR	467.90152, 701.34875	2, 3	26.75	60887424	79504576	45293756	125033120	82039712	70873024	122796888	125969352	103748680	30326266	26228444	33849768	15117025	18643820	18039464	57183408	56795148	59320332	64132596
H31_MOUSE	Histone H3.3C OS=Mus musculus GN=H3f3c PE=3 SV=3	EIAQDFKTDLR	445.90225, 668.3498	2, 3	41.8	70308352	1375011200	176129088	36545924	50656484	348930176	199200048	899206528	199945536	224568256	160100336	141375472	79902024	204077936	170218432	253207712	242868384	252245280	244832544
RN213_MOUSE	E3 ubiquitin-protein ligase RNF213 OS=Mus musculus GN=Rnf213 PE=2 SV=1	DNIQALSIFTASLPEAR	615.997	3	87.757	14966216	15168530	10688597	3855416	2654673	4.55702e+06	44185116	48092632	35994904	27910844	13588052	20842956	3.01714e+06	4.06348e+06	4.36525e+06	7523353	6.50224e+06	4662168	6008575
LRCH3_MOUSE	Leucine-rich repeat and calponin homology domain-containing protein 3 OS=Mus musculus GN=Lrch3 PE=2 SV=2	ALEEAAVTGVLSLSGR	524.959	3	71.609	32060136	49309932	24634434	17958930	15551742	10415159	19605936	22196228	15901137	9253675	8750956	12116545	7.72677e+06	12255699	9767462	10301941	7975615	6.07984e+06	5689976
GCP3_MOUSE	Gamma-tubulin complex component 3 OS=Mus musculus GN=Tubgcp3 PE=2 SV=2	DILYVFQGIDGK	684.364	2	80.255	40850172	46046624	30620748	78192912	45922884	25312214	116405328	101758832	72380488	14665219	14707040	13383066	8308779	11759188	12918105	26457460	22968740	21001044	20526922
RUVB1_MOUSE	RuvB-like 1 - Mus musculus (Mouse)	TISHVIIGLK	540.843	2	49.082	147190768	127500424	85775192	167656992	114968376	82390504	183715056	210327440	137725456	33918436	27392322	39425448	21827958	42406408	36946208	65322524	70175880	72773480	69483928
VP37C_MOUSE	Vacuolar protein sorting-associated protein 37C OS=Mus musculus GN=Vps37c PE=2 SV=1	EMALATNR	453.229	0	26.072	7.0041e+06	8696163	5536186	3768931	3780555	2.6599e+06	11312535	10189998	9686173	2.83314e+06	1.84385e+06	2.40726e+06	1.32612e+06	2.03731e+06	2600922	3670443	4.03769e+06	4.18922e+06	5.40899e+06
LG3BP_MOUSE	Galectin-3-binding protein OS=Mus musculus GN=Lgals3bp PE=1 SV=1	AVDQWSTETIASHEDIER	696.328	3	49.518	1.06941e+06	5053058	411182	357623	746929	245570	88127648	103064504	94160344	116156480	84272408	142657136	420727	717312	698046	31519974	27091712	25488576	28912326
VIME_MOUSE	Vimentin - Mus musculus (Mouse)	EKLQEEM[147.0354]LQR	440.559	3	23.364	1310529	126859728	7.93168e+06	1.1407e+06	4375863	18181750	5417009	24196568	5709135	7.04253e+06	8856637	6.07855e+06	2.06837e+06	15205955	20975620	16080374	15254609	15982347	14990411
NISCH_MOUSE	Nischarin OS=Mus musculus GN=Nisch PE=1 SV=2	AGEDFR	694.315	1	31.415	43483832	23046528	22590562	26689934	26183938	7329974	12444743	17844382	30446610	10985682	10524021	14405518	11631195	8959315	4476385	20730810	14807835	17128046	19813742
RUVB2_MOUSE	RuvB-like 2 OS=Mus musculus GN=Ruvbl2 PE=2 SV=3	TTEM[147.0354]ETIYDLGTK	759.357	2	46.219	46150684	52506892	34566240	80035360	43576632	46013108	59100912	47373684	34631300	10633524	8625283	11943380	8945949	13197395	15388562	29729284	29581286	32348122	34581720
VIME_MOUSE	Vimentin - Mus musculus (Mouse)	LQEEMLQREEAESTLQSFR	775.37946, 1162.5636	2, 3	57.698	72498496	4112526848	282730784	30937670	118636120	634885824	218478944	1312300160	296925120	301346240	277392384	271302272	115438480	694646464	450058560	331918368	328831168	334513536	306736128
TBG1_MOUSE	Tubulin gamma-1 chain OS=Mus musculus GN=Tubg1 PE=1 SV=1	TTVLDVM[147.0354]R	475.753	0	34.458	9964545	17632738	9421180	24044076	16624914	17469066	21104644	20817412	16636024	3.93631e+06	3.93098e+06	4.77174e+06	2.12828e+06	3.48607e+06	4.83417e+06	12009021	10887009	11186862	12108421
DESP_MOUSE	Desmoplakin OS=Mus musculus GN=Dsp PE=3 SV=1	GLQDSIR	394.717	2	27.025	63909320	35988900	50406524	73654104	64545648	18599874	23049914	29434816	73848584	52723928	28612720	34828524	16921336	12884319	12678739	41871196	33651132	36250576	38356480
RUVB1_MOUSE	RuvB-like 1 - Mus musculus (Mouse)	EIIQDVTLHDLDVANARPQGGQDILSMMGQLMKPK	966.249	4	94.994	19899364	14596429	9165146	19108088	10187807	13411722	17686590	58410448	21779094	11363398	2.19794e+06	3.2553e+06	2.02918e+06	8155662	2.15723e+06	128236	76423.6	151190	19334.5
RUVB1_MOUSE	RuvB-like 1 - Mus musculus (Mouse)	TALALAIAQELGSK	693.404	2	80.138	183915648	186851376	119670272	211886480	160481136	79706112	257553952	236988496	181446416	39647552	31807080	32600554	27418840	58149864	53217444	59797092	47894304	52109128	51096816
NFL_MOUSE	Neurofilament light polypeptide OS=Mus musculus GN=Nefl PE=1 SV=5	LLEGEETR	473.746	2	27.312	1.46396e+06	71731160	5.26483e+06	1346577	2.76855e+06	14766360	3.61861e+06	22633578	4.69302e+06	6.13791e+06	7063405	4720270	1.87759e+06	10657083	9670789	11940263	9670971	9216327	10541764
RUVB2_MOUSE	RuvB-like 2 OS=Mus musculus GN=Ruvbl2 PE=2 SV=3	DYDAMGSQTK	558.238	2	21.475	55472656	58398656	40210304	52836628	51677048	40475820	94710320	80319832	70191904	18766232	14253063	13965603	8789530	18262566	16782798	35298312	41788388	44007216	40799988
PRPF3_MOUSE	U4/U6 small nuclear ribonucleoprotein Prp3 OS=Mus musculus GN=Prpf3 PE=1 SV=1	LGLTPPPEPK	524.806	2	43.912	6848286	24592666	3771746	2.32742e+06	2.97471e+06	10231834	4.65247e+06	6938219	4.39665e+06	691425	2.00167e+06	4.63856e+06	1.85484e+06	3.23025e+06	4932652	5.46185e+06	4757446	4252357	6042964
DDX1_MOUSE	ATP-dependent RNA helicase DDX1 OS=Mus musculus GN=Ddx1 PE=2 SV=1	TGAFSIPVIQIVYETLKDQQEGKK	673.872	4	97.423	44570384	44947460	18280428	30664784	27678630	45779008	49784524	24350858	35760076	16551595	10128075	33951796	13244752	13796167	3635531	454188	311358	289337	641426
PRP8_MOUSE	Pre-mRNA-processing-splicing factor 8 OS=Mus musculus GN=Prpf8 PE=1 SV=1	TEDPDLPAFYFDPLINPISHR	819.743	3	95.021	47815172	118707936	35154628	18862792	14276983	27824700	74833784	116699136	43016776	27492746	25416332	18425952	20486378	18464742	18498950	15245980	13647641	15306180	9862244
RUVB1_MOUSE	RuvB-like 1 - Mus musculus (Mouse)	GTEDITSPHGIPLDLLDR	650.3385, 975.0032	2, 3	72.95	440091936	556838400	326944672	502863968	377034208	307859840	643527616	587937728	455835904	122677512	90691688	117744600	102739328	143376480	131171192	204880048	192945568	183983216	209242848
H2A1F_MOUSE	Histone H2A type 1 OS=Mus musculus GN=Hist1h2ab PE=1 SV=3	VTIAQGGVLPNIQAVLLPK	644.3952, 966.08887	2, 3	92.728	114573736	5707171328	319915904	38059708	125363296	1075207168	681754752	3179268864	746286848	1174390528	678020288	371368192	94109848	823018880	834023424	401030400	391579136	274375488	245720208
LRCH3_MOUSE	Leucine-rich repeat and calponin homology domain-containing protein 3 OS=Mus musculus GN=Lrch3 PE=2 SV=2	GAANHDLTDTTR	636.302	2	18.152	27932500	37581800	17210164	12222249	12918705	10140668	17907906	17903480	14738939	8801286	9238973	10447796	6358662	9815027	7438105	13084776	12988471	13240709	13952563
PRP8_MOUSE	Pre-mRNA-processing-splicing factor 8 OS=Mus musculus GN=Prpf8 PE=1 SV=1	SGLNQIPNRR	385.551	3	24.373	21989764	63140804	19597806	8555177	6084651	12794279	34318480	34866868	20959016	10884972	11664264	8824810	9782867	9456315	10655619	17188524	16117082	17246062	18545108
[truncated: 11,163 more rows]

## Sheet: Q7 Con HSF1 vs Q7 IgG
Primary Protein Name	Protein Description	Unique Peptides	ProteinTeller Probability	Q7 HSF1-1 ID31702_01	Q7 HSF1-2 ID31703_01	Q7 HSF1-3 ID31704_01	Q7 IgG-1 ID31714_01	Q7 IgG-2 ID31715_01	Q7 IgG-3 ID31716_01	Q7 Con HSF1/IgG	T test
[truncated: 116 more rows]

[truncated: 3 more sheets: Q7 HS HSF1 vs Q7 IgG, Q111 HSF1 vs Q111 IgG, Normalized_Hits]
