# Supplementary material for: Comparative interactomes of HSF1 in stress and disease reveal a role for CTCF in HSF1-mediated gene regulation
Source: J Biol Chem. 2020 Nov 24;296:100097. doi: 10.1074/jbc.RA120.015452 (PMC7948500; doi:10.1074/jbc.RA120.015452)
Supplement: Supplementary file 4 — Table S3 [file mmc4.xlsx]

## Sheet: mRNA unedited
GeneID	Chr	Start	End	Strand	geneName	Length	scr_RNA_meanCnt	scr_RNA_meanFnCnt	scr_RNA_meanFPKnCnt	CTCF_vs_scr	CTCF_vs_scrCnt	CTCF_RNA_meanFnCnt	CTCF_RNA_meanFPKnCnt	HSF1_vs_scr	HSF1_vs_scrCnt	HSF1_RNA_meanFnCnt	HSF1_RNA_meanFPKnCnt	FC_CTFC	FC_HSF1	log2FC_CTFC	log2FC_HSF1	dRPK_CTCF	dRPK_HSF1
NM_000146	chr19	49468565	49470136	+	FTL	871	7315	7407.41	8504.49	UpLC	8464.5	8119.52	9322.07	UpLC	8647	9034.56	10372.6	1.1	1.22	0.13	0.29	817.57	1868.14		1.21967	1.21967
NM_000387	chr3	48894355	48936426	-	SLC25A20	1892	733.5	736.76	389.41	UpLC	995.25	955.7	505.13	UpLC	844	881.77	466.05	1.3	1.2	0.38	0.26	115.72	76.65		1.19682	1.19681
NM_000436	chr5	41730166	41870791	-	OXCT1	3558	758.5	756.11	212.51	UpLC	1161.5	1115.71	313.58	UpLC	1078.25	1124.74	316.12	1.48	1.49	0.56	0.57	101.07	103.6		1.48753	1.48755
NM_000455	chr19	1205797	1228434	+	STK11	3276	3513.75	3532.13	1078.18	UpLC	4503.5	4328.42	1321.25	UpLC	4535	4731.42	1444.27	1.23	1.34	0.29	0.42	243.07	366.08		1.33954	1.33954
NM_000788	chr4	71859264	71896629	+	DCK	2605	2104.75	2116.18	812.35	UpLC	2676.25	2552.96	980.02	UpLC	2385	2489.89	955.81	1.21	1.18	0.27	0.23	167.67	143.46		1.1766	1.1766
NM_000884	chr3	49061761	49066875	-	IMPDH2	1691	14427	14704.3	8695.6	UpLC	19003	18227.8	10779.3	UpLC	19135.2	19982.8	11817.1	1.24	1.36	0.31	0.44	2083.7	3121.54		1.35898	1.35898
NM_000922	chr11	14665268	14893604	+	PDE3B	6090	1644.25	1650.84	271.07	UpLC	2136.5	2054.54	337.36	UpLC	2099.5	2192.34	359.99	1.24	1.33	0.32	0.41	66.29	88.92
NM_000942	chr15	64448013	64455354	-	PPIB	1028	4032.25	4103.58	3991.81	UpLC	5404.75	5145.93	5005.77	UpLC	5002.75	5221.07	5078.86	1.25	1.27	0.33	0.35	1013.97	1087.05
NM_000946	chr12	57125363	57146146	-	PRIM1	1462	1585.5	1609.02	1100.56	UpLC	2012.75	1913.95	1309.13	UpLC	2264.5	2364.15	1617.06	1.19	1.47	0.25	0.56	208.57	516.5
NM_001004067	chr16	16326388	16388668	+	NOMO3	4316	553.5	555.9	128.8	UpLC	766	734.04	170.07	UpLC	692.5	722.95	167.51	1.32	1.3	0.4	0.38	41.27	38.71
NM_001005463	chr10	131633495	131762091	-	EBF3	4412	834.25	864.71	195.99	UpLC	1108	1068.69	242.22	UpLC	1022.25	1069.92	242.5	1.24	1.24	0.31	0.31	46.23	46.51
NM_001009	chr19	58898635	58906171	+	RPS5	741	24494.2	24593.5	33189.6	UpLC	29905.8	28461.9	38410.2	UpLC	25991.2	27105.6	36579.7	1.16	1.1	0.21	0.14	5220.57	3390.12
NM_001009984	chr20	3229947	3388309	-	C20orf194	6909	386.25	384.97	55.72	UpLC	550.25	529.08	76.58	UpLC	472.5	493.29	71.4	1.37	1.28	0.46	0.36	20.86	15.68
NM_001010924	chr10	15253643	15413058	-	FAM171A1	3950	1969.5	2022.37	511.99	UpLC	2902.5	2781.76	704.24	UpLC	2584.25	2698.45	683.15	1.38	1.33	0.46	0.42	192.25	171.16
NM_001012241	chr17	38278789	38293045	+	MSL1	3820	3266.25	3295.32	862.65	UpLC	4878.5	4717.01	1234.82	UpLC	3767.5	3932.78	1029.52	1.43	1.19	0.52	0.26	372.17	166.87
NM_001016	chr6	133135707	133138703	+	RPS12	503	19722.5	19963.3	39688.6	UpLC	25474.5	24075.8	47864.3	UpLC	26306.5	27428.9	54530.7	1.21	1.37	0.27	0.46	8175.75	14842.1
NM_001024	chr20	60962120	60963576	+	RPS21	396	9425.75	9415.65	23776.9	UpLC	12321.5	11663.8	29454.1	UpLC	11169.2	11629.5	29367.3	1.24	1.24	0.31	0.3	5677.17	5590.42
NM_001028	chr11	118886421	118889057	-	RPS25	492	19497.2	19745.5	40133.2	UpLC	24129	22893.5	46531.5	UpLC	22447.5	23410.1	47581.5	1.16	1.19	0.21	0.25	6398.3	7448.37
NM_001033561	chr17	27232270	27278508	-	PHF12	4475	522.5	529.69	118.37	UpLC	796	768.76	171.79	UpLC	650	681.08	152.2	1.45	1.29	0.54	0.36	53.42	33.83
NM_001080477	chr4	183245136	183724177	+	TENM3	10894	2212.25	2188.33	200.87	UpLC	2941.75	2834.24	260.16	UpLC	2753.75	2874.27	263.84	1.3	1.31	0.37	0.39	59.29	62.97
NM_001085372	chr11	62439125	62441162	+	UQCC3	1950	809	814.33	417.61	UpLC	1106.25	1055.72	541.39	UpLC	1148.5	1200.05	615.41	1.3	1.47	0.37	0.56	123.79	197.8
NM_001089	chr16	2325878	2390747	-	ABCA3	6623	2961.5	2989.87	451.44	UpLC	4244.75	4085.87	616.92	UpLC	3398.75	3551.97	536.31	1.37	1.19	0.45	0.25	165.48	84.87
NM_001099415	chr7	75046059	75115565	-	POM121C	5865	3758	3754.47	640.15	UpLC	5069.5	4869.72	830.3	UpLC	4118.5	4301.72	733.46	1.3	1.15	0.38	0.2	190.15	93.31
NM_001099678	chr3	120043575	120068186	-	LRRC58	7683	8752.25	8749.97	1138.87	UpLC	11247.8	10784.6	1403.7	UpLC	9303.75	9707.93	1263.56	1.23	1.11	0.3	0.15	264.82	124.69
NM_001105573	chr3	196295724	196315930	+	FBXO45	5733	1547	1596.13	278.41	UpLC	2270.5	2172.8	379	UpLC	1898.25	1984.87	346.22	1.36	1.24	0.44	0.31	100.59	67.81
NM_001126	chr1	244571793	244615436	-	ADSS	2782	8294.5	8363.13	3006.16	UpLC	11885.8	11399.8	4097.68	UpLC	9270.25	9681.44	3480.03	1.36	1.16	0.45	0.21	1091.52	473.87
NM_001142641	chr12	133067156	133161773	+	FBRSL1	4547	3739	3793.06	834.19	UpLC	5002	4810.37	1057.92	UpLC	4458	4655.34	1023.83	1.27	1.23	0.34	0.3	223.73	189.64
NM_001142966	chr18	18822202	19102791	+	GREB1L	9334	3353	3279.97	351.4	UpLC	4532.5	4372.6	468.46	UpLC	4760	4976.75	533.19	1.33	1.52	0.41	0.6	117.06	181.79
NM_001164579	chr16	22019455	22095972	+	C16orf52	4442	571	569.92	128.3	UpLC	766.5	737.67	166.07	UpLC	752.75	788.76	177.57	1.29	1.38	0.37	0.47	37.76	49.27
NM_001194	chr19	589892	617159	+	HCN2	3408	203.75	201.63	59.17	UpLC	313.5	296.79	87.09	UpLC	287.5	300.23	88.09	1.47	1.49	0.56	0.57	27.92	28.93
NM_001204	chr2	203241049	203432474	+	BMPR2	12070	3929.25	3920.39	324.8	UpLC	5892.25	5654.63	468.49	UpLC	4248	4436.74	367.58	1.44	1.13	0.53	0.18	143.68	42.78
NM_001204818	chr19	58341661	58357606	+	ZNF587B	3340	238.75	239.44	71.69	UpLC	377.75	357.02	106.89	UpLC	339	353.76	105.92	1.49	1.48	0.58	0.56	35.2	34.23
NM_001263	chr4	85504056	85572493	+	CDS1	4538	1987.5	1999.84	440.69	UpLC	2777.5	2663.77	586.99	UpLC	2848	2971.34	654.77	1.33	1.49	0.41	0.57	146.31	214.08
NM_001382	chr11	118967212	118972785	-	DPAGT1	2142	1338.25	1335.09	623.29	UpLC	1989.75	1902.23	888.06	UpLC	1580.75	1649.3	769.98	1.42	1.24	0.51	0.3	264.77	146.69
NM_001398	chr19	39306061	39322497	-	ECH1	1263	2268.75	2268.93	1796.46	UpLC	3029.5	2896.27	2293.17	UpLC	2799.5	2920.97	2312.72	1.28	1.29	0.35	0.36	496.7	516.26
NM_001402	chr6	74225472	74230755	-	EEF1A1	3512	374473	375337	106873	UpLC	440270	419800	119533	UpLC	413980	431947	122992	1.12	1.15	0.16	0.2	12660.1	16118.8
NM_001414	chr12	124105569	124118323	-	EIF2B1	1870	4774.5	4844.13	2590.44	UpLC	5596.25	5364.23	2868.57	UpLC	5843.5	6095.08	3259.4	1.11	1.26	0.15	0.33	278.13	668.96
NM_001424	chr16	10622278	10674539	-	EMP2	5215	1502.5	1504.27	288.45	UpLC	2078.5	1989.34	381.46	UpLC	1977.75	2066.16	396.2	1.32	1.37	0.4	0.46	93.01	107.75
NM_001440	chr8	28558989	28611207	+	EXTL3	6340	886.75	885.99	139.75	UpLC	1249	1206.12	190.24	UpLC	1026.25	1071.25	168.97	1.36	1.21	0.45	0.27	50.49	29.22
NM_001679	chr3	141595469	141645382	+	ATP1B3	1897	6887.75	7021.88	3701.57	UpLC	9510	9078.04	4785.47	UpLC	8108.75	8464.97	4462.29	1.29	1.21	0.37	0.27	1083.9	760.72
NM_001688	chr1	111991742	112004525	+	ATP5F1	2101	10150	10260.2	4883.47	UpLC	13820.2	13123.5	6246.33	UpLC	12783.8	13335.4	6347.17	1.28	1.3	0.36	0.38	1362.86	1463.7
NM_001722	chr8	22102618	22108680	+	POLR3D	1929	1338.5	1319.8	684.19	UpLC	1831.75	1761.16	912.99	UpLC	1506	1570.22	814.01	1.33	1.19	0.42	0.25	228.8	129.82
NM_001867	chr5	85913783	85916583	+	COX7C	407	8075.5	8115.97	19941	UpLC	9622.75	9165.41	22519.4	UpLC	8533	8898.85	21864.5	1.13	1.1	0.18	0.13	2578.49	1923.55
NM_002076	chr12	65107221	65153226	-	GNS	5128	5822.5	5716.77	1114.81	UpLC	6985.75	6699.81	1306.52	UpLC	6494	6778.97	1321.95	1.17	1.19	0.23	0.25	191.7	207.14
NM_002111	chr4	3076236	3245687	+	HTT	13475	7878.5	7856.96	583.08	UpLC	11459	11043.6	819.56	UpLC	10656.8	11138.1	826.58	1.41	1.42	0.49	0.5	236.49	243.5
NM_002292	chr3	49158546	49170599	-	LAMB2	5808	1799.25	1786.58	307.61	UpLC	2555.75	2472.61	425.72	UpLC	2184	2282.29	392.96	1.38	1.28	0.47	0.35	118.12	85.35
NM_002337	chr4	3505323	3534224	-	LRPAP1	10536	556.75	570.47	54.14	UpLC	767.25	729.23	69.21	UpLC	658.5	688.04	65.3	1.28	1.21	0.35	0.27	15.07	11.16
NM_002360	chr7	1570367	1582679	+	MAFK	3350	615.5	655.03	195.53	UpLC	846.25	809.93	241.77	UpLC	828.75	864.64	258.1	1.24	1.32	0.31	0.4	46.24	62.57
NM_002439	chr5	79950466	80172634	+	MSH3	4447	2132.25	2096.96	471.55	UpLC	2728.25	2618.9	588.91	UpLC	2337.5	2440.82	548.87	1.25	1.16	0.32	0.22	117.37	77.32
NM_002446	chr19	40697650	40721482	+	MAP3K10	3436	712.25	723.61	210.6	UpLC	1032.5	991.47	288.55	UpLC	879	917.2	266.94	1.37	1.27	0.45	0.34	77.96	56.34
NM_002496	chr11	67798083	67804114	+	NDUFS8	804	3044.25	3040.1	3781.22	UpLC	3608.25	3456.62	4299.28	UpLC	3706	3867.34	4810.12	1.14	1.27	0.19	0.35	518.06	1028.9
NM_002513	chr16	1820320	1821710	-	NME3	1014	2077.75	2045.34	2017.1	UpLC	2975.5	2845.08	2805.8	UpLC	2718.75	2832.75	2793.64	1.39	1.38	0.48	0.47	788.7	776.54
NM_002689	chr11	65029322	65066156	+	POLA2	3654	3266.5	3269.46	894.76	UpLC	3882.25	3726.51	1019.84	UpLC	4338.5	4528.24	1239.26	1.14	1.39	0.19	0.47	125.08	344.49
NM_002804	chr11	47440319	47448024	-	PSMC3	1580	5112.5	5180.46	3278.77	UpLC	6216.5	5957.39	3770.5	UpLC	6545.25	6831.69	4323.86	1.15	1.32	0.2	0.4	491.73	1045.08
NM_002858	chr1	94883932	94984219	+	ABCD3	3616	4426.75	4430.94	1225.37	UpLC	5460.75	5219.8	1443.53	UpLC	5293	5524.82	1527.88	1.18	1.25	0.24	0.32	218.16	302.51
NM_003036	chr1	2160133	2241652	+	SKI	5707	3447.75	3429.56	600.94	UpLC	4890	4720.36	827.12	UpLC	4289	4480.31	785.06	1.38	1.31	0.46	0.39	226.18	184.12
NM_003045	chr13	30083550	30169825	-	SLC7A1	7343	8599	8674.91	1181.39	UpLC	10720.2	10312.6	1404.41	UpLC	9523	9941.07	1353.82	1.19	1.15	0.25	0.2	223.03	172.43
NM_003074	chr3	47627377	47823405	-	SMARCC1	5757	15799.5	15846.1	2752.49	UpLC	20709.5	19949.2	3465.22	UpLC	20423.2	21351.4	3708.77	1.26	1.35	0.33	0.43	712.73	956.28
NM_003198	chr1	24069855	24088549	+	TCEB3	4943	2626.25	2673.04	540.77	UpLC	3712.5	3557.92	719.79	UpLC	3070.75	3207.95	648.99	1.33	1.2	0.41	0.26	179.02	108.21
NM_003223	chr16	4307186	4323001	-	TFAP4	2140	856	877.89	410.23	UpLC	1218.25	1173.47	548.35	UpLC	1160	1213.17	566.9	1.34	1.38	0.42	0.47	138.12	156.67
NM_003249	chr19	2785505	2813599	+	THOP1	2601	4158.5	4147.67	1594.65	UpLC	5450.5	5246.38	2017.06	UpLC	5855.75	6113.29	2350.36	1.26	1.47	0.34	0.56	422.42	755.71
NM_003299	chr12	104324111	104341708	+	HSP90B1	2862	27000	27408.9	9576.84	UpLC	37661	36030.3	12589.2	UpLC	37617	39303.8	13733	1.31	1.43	0.39	0.52	3012.35	4156.13
NM_003302	chr7	100464949	100471076	+	TRIP6	1752	1983	1995.21	1138.82	UpLC	2685.5	2581.32	1473.36	UpLC	2482	2591.08	1478.93	1.29	1.3	0.37	0.38	334.54	340.11
NM_003331	chr19	10461203	10491248	-	TYK2	4248	2721	2702.39	636.16	UpLC	3578.75	3435.39	808.71	UpLC	3064.75	3195.9	752.33	1.27	1.18	0.35	0.24	172.55	116.17
NM_003366	chr16	21964608	21994668	+	UQCRC2	2211	8765	9003.3	4072.05	UpLC	10691	10211.1	4618.33	UpLC	10128.5	10573.4	4782.17	1.13	1.17	0.18	0.23	546.28	710.13
NM_003405	chr22	32340478	32353590	+	YWHAH	1793	7041.5	7041.05	3926.97	UpLC	9118.5	8753.65	4882.12	UpLC	8707.5	9091.01	5070.28	1.24	1.29	0.31	0.37	955.16	1143.31
NM_003565	chr12	132379278	132407707	+	ULK1	5222	2603.75	2584.1	494.85	UpLC	3948.5	3814.18	730.41	UpLC	3634.25	3793.99	726.54	1.48	1.47	0.56	0.55	235.56	231.69
NM_003677	chr12	123237370	123255953	+	DENR	2722	7219.25	7417.41	2724.98	UpLC	10530.8	10058.5	3695.25	UpLC	9181	9585.06	3521.33	1.36	1.29	0.44	0.37	970.26	796.35
NM_003791	chr16	84087365	84150548	-	MBTPS1	4380	5929.75	5959.24	1360.56	UpLC	7512.25	7208.7	1645.82	UpLC	7176.25	7492.81	1710.69	1.21	1.26	0.27	0.33	285.26	350.13
NM_003870	chr15	90931472	91045475	+	IQGAP1	7210	9749.25	9701.92	1345.62	UpLC	12049.8	11627.9	1612.74	UpLC	10506	10979.8	1522.86	1.2	1.13	0.26	0.18	267.12	177.24
NM_003900	chr5	179247841	179265077	+	SQSTM1	2902	439.25	448.2	154.45	UpLC	618.5	594.48	204.85	UpLC	595.5	622.23	214.41	1.33	1.39	0.41	0.47	50.41	59.97
NM_003945	chr5	172410762	172461900	+	ATP6V0E1	882	2859.25	2796.57	3170.72	UpLC	4123.5	3930.38	4456.21	UpLC	3377	3523.08	3994.42	1.41	1.26	0.49	0.33	1285.5	823.7
NM_003972	chr10	93683735	93790080	+	BTAF1	7038	3769	3741.3	531.59	UpLC	4729.5	4537.02	644.65	UpLC	4299	4486.53	637.47	1.21	1.2	0.28	0.26	113.06	105.89
NM_004040	chr2	20646831	20649204	+	RHOB	2373	6648.75	6701.23	2823.95	UpLC	8640.25	8289.43	3493.23	UpLC	8971.75	9366.26	3947.01	1.24	1.4	0.31	0.48	669.28	1123.06
NM_004090	chr17	41843488	41856368	-	DUSP3	4122	2855.5	2925.65	709.77	UpLC	4410.75	4221.96	1024.25	UpLC	3182.5	3325.5	806.77	1.44	1.14	0.53	0.18	314.48	97
NM_004181	chr4	41258897	41270446	+	UCHL1	1124	6636.25	6746.28	6002.03	UpLC	9682.5	9222.27	8204.87	UpLC	8351.75	8710.44	7749.5	1.37	1.29	0.45	0.37	2202.84	1747.47
NM_004225	chr8	8641998	8751131	-	MFHAS1	5255	1183.75	1189.76	226.4	UpLC	1551.5	1496.09	284.7	UpLC	1352	1411.36	268.58	1.26	1.19	0.33	0.25	58.29	42.17
NM_004279	chr7	102937872	102955133	+	PMPCB	3919	3679	3726.51	950.88	UpLC	4600.5	4389.16	1119.97	UpLC	5081	5299.99	1352.38	1.18	1.42	0.24	0.51	169.09	401.5
NM_004295	chr17	27071022	27077976	+	TRAF4	2902	2268.5	2250.54	775.51	UpLC	2857.75	2730.41	940.87	UpLC	2762	2885.46	994.3	1.21	1.28	0.28	0.36	165.36	218.79
NM_004422	chr17	7128660	7137863	-	DVL2	3016	2844.5	2834.38	939.78	UpLC	3577.75	3439.61	1140.45	UpLC	3246.5	3391.64	1124.55	1.21	1.2	0.28	0.26	200.67	184.77
NM_004444	chr7	100400186	100425143	-	EPHB4	4351	3946.25	3971.49	912.78	UpLC	4905	4708.21	1082.1	UpLC	4538.75	4736.86	1088.68	1.19	1.19	0.25	0.25	169.32	175.91
NM_004596	chr19	41256758	41271297	+	SNRPA	1629	4785.75	4833.48	2967.15	UpLC	5895	5663.36	3476.59	UpLC	5399.5	5643.47	3464.37	1.17	1.17	0.23	0.22	509.44	497.23
NM_004712	chr17	79650961	79669151	+	HGS	2972	3194.5	3243.29	1091.28	UpLC	4329.5	4157.36	1398.84	UpLC	4441.75	4637.53	1560.41	1.28	1.43	0.36	0.52	307.56	469.13
NM_004800	chr13	100153627	100216302	+	TM9SF2	3515	8791.75	8747.69	2488.68	UpLC	10623.2	10174.8	2894.68	UpLC	9446.5	9867.73	2807.32	1.16	1.13	0.22	0.17	406	318.65
NM_004804	chr2	96931883	96939900	+	CIAO1	4036	4914	4994.15	1237.4	UpLC	6202.25	5932.57	1469.91	UpLC	5555.75	5803.11	1437.84	1.19	1.16	0.25	0.22	232.51	200.44
NM_005067	chr3	150458909	150481263	-	SIAH2	2620	733	738.82	281.99	UpLC	987.75	948.29	361.94	UpLC	896.75	939.7	358.66	1.28	1.27	0.36	0.35	79.95	76.67
NM_005131	chr18	214519	268059	-	THOC1	2120	1604.25	1612.89	760.8	UpLC	2036.5	1948.48	919.1	UpLC	1831.25	1912.94	902.33	1.21	1.19	0.27	0.25	158.3	141.53
NM_005216	chr1	20978259	20988037	-	DDOST	2126	7431.75	7519.52	3536.94	UpLC	9416	8972.21	4220.23	UpLC	8930.25	9317.53	4382.66	1.19	1.24	0.25	0.31	683.3	845.72
NM_005224	chr19	926036	972803	+	ARID3A	2810	659.25	665.11	236.69	UpLC	968	933.56	332.23	UpLC	801.75	837.72	298.12	1.4	1.26	0.49	0.33	95.54	61.43
NM_005233	chr3	89156673	89531284	+	EPHA3	5809	692.5	690.4	118.85	UpLC	1042.5	997.61	171.74	UpLC	909.75	950.54	163.63	1.44	1.38	0.53	0.46	52.89	44.78
NM_005313	chr15	44038589	44064804	+	PDIA3	3054	16142.5	16346	5352.32	UpLC	19712.2	18891.9	6185.94	UpLC	18761	19593.2	6415.59	1.16	1.2	0.21	0.26	833.62	1063.26
NM_005382	chr8	24771273	24776606	+	NEFM	3271	1097.75	1143.31	349.53	UpLC	1644.25	1573.38	481.01	UpLC	1448.75	1512.82	462.49	1.38	1.32	0.46	0.4	131.48	112.97
NM_005441	chr21	37757688	37789125	+	CHAF1B	2279	1985	1962.5	861.12	UpLC	2435.5	2344.4	1028.7	UpLC	2640.75	2758.01	1210.18	1.19	1.41	0.26	0.49	167.58	349.06
NM_005628	chr19	47278139	47291842	-	SLC1A5	2873	4128	4171.81	1452.07	UpLC	6099.25	5858.25	2039.07	UpLC	5579.5	5825.84	2027.79	1.4	1.4	0.49	0.48	587	575.72
NM_005632	chr16	577855	604636	+	CAPN15	4744	3533.25	3546.41	747.56	UpLC	5425.25	5217.27	1099.76	UpLC	3873.25	4043.85	852.41	1.47	1.14	0.56	0.19	352.21	104.86
NM_005741	chr16	3333486	3341459	+	ZNF263	3285	1164.25	1190.23	362.32	UpLC	1775	1694.33	515.78	UpLC	1645	1718.18	523.04	1.42	1.44	0.51	0.53	153.46	160.71
NM_005768	chr12	7085346	7125842	-	LPCAT3	2297	1706.25	1732.64	754.31	UpLC	2333	2239.76	975.08	UpLC	2103.25	2194.77	955.49	1.29	1.27	0.37	0.34	220.77	201.19
NM_005780	chr13	39917028	40177356	-	LHFP	2158	562	560.75	259.85	UpLC	859.5	820.38	380.16	UpLC	758.25	790.66	366.39	1.46	1.41	0.55	0.5	120.31	106.54
NM_005791	chr2	71357443	71377232	+	MPHOSPH10	2485	2552	2590.74	1042.55	UpLC	3076.25	2949.29	1186.84	UpLC	3123.5	3264.84	1313.82	1.14	1.26	0.19	0.33	144.29	271.26
NM_005805	chr2	162164785	162268228	+	PSMD14	1717	3957.25	4022.41	2342.7	UpLC	4794	4565.06	2658.74	UpLC	4775.75	4983.72	2902.58	1.13	1.24	0.18	0.31	316.05	559.88
NM_005880	chr16	46989273	47007625	-	DNAJA2	3048	5392.5	5452.61	1788.91	UpLC	6861.75	6572.09	2156.2	UpLC	5902.5	6161.26	2021.41	1.21	1.13	0.27	0.18	367.28	232.5
NM_005895	chr12	133345494	133405288	-	GOLGA3	9252	2227.5	2208.36	238.69	UpLC	3314.75	3202.64	346.16	UpLC	2806.5	2931.47	316.85	1.45	1.33	0.54	0.41	107.47	78.16
NM_006010	chr3	51422667	51426828	+	MANF	963	3843.75	3922.47	4073.18	UpLC	6017	5752.72	5973.74	UpLC	5190.75	5420.17	5628.42	1.47	1.38	0.55	0.47	1900.57	1555.24
NM_006080	chr7	83587658	83824217	-	SEMA3A	5659	391.5	379.16	67	UpLC	618.75	596.8	105.46	UpLC	546.75	571.9	101.06	1.57	1.51	0.65	0.59	38.46	34.06
NM_006108	chr11	13984183	14289679	+	SPON1	5137	769.5	808.84	157.45	UpLC	1190.25	1144.45	222.78	UpLC	1020.5	1066.92	207.69	1.41	1.32	0.5	0.4	65.33	50.24
NM_006236	chr2	105471968	105473471	+	POU3F3	4506	971.25	952.91	211.48	UpLC	1413.25	1354.79	300.66	UpLC	1199.25	1251.37	277.71	1.42	1.31	0.51	0.39	89.19	66.24
NM_006342	chr4	1723216	1746905	+	TACC3	2837	5929.5	5939	2093.41	UpLC	7502.75	7233.08	2549.55	UpLC	8191	8552.86	3014.76	1.22	1.44	0.28	0.53	456.14	921.35
NM_006371	chr3	33155449	33189265	+	CRTAP	6651	7757.5	7825.7	1176.62	UpLC	10500	10064.4	1513.21	UpLC	10643.8	11111.6	1670.66	1.29	1.42	0.36	0.51	336.59	494.04
NM_006397	chr19	12917427	12924462	+	RNASEH2A	1142	3231.25	3224.12	2823.22	UpLC	3976.25	3810.55	3336.73	UpLC	3782.25	3945.25	3454.68	1.18	1.22	0.24	0.29	513.51	631.46
NM_006469	chr1	185265521	185286461	-	IVNS1ABP	4197	4949.75	4992.1	1189.44	UpLC	6861.5	6574.06	1566.37	UpLC	6122.5	6391.22	1522.81	1.32	1.28	0.4	0.36	376.93	333.36
NM_006597	chr11	122928199	122933043	-	HSPA8	2460	16094.2	16350.4	6646.49	UpLC	19029	18240.3	7414.74	UpLC	17781.2	18578.8	7552.38	1.12	1.14	0.16	0.18	768.25	905.88
NM_006600	chr1	27248212	27273362	+	NUDC	1813	4135.5	4194.26	2313.44	UpLC	5219	5026.26	2772.35	UpLC	5112.25	5341.17	2946.04	1.2	1.27	0.26	0.35	458.91	632.6
NM_006813	chr6	89790428	89794879	+	PNRC1	2133	1139.5	1124.79	527.33	UpLC	1581.25	1525.49	715.18	UpLC	1402.75	1466.16	687.37	1.36	1.3	0.44	0.38	187.86	160.04
NM_006833	chr7	99686582	99689822	+	COPS6	1425	5029.25	5081.58	3566.02	UpLC	6210.5	5946.66	4173.09	UpLC	5432.5	5675.97	3983.14	1.17	1.12	0.23	0.16	607.07	417.12
NM_006842	chr11	65819815	65836382	+	SF3B2	2894	11559.5	11739.6	4056.54	UpLC	15270.8	14671.2	5069.53	UpLC	16131	16855.1	5824.16	1.25	1.44	0.32	0.52	1013	1767.62
NM_006844	chr19	15225784	15236610	-	ILVBL	2331	1377.5	1367.74	586.76	UpLC	1936.25	1856.86	796.6	UpLC	1628.5	1698.2	728.53	1.36	1.24	0.44	0.31	209.83	141.77
NM_006888	chr14	90863326	90874619	+	CALM1	4256	8602.5	8666.66	2036.34	UpLC	9963.75	9526.93	2238.47	UpLC	10187.2	10632.2	2498.18	1.1	1.23	0.14	0.29	202.13	461.84
NM_006988	chr21	28208605	28217728	-	ADAMTS1	4651	2647	2728.53	586.65	UpLC	4065.75	3883.1	834.9	UpLC	3007.25	3134.49	673.94	1.42	1.15	0.51	0.2	248.24	87.28
NM_007024	chr3	50392179	50396939	-	TMEM115	2095	2783.5	2791.65	1332.53	UpLC	3411.5	3282.34	1566.75	UpLC	3283	3427.99	1636.27	1.18	1.23	0.23	0.3	234.22	303.74
NM_007065	chr19	10501808	10514271	-	CDC37	1671	7605.75	7701.79	4609.09	UpLC	8866.75	8508.97	5092.14	UpLC	8512.5	8888.56	5319.31	1.1	1.15	0.14	0.21	483.05	710.21
NM_007184	chr3	52489523	52527088	+	NISCH	5239	1911	1863.8	355.75	UpLC	2858.25	2757.15	526.27	UpLC	2260.25	2357	449.9	1.48	1.26	0.56	0.34	170.52	94.14
NM_007210	chr12	51745832	51785200	-	GALNT6	4520	551	557.72	123.39	UpLC	733	703.78	155.7	UpLC	731.25	762.33	168.66	1.26	1.37	0.34	0.45	32.31	45.27
NM_007254	chr19	50364459	50370822	-	PNKP	1721	925.75	943.69	548.34	UpLC	1179.5	1125.24	653.83	UpLC	1262	1318.11	765.9	1.19	1.4	0.25	0.48	105.49	217.56
NM_007348	chr1	161736033	161933860	+	ATF6	7546	2904.25	2901.93	384.57	UpLC	3754	3596.47	476.61	UpLC	3740.25	3906.36	517.67	1.24	1.35	0.31	0.43	92.04	133.11
NM_012120	chr6	47445524	47594996	+	CD2AP	5409	5716.5	5763.07	1065.46	UpLC	7351.75	7072.51	1307.55	UpLC	7205.75	7533.44	1392.76	1.23	1.31	0.3	0.39	242.09	327.3
NM_012214	chr2	99235568	99347589	-	MGAT4A	8382	719	710.09	84.72	UpLC	1123.25	1072.08	127.9	UpLC	974.5	1017.37	121.38	1.51	1.43	0.59	0.52	43.19	36.66
NM_012318	chr4	1813205	1857974	-	LETM1	5462	6425.75	6526.92	1194.97	UpLC	8626.75	8298.17	1519.25	UpLC	8254.5	8617.71	1577.76	1.27	1.32	0.35	0.4	324.28	382.79
NM_012394	chr1	161070345	161087866	-	PFDN2	642	2715.25	2736.41	4262.32	UpLC	3388.5	3221.92	5018.57	UpLC	3122	3254.68	5069.6	1.18	1.19	0.24	0.25	756.25	807.28
NM_012448	chr17	40351194	40428424	-	STAT5B	5094	2039.75	2081.98	408.71	UpLC	2876	2768.34	543.45	UpLC	2227.25	2325.44	456.51	1.33	1.12	0.41	0.16	134.74	47.79
NM_012453	chr7	72983276	72993013	-	TBL2	3038	2855	2868.2	944.11	UpLC	3685.75	3522.93	1159.62	UpLC	3139.75	3275.19	1078.08	1.23	1.14	0.3	0.19	215.51	133.97
NM_013245	chr16	69345286	69358946	+	VPS4A	2176	4849.75	4878.93	2242.16	UpLC	6565.5	6297.73	2894.18	UpLC	6568.75	6855.39	3150.45	1.29	1.41	0.37	0.49	652.02	908.3
NM_013339	chr1	63833260	63904233	+	ALG6	3371	2860	2849.9	845.42	UpLC	3714.5	3535.25	1048.73	UpLC	3320.5	3461.34	1026.8	1.24	1.21	0.31	0.28	203.31	181.38
NM_013363	chr3	142536701	142608045	-	PCOLCE2	2030	1149.75	1141.88	562.5	UpLC	1636.25	1558	767.49	UpLC	1365	1423.22	701.09	1.36	1.25	0.45	0.32	204.99	138.59
NM_014015	chr16	11022747	11036257	-	DEXI	1501	839.75	853.62	568.7	UpLC	1125.25	1077.12	717.6	UpLC	1129.25	1178.88	785.4	1.26	1.38	0.34	0.47	148.91	216.7
NM_014169	chr14	24678786	24683036	-	CHMP4A	1356	857.75	843.28	621.89	UpLC	1162.5	1111.84	819.94	UpLC	1058.75	1104.15	814.27	1.32	1.31	0.4	0.39	198.05	192.38
NM_014177	chr18	71815745	71826204	+	TIMM21	1534	1245.25	1285.18	837.8	UpLC	1622.75	1543.73	1006.34	UpLC	1498.75	1564.12	1019.63	1.2	1.22	0.26	0.28	168.54	181.84
NM_014188	chr1	1477052	1510262	-	SSU72	1303	3143	3249.55	2493.9	UpLC	4352.25	4194.71	3219.27	UpLC	3827.75	3997.7	3068.07	1.29	1.23	0.37	0.3	725.38	574.18
NM_014287	chr16	14927642	14990014	+	NOMO1	4247	3536	3574.61	841.68	UpLC	4708	4516.4	1063.43	UpLC	4087.25	4270.56	1005.55	1.26	1.19	0.34	0.26	221.76	163.87
NM_014390	chr7	127292201	127732659	+	SND1	3669	10201.8	10259.9	2796.37	UpLC	12409.5	11957.2	3258.98	UpLC	11838.5	12371.6	3371.92	1.17	1.21	0.22	0.27	462.61	575.55
NM_014394	chr10	85899184	85913311	+	GHITM	2449	9992	10147.8	4143.64	UpLC	12333.2	11762.5	4803	UpLC	11571	12068.1	4927.76	1.16	1.19	0.21	0.25	659.36	784.12
NM_014648	chr3	108308336	108413693	+	DZIP3	5542	1773.25	1765.69	318.6	UpLC	2418.75	2315.86	417.87	UpLC	2018.5	2108.74	380.5	1.31	1.19	0.39	0.26	99.27	61.9
NM_014671	chr7	156931654	157062066	+	UBE3C	5181	14419	14477.3	2794.31	UpLC	17947.5	17186	3317.11	UpLC	17673.5	18466	3564.18	1.19	1.28	0.25	0.35	522.8	769.87
NM_014698	chr1	226033232	226070420	-	TMEM63A	4453	744.25	748.92	168.18	UpLC	975.25	933.83	209.71	UpLC	1078	1124.54	252.54	1.25	1.5	0.32	0.59	41.53	84.35
NM_014704	chr1	3728644	3773797	-	CEP104	6458	1391.75	1414.38	219.01	UpLC	1803	1728.64	267.67	UpLC	1801.75	1882.79	291.54	1.22	1.33	0.29	0.41	48.66	72.53
NM_014705	chr7	111366163	111846462	-	DOCK4	8336	1233	1225.43	147	UpLC	1736	1673	200.7	UpLC	1518.5	1588.96	190.61	1.37	1.3	0.45	0.37	53.69	43.61
NM_014713	chr2	20232410	20251789	-	LAPTM4A	1765	6537.75	6639.14	3761.55	UpLC	8404.5	8025.55	4547.05	UpLC	7421.25	7743.85	4387.45	1.21	1.17	0.27	0.22	785.5	625.9
NM_014752	chr11	74660291	74690076	+	SPCS2	2708	4927	4969.29	1835.04	UpLC	6422	6113.94	2257.73	UpLC	5495	5731.27	2116.42	1.23	1.15	0.3	0.21	422.69	281.38
NM_014753	chr10	43277953	43330385	+	BMS1	8048	5824	5938.85	737.93	UpLC	8477	8139.28	1011.34	UpLC	7267.5	7593.62	943.54	1.37	1.28	0.45	0.35	273.41	205.61
NM_014901	chr5	175953699	175964421	-	RNF44	4153	1724.75	1702.63	409.98	UpLC	2175	2087.8	502.72	UpLC	2391.5	2499.01	601.74	1.23	1.47	0.29	0.55	92.74	191.76
NM_014924	chr14	55833108	55878576	-	ATG14	4743	654.25	659.56	139.06	UpLC	908.25	867.17	182.83	UpLC	845.5	883.94	186.37	1.31	1.34	0.39	0.42	43.77	47.31
NM_014931	chr19	55741146	55770038	-	PPP6R1	3637	4586.25	4634.93	1274.38	UpLC	7078.25	6815.08	1873.82	UpLC	5281.75	5514.08	1516.11	1.47	1.19	0.56	0.25	599.44	241.73
NM_015038	chr1	39875175	39882154	+	KIAA0754	6979	861.5	843.91	120.92	UpLC	1307.5	1261.61	180.77	UpLC	1055	1100.32	157.66	1.49	1.3	0.58	0.38	59.85	36.74
NM_015144	chr16	87439851	87525460	-	ZCCHC14	6911	3991.75	3942.21	570.43	UpLC	5670.75	5458.5	789.83	UpLC	4487	4687.07	678.2	1.38	1.19	0.47	0.25	219.4	107.78
NM_015194	chr17	30819539	31204191	-	MYO1D	5559	1022.5	1031.58	185.57	UpLC	1465.75	1410.86	253.8	UpLC	1322	1381.47	248.51	1.37	1.34	0.45	0.42	68.23	62.94
NM_015235	chr10	53455245	53459355	-	CSTF2T	4110	1476.75	1479.11	359.88	UpLC	1933	1858.68	452.23	UpLC	1869.75	1952.51	475.06	1.26	1.32	0.33	0.4	92.35	115.18
NM_015302	chr19	36103645	36116251	+	HAUS5	4309	1759.75	1769.94	410.75	UpLC	2501	2391.11	554.91	UpLC	2235	2331.8	541.15	1.35	1.32	0.43	0.4	144.16	130.39
NM_015567	chr13	88324869	88331870	+	SLITRK5	4446	3240	3304.97	743.36	UpLC	4173.5	4003.85	900.55	UpLC	3497.25	3652.35	821.49	1.21	1.11	0.28	0.14	157.19	78.13
NM_015629	chr19	54618789	54635150	+	PRPF31	2183	3541.75	3577.95	1639	UpLC	4532.75	4354.22	1994.6	UpLC	4503.5	4700.24	2153.11	1.22	1.31	0.28	0.39	355.6	514.1
NM_015710	chr19	48248792	48260323	+	GLTSCR2	1522	6190.75	6280.19	4126.28	UpLC	8826.75	8479.46	5571.26	UpLC	7828.5	8171.03	5368.61	1.35	1.3	0.43	0.38	1444.98	1242.33
NM_015711	chr19	48111452	48206534	+	GLTSCR1	5739	540.75	522.63	91.07	UpLC	763.25	742.37	129.35	UpLC	704	734.76	128.03	1.42	1.41	0.51	0.49	38.29	36.96
NM_016059	chr6	36822605	36842800	-	PPIL1	1736	3412.25	3396.49	1956.51	UpLC	5224.5	4967.72	2861.59	UpLC	4712	4916.59	2832.14	1.46	1.45	0.55	0.53	905.08	875.63
NM_016095	chr16	85711279	85722588	-	GINS2	1180	3069.75	3054.78	2588.8	UpLC	4270.5	4068.13	3447.57	UpLC	3937.5	4105.54	3479.27	1.33	1.34	0.41	0.43	858.77	890.47
NM_016199	chr19	2321519	2328614	-	LSM7	520	2770.5	2809.77	5403.4	UpLC	3425	3256.12	6261.77	UpLC	3309.25	3448.05	6630.87	1.16	1.23	0.21	0.3	858.37	1227.46
NM_016230	chr6	84569369	84670146	+	CYB5R4	2247	1165	1196.75	532.6	UpLC	1568.25	1491.47	663.76	UpLC	1391.75	1453.42	646.83	1.25	1.21	0.32	0.28	131.16	114.23
NM_016243	chr1	202931000	202936404	-	CYB5R1	1643	1302	1333.21	811.45	UpLC	1908.25	1824.14	1110.25	UpLC	1601.25	1670	1016.43	1.37	1.25	0.45	0.32	298.8	204.98
NM_016306	chr3	186288464	186303589	+	DNAJB11	1691	2970.25	3020.56	1786.25	UpLC	3776	3614.18	2137.3	UpLC	3435	3588.6	2122.18	1.2	1.19	0.26	0.25	351.05	335.92
NM_016329	chr3	52937582	53080089	-	SFMBT1	4558	1874.5	1856.26	407.25	UpLC	2519.25	2422.02	531.38	UpLC	2154.75	2252.77	494.24	1.3	1.21	0.38	0.28	124.12	86.99
NM_017409	chr12	54378945	54384062	+	HOXC10	1959	951.25	964.07	492.12	UpLC	1208.25	1155.5	589.84	UpLC	1310.25	1369.58	699.12	1.2	1.42	0.26	0.51	97.72	207
NM_017491	chr4	10075962	10118573	-	WDR1	3143	780.75	771.4	245.43	UpLC	1043	997.68	317.43	UpLC	1070.75	1118.29	355.8	1.29	1.45	0.37	0.54	71.99	110.37
NM_017761	chr1	24286300	24289949	+	PNRC2	2414	3627	3671.18	1520.79	UpLC	5425.5	5175.37	2143.9	UpLC	4069	4242	1757.25	1.41	1.16	0.5	0.21	623.11	236.46
NM_017914	chr19	1275519	1279243	+	C19orf24	895	1271.25	1315.51	1469.85	UpLC	1763.5	1693.89	1892.62	UpLC	1735.25	1812.23	2024.84	1.29	1.38	0.36	0.46	422.77	554.99
NM_018013	chr6	107811316	107982513	+	SOBP	6232	904	924.08	148.28	UpLC	1386.5	1333.73	214.01	UpLC	1266.25	1323.23	212.33	1.44	1.43	0.53	0.52	65.73	64.05
NM_018072	chr1	236712304	236767841	-	HEATR1	8484	16058.2	16178.9	1906.99	UpLC	19422.2	18626.1	2195.44	UpLC	17301.2	18062.8	2129.04	1.15	1.12	0.2	0.16	288.46	222.05
NM_018126	chr4	41937136	41962824	+	TMEM33	7717	4711.25	4700.68	609.13	UpLC	6772.75	6479.3	839.61	UpLC	5577.75	5821.68	754.4	1.38	1.24	0.46	0.31	230.48	145.26
NM_018285	chr15	75931425	75932664	-	IMP3	1239	2894.75	2944.29	2376.34	UpLC	3627.75	3463.64	2795.52	UpLC	3257	3398.83	2743.21	1.18	1.15	0.23	0.21	419.17	366.86
NM_018416	chr12	8185358	8208118	+	FOXJ2	5482	918	895.65	163.38	UpLC	1208.25	1167.66	213	UpLC	1208	1264	230.57	1.3	1.41	0.38	0.5	49.62	67.19
NM_018428	chr17	30190189	30228729	-	UTP6	2065	3677.25	3707.99	1795.64	UpLC	4907.5	4673.73	2263.31	UpLC	4511.75	4711.7	2281.69	1.26	1.27	0.33	0.35	467.67	486.06
NM_018462	chr3	10157332	10168874	+	BRK1	1176	4142.5	4155.27	3533.39	UpLC	5787.75	5520.66	4694.44	UpLC	4422.75	4618.67	3927.44	1.33	1.11	0.41	0.15	1161.04	394.05
NM_018489	chr1	155305051	155532324	-	ASH1L	11774	4411	4322.8	367.15	UpLC	6011	5810.74	493.52	UpLC	5689.75	5947.49	505.14	1.34	1.38	0.43	0.46	126.37	137.99
NM_018728	chr15	52484514	52587995	-	MYO5C	6975	915.5	920.03	131.9	UpLC	1356.25	1312.18	188.13	UpLC	1098.5	1148.15	164.61	1.43	1.25	0.51	0.32	56.22	32.71
NM_018941	chr8	1711869	1734736	+	CLN8	7169	994	979.42	136.62	UpLC	1553.25	1489.41	207.76	UpLC	1244	1298.66	181.15	1.52	1.33	0.6	0.41	71.14	44.53
NM_019002	chr2	67624441	67637533	+	ETAA1	3283	871.25	860.92	262.23	UpLC	1228	1177.02	358.52	UpLC	1029.5	1074.8	327.38	1.37	1.25	0.45	0.32	96.28	65.15
NM_019004	chr7	91875547	92030698	+	ANKIB1	6081	3371.25	3397.3	558.68	UpLC	3979.5	3811.15	626.73	UpLC	3732.75	3898.58	641.11	1.12	1.15	0.17	0.2	68.06	82.43
NM_019050	chr4	120133781	120216673	+	USP53	6595	2600.75	2607.39	395.36	UpLC	3687	3540.86	536.9	UpLC	2796.5	2920.74	442.87	1.36	1.12	0.44	0.16	141.54	47.51
NM_019058	chr10	74033676	74035797	+	DDIT4	1749	4952.75	5039.33	2881.26	UpLC	6390	6125.19	3502.11	UpLC	6327	6612.66	3780.82	1.22	1.31	0.28	0.39	620.85	899.56
NM_019613	chr17	80572437	80606411	-	WDR45B	2587	6130.5	6087.77	2353.22	UpLC	7335	7030.74	2717.72	UpLC	6754.75	7056.16	2727.55	1.15	1.16	0.21	0.21	364.5	374.33
NM_019852	chr14	21966274	21979517	-	METTL3	2022	2128	2148.65	1062.64	UpLC	2708.75	2595.53	1283.64	UpLC	2517.25	2625.85	1298.64	1.21	1.22	0.27	0.29	221.01	236
NM_020121	chr13	96453835	96705736	-	UGGT2	4929	1581.5	1599.57	324.52	UpLC	2265.5	2155.87	437.38	UpLC	2135.25	2235.15	453.47	1.35	1.4	0.43	0.48	112.86	128.95
NM_020154	chr15	34376223	34394053	-	EMC7	1053	1839.25	1875.86	1781.44	UpLC	2519	2400.8	2279.96	UpLC	2208.25	2304.92	2188.91	1.28	1.23	0.36	0.3	498.52	407.46
NM_020198	chr17	61822609	61851088	-	CCDC47	3419	12390.2	12616.6	3690.13	UpLC	15984.5	15314.4	4479.2	UpLC	15695.2	16394.1	4795	1.21	1.3	0.28	0.38	789.07	1104.87
NM_020242	chr3	44803208	44894748	+	KIF15	4837	2760.75	2749.65	568.46	UpLC	3513.75	3368.9	696.49	UpLC	3126.25	3263.45	674.68	1.23	1.19	0.29	0.25	128.02	106.22
NM_020312	chr16	57481336	57495187	+	COQ9	1689	1723.75	1724.61	1021.09	UpLC	2171.75	2079.95	1231.47	UpLC	2219.75	2318.14	1372.49	1.21	1.34	0.27	0.43	210.38	351.41
NM_020345	chr3	23933571	23958537	-	NKIRAS1	1995	768.5	786.2	394.09	UpLC	1000.25	955.25	478.82	UpLC	906.5	948.25	475.31	1.22	1.21	0.28	0.27	84.74	81.23
NM_020362	chr1	24104875	24114722	+	PITHD1	1622	1701.5	1739.94	1072.72	UpLC	2476.5	2373.73	1463.46	UpLC	1968.75	2055.71	1267.39	1.36	1.18	0.45	0.24	390.75	194.67
NM_020410	chr19	19756009	19774503	-	ATP13A1	3864	3208.5	3258.28	843.24	UpLC	3993	3831.6	991.62	UpLC	4406	4602.44	1191.11	1.18	1.41	0.23	0.5	148.37	347.87
NM_020414	chr14	94517267	94547558	-	DDX24	2948	6422.75	6543.79	2219.74	UpLC	7980.5	7675.53	2603.64	UpLC	7187.25	7514.25	2548.93	1.17	1.15	0.23	0.2	383.9	329.19
NM_020461	chr22	50656117	50683400	-	TUBGCP6	6019	3040.25	3016.25	501.12	UpLC	4069	3907.11	649.13	UpLC	3992.25	4156.79	690.61	1.3	1.38	0.37	0.46	148.01	189.49
NM_020695	chr19	1815244	1848452	-	REXO1	4581	2214.25	2207.34	481.85	UpLC	2998.25	2897.08	632.41	UpLC	2702	2821.66	615.95	1.31	1.28	0.39	0.35	150.57	134.1
NM_020713	chr20	62588056	62601223	-	ZNF512B	5922	3006.75	3025.91	510.96	UpLC	4625	4462.92	753.62	UpLC	3226.75	3366.6	568.49	1.47	1.11	0.56	0.15	242.66	57.53
NM_020722	chr4	57036360	57196890	+	KIAA1211	7013	1119.5	1125.96	160.55	UpLC	1464	1418.09	202.21	UpLC	1281.25	1337.68	190.74	1.26	1.19	0.33	0.25	41.65	30.19
NM_020827	chr4	186080815	186125182	-	CFAP97	4882	1385.5	1432.84	293.49	UpLC	1748.25	1668.73	341.81	UpLC	1630.75	1702.41	348.71	1.16	1.19	0.22	0.25	48.32	55.22
NM_020935	chr2	219314973	219433084	-	USP37	8032	2602.5	2566.05	319.48	UpLC	3262.25	3134.8	390.29	UpLC	3292.25	3437.81	428.01	1.22	1.34	0.29	0.42	70.81	108.54
NM_021103	chr2	85132762	85133799	+	TMSB10	482	6013.5	6037.74	12526.4	UpLC	8935.25	8512.27	17660.3	UpLC	7512.75	7826.02	16236.5	1.41	1.3	0.5	0.37	5133.9	3710.13
NM_021156	chr20	7957999	8000476	-	TMX4	6164	3117.5	3138.89	509.23	UpLC	4365	4144.46	672.37	UpLC	3769.5	3929.6	637.51	1.32	1.25	0.4	0.32	163.14	128.28
NM_021184	chr6	31626074	31628549	-	C6orf47	17327	592.75	582.18	33.6	UpLC	866.25	836.17	48.26	UpLC	742.75	775.7	44.77	1.44	1.33	0.52	0.41	14.66	11.17
NM_021244	chr6	90074334	90121995	-	RRAGD	4926	2161.75	2178.6	442.26	UpLC	2744.75	2643.26	536.59	UpLC	2539.25	2651.25	538.22	1.21	1.22	0.28	0.28	94.33	95.95
NM_021939	chr17	39968961	39979469	+	FKBP10	2883	7285.5	7402.3	2567.57	UpLC	9986.5	9546.78	3311.41	UpLC	9386.75	9791.7	3396.36	1.29	1.32	0.37	0.4	743.84	828.79
NM_022044	chr22	21996541	21998588	+	SDF2L1	874	2132	2155.22	2465.93	UpLC	2727.5	2605.71	2981.36	UpLC	2823	2942.49	3366.7	1.21	1.37	0.27	0.45	515.43	900.76
NM_022061	chr11	6701615	6704632	-	MRPL17	2366	2347	2388.23	1009.39	UpLC	3313.5	3152.75	1332.52	UpLC	3153.25	3287.77	1389.59	1.32	1.38	0.4	0.46	323.13	380.2
NM_022092	chr16	838621	848074	+	CHTF18	3090	2541.5	2535.38	820.51	UpLC	3280.25	3160.11	1022.69	UpLC	3308.75	3447.35	1115.65	1.25	1.36	0.32	0.44	202.18	295.14
NM_022371	chr1	179051111	179065129	+	TOR3A	2122	2945	2951.56	1390.93	UpLC	4318.25	4131.12	1946.81	UpLC	4037.75	4214.59	1986.14	1.4	1.43	0.49	0.51	555.87	595.21
NM_022658	chr12	54402889	54406545	+	HOXC8	2288	510.25	506.57	221.4	UpLC	660.5	632.27	276.34	UpLC	639	668.5	292.18	1.25	1.32	0.32	0.4	54.94	70.78
NM_022776	chr3	125247701	125314381	-	OSBPL11	4638	2539	2553.52	550.57	UpLC	3643.5	3500.19	754.68	UpLC	2787.75	2911.23	627.69	1.37	1.14	0.45	0.19	204.11	77.12
NM_024057	chr12	102467972	102512361	-	NUP37	1293	1624.25	1644.24	1271.64	UpLC	2019.25	1919.55	1484.57	UpLC	1941	2023.76	1565.17	1.17	1.23	0.22	0.3	212.92	293.52
NM_024068	chr12	56618124	56623638	+	NABP2	1401	2997.5	3051.75	2178.27	UpLC	4037.25	3877.41	2767.6	UpLC	4074.25	4250.25	3033.73	1.27	1.39	0.35	0.48	589.33	855.46
NM_024105	chr22	50296853	50312106	-	ALG12	2373	2065.75	2064.82	870.13	UpLC	2431	2330.53	982.1	UpLC	2254.25	2353.21	991.66	1.13	1.14	0.17	0.19	111.97	121.53
NM_024313	chr22	38082343	38089485	+	NOL12	2840	1087.25	1102.38	388.16	UpLC	1436.75	1374.68	484.04	UpLC	1343	1400.7	493.2	1.25	1.27	0.32	0.35	95.88	105.04
NM_024551	chr12	1800246	1897845	+	ADIPOR2	3965	5491.5	5496.17	1386.17	UpLC	6858	6581.87	1659.99	UpLC	6343.25	6624.81	1670.82	1.2	1.21	0.26	0.27	273.82	284.65
NM_024656	chr19	17666510	17693965	+	COLGALT1	3707	6591.75	6615.12	1784.49	UpLC	8437	8096.05	2183.99	UpLC	8429.5	8797.21	2373.13	1.22	1.33	0.29	0.41	399.5	588.64
NM_025082	chr16	67862059	67881361	-	CENPT	2345	1740.5	1737.13	740.78	UpLC	2442.5	2340.96	998.28	UpLC	2004	2084.72	889.01	1.35	1.2	0.43	0.26	257.5	148.23
NM_025235	chr10	93558150	93625232	+	TNKS2	6274	5774	5811.32	926.25	UpLC	6767.75	6494.56	1035.16	UpLC	6199	6475.87	1032.18	1.12	1.11	0.16	0.16	108.9	105.92
NM_030581	chr16	74907470	75019017	-	WDR59	3663	956.5	986.61	269.35	UpLC	1400.5	1346.47	367.59	UpLC	1235.25	1291.34	352.54	1.36	1.31	0.45	0.39	98.24	83.19
NM_030640	chr12	12626215	12715448	-	DUSP16	6312	2577.5	2610.88	413.64	UpLC	3342.5	3195.45	506.25	UpLC	3044.5	3181.29	504.01	1.22	1.22	0.29	0.29	92.61	90.37
NM_030649	chr1	1227763	1243269	-	ACAP3	3759	895	890.57	236.92	UpLC	1242.5	1193.57	317.52	UpLC	1278.5	1334.25	354.95	1.34	1.5	0.42	0.58	80.61	118.03
NM_031923	chr10	7860466	8057016	+	TAF3	3298	872.5	894.46	271.21	UpLC	1199.75	1154.85	350.17	UpLC	1076.25	1124.42	340.94	1.29	1.26	0.37	0.33	78.95	69.73
NM_032833	chr1	204372491	204380945	-	PPP1R15B	5276	5147.25	5077.41	962.36	UpLC	6403	6144.19	1164.56	UpLC	6068.25	6330.78	1199.92	1.21	1.25	0.28	0.32	202.2	237.56
NM_032940	chr16	57496550	57505921	+	POLR2C	1804	2959	2989.69	1657.26	UpLC	3923.75	3747.14	2077.13	UpLC	3713.5	3871.87	2146.27	1.25	1.3	0.33	0.37	419.87	489.02
NM_033055	chr1	100503788	100548929	+	HIAT1	2637	3709.5	3749.59	1421.91	UpLC	4687	4480.15	1698.96	UpLC	4323	4512.91	1711.38	1.19	1.2	0.26	0.27	277.04	289.47
NM_033114	chr12	42705887	42719932	-	ZCRB1	1844	2136.25	2151.33	1166.66	UpLC	2601.25	2476.68	1343.1	UpLC	2979.25	3111.83	1687.54	1.15	1.45	0.2	0.53	176.44	520.88
NM_033200	chr22	50941375	50946135	-	LMF2	2599	1922.25	1941.62	747.06	UpLC	2613.75	2516.15	968.12	UpLC	2715.75	2829.65	1088.75	1.3	1.46	0.37	0.54	221.06	341.68
NM_033224	chr7	44915891	44924984	-	PURB	9093	2044.5	2029.62	223.21	UpLC	3120	2979	327.61	UpLC	2550	2666.45	293.24	1.47	1.31	0.55	0.39	104.41	70.04
NM_033414	chr5	16451627	16465894	-	ZNF622	1692	1211.5	1280.39	756.73	UpLC	1744	1673.77	989.23	UpLC	1617	1689.49	998.52	1.31	1.32	0.39	0.4	232.49	241.78
NM_133259	chr2	44113362	44223144	-	LRPPRC	6619	15834.2	15846.7	2394.12	UpLC	18491.5	17750	2681.67	UpLC	20262.2	21178.1	3199.6	1.12	1.34	0.16	0.42	287.54	805.47
NM_138785	chr6	149887527	149912067	+	GINM1	2113	2440.5	2405.83	1138.59	UpLC	3708	3532.3	1671.7	UpLC	3026	3161.57	1496.25	1.47	1.31	0.55	0.39	533.11	357.66
NM_145049	chr5	158690088	158713048	+	UBLCP1	2406	1591.5	1582.12	657.57	UpLC	2365	2248.34	934.47	UpLC	2275.25	2376.66	987.8	1.42	1.5	0.51	0.59	276.9	330.23
NM_152268	chr1	55222570	55230226	-	PARS2	2386	674.25	695.95	291.68	UpLC	884	846.82	354.91	UpLC	830	866.68	363.24	1.22	1.25	0.28	0.32	63.23	71.55
NM_152400	chr4	113066552	113110237	+	C4orf32	2726	976.5	972.53	356.76	UpLC	1497.25	1430.6	524.8	UpLC	1376.25	1438.48	527.69	1.47	1.48	0.56	0.56	168.04	170.93
NM_152740	chr7	27565058	27702620	-	HIBADH	1998	1715	1704.55	853.13	UpLC	2091.5	2004.56	1003.28	UpLC	1967	2056.73	1029.39	1.18	1.21	0.23	0.27	150.15	176.26
NM_152754	chr7	84624871	84751247	-	SEMA3D	6258	669.75	684.2	109.33	UpLC	974.5	934.19	149.28	UpLC	862.5	900.64	143.92	1.37	1.32	0.45	0.4	39.95	34.59
NM_152902	chr1	168148082	168171351	+	TIPRL	3119	2239.25	2259.8	724.53	UpLC	3437.5	3263.45	1046.31	UpLC	2456	2564.92	822.35	1.44	1.14	0.53	0.18	321.79	97.83
NM_153689	chr2	200775978	200792996	+	C2orf69	3728	1484	1469.62	394.21	UpLC	2218	2124.64	569.91	UpLC	1927.5	2012.17	539.75	1.45	1.37	0.53	0.45	175.7	145.54
NM_153705	chr11	108342832	108369159	-	KDELC2	4311	4771	4815.94	1117.13	UpLC	6730.5	6444.5	1494.9	UpLC	6811.75	7114.02	1650.2	1.34	1.48	0.42	0.56	377.77	533.07
NM_173566	chr22	32077333	32146120	-	PRR14L	10828	3655.25	3649.24	337.02	UpLC	4919.25	4745.25	438.24	UpLC	3951	4123.14	380.79	1.3	1.13	0.38	0.18	101.22	43.77
NM_173674	chr6	117803819	117891020	+	DCBLD1	2031	653	673.49	331.6	UpLC	937.5	901.07	443.66	UpLC	789	824.59	406	1.34	1.22	0.42	0.29	112.05	74.4
NM_175852	chr1	32645344	32663886	+	TXLNA	4796	5424.25	5450.88	1136.55	UpLC	8188.75	7892.29	1645.6	UpLC	5845.75	6106.92	1273.34	1.45	1.12	0.53	0.16	509.05	136.79
NM_178862	chr3	31573992	31679114	+	STT3B	4537	11622.5	11675.5	2573.4	UpLC	15294.5	14615.5	3221.4	UpLC	13026.2	13604	2998.45	1.25	1.17	0.32	0.22	648	425.05
NM_181501	chr5	52084135	52249485	+	ITGA1	4796	488.25	485.4	101.21	UpLC	737.5	707.31	147.48	UpLC	593	619.08	129.08	1.46	1.28	0.54	0.35	46.27	27.87
NM_198317	chr1	895966	901099	+	KLHL17	2564	757.25	765.58	298.59	UpLC	1096	1052.93	410.66	UpLC	1005.5	1047.63	408.59	1.38	1.37	0.46	0.45	112.07	110.01
NR_002599	chr8	67834164	67837777	-	SNHG6	472	1080.25	1098.01	2326.3	UpLC	1457.75	1391.45	2947.98	UpLC	1447.25	1507.39	3193.63	1.27	1.37	0.34	0.46	621.68	867.33
NR_003038	chr6	86386724	86388451	-	SNHG5	507	3096.75	3066.85	6049.01	UpLC	4002	3783.89	7463.3	UpLC	3845.25	4007.08	7903.5	1.23	1.31	0.3	0.39	1414.29	1854.49
NR_033339	chr4	1243227	1246795	+	CTBP1-AS2	2930	510	509.28	173.81	UpLC	703.25	673.43	229.84	UpLC	632.25	660.29	225.35	1.32	1.3	0.4	0.37	56.02	51.54
NR_038343	chr7	79083275	79096783	+	MAGI2-AS3	8492	617.25	632.58	74.49	UpLC	896.5	855.09	100.69	UpLC	820.75	855.82	100.78	1.35	1.35	0.43	0.44	26.2	26.29
NR_040515	chr19	39390569	39399534	+	NFKBIB	2251	246.25	262.5	116.61	UpLC	369	355.09	157.75	UpLC	342.5	357.79	158.95	1.35	1.36	0.44	0.45	41.13	42.33
NM_000101	chr16	88709696	88717492	-	CYBA	723	338.75	329.97	456.38	UpHC	579.5	555.45	768.26	UpLC	458.25	477.83	660.9	1.68	1.45	0.75	0.53	311.87	204.51
NM_001010883	chr1	109102970	109181949	+	FAM102B	5340	1377.25	1401.61	262.47	UpHC	2383.5	2290.5	428.93	UpLC	1652.75	1727.4	323.48	1.63	1.23	0.71	0.3	166.46	61.01
NM_001093725	chr1	156041803	156051789	-	MEX3A	6124	795.5	805.61	131.55	UpHC	1906	1840.33	300.51	UpLC	1023.75	1067.72	174.35	2.28	1.33	1.19	0.41	168.96	42.8
NM_001114120	chr1	68939834	68962904	-	DEPDC1	5438	492.75	511.26	94.02	UpHC	800.75	760.14	139.78	UpLC	614	642.61	118.17	1.49	1.26	0.57	0.33	45.77	24.15
NM_001137675	chr16	71879893	71891236	+	ATXN1L	7886	2213.5	2218.11	281.27	UpHC	4158.25	4005.76	507.96	UpLC	2552.5	2665.14	337.96	1.81	1.2	0.85	0.26	226.69	56.69
NM_001303095	chr1	156691682	156698231	-	ISG20L2	2723	3016.5	3043.42	1117.67	UpHC	5980.5	5720.53	2100.82	UpLC	3633.5	3792.95	1392.93	1.88	1.25	0.91	0.32	983.15	275.26
NM_001512	chr6	52842745	52860178	-	GSTA4	1341	976.75	969.62	723.06	UpHC	1799	1718.64	1281.61	UpLC	1343	1402.62	1045.95	1.77	1.45	0.83	0.53	558.55	322.9
NM_001759	chr12	4382901	4414522	+	CCND2	6522	2936.5	2904.39	445.32	UpHC	5290.25	5118.38	784.79	UpLC	3626.75	3777.4	579.18	1.76	1.3	0.82	0.38	339.47	133.86
NM_001848	chr21	47401662	47424963	+	COL6A1	4225	1908.75	1921.02	454.68	UpHC	3003.25	2888.76	683.73	UpLC	2329.5	2433.12	575.89	1.5	1.27	0.59	0.34	229.05	121.21
NM_002097	chr13	27998680	28009846	+	GTF3A	1404	3714.5	3791.12	2700.23	UpHC	5987.75	5701.64	4061	UpLC	4870.75	5086.41	3622.8	1.5	1.34	0.59	0.42	1360.77	922.57
NM_002223	chr12	26488284	26986131	-	ITPR2	12583	1435.5	1447.99	115.08	UpHC	2327.5	2250.03	178.82	UpLC	1948.25	2032.58	161.53	1.55	1.4	0.64	0.49	63.74	46.46
NM_002224	chr6	33589155	33664348	+	ITPR3	9031	965	967.65	107.15	UpHC	1617	1559.34	172.66	UpLC	1342.5	1402.36	155.28	1.61	1.45	0.69	0.54	65.52	48.14
NM_002372	chr5	109025066	109205326	+	MAN2A1	7114	2644	2672.36	375.65	UpHC	4209.75	4047.33	568.92	UpLC	3443.25	3598	505.76	1.51	1.35	0.6	0.43	193.28	130.11
NM_002618	chr2	61244811	61279125	+	PEX13	4515	967.75	1001.35	221.78	UpHC	1580	1511.36	334.74	UpLC	1180.25	1228.91	272.18	1.51	1.23	0.59	0.3	112.96	50.4
NM_003728	chr4	96083655	96470361	-	UNC5C	9878	898.75	870.36	88.11	UpHC	1741.5	1684.7	170.55	UpLC	1181	1232.59	124.78	1.94	1.42	0.95	0.5	82.44	36.67
NM_003811	chr19	6531009	6535939	+	TNFSF9	1665	245.25	244.55	146.88	UpHC	474.25	452.86	271.99	UpLC	353.25	368.02	221.03	1.85	1.5	0.89	0.59	125.11	74.15
NM_004907	chr19	13261281	13265718	+	IER2	2046	970.75	952.3	465.44	UpHC	1687.75	1619.53	791.56	UpLC	1166.75	1217.26	594.94	1.7	1.28	0.77	0.35	326.12	129.5
NM_004952	chr1	155051347	155060014	+	EFNA3	1782	434	442.44	248.29	UpHC	752.75	717.88	402.85	UpLC	570	596	334.46	1.62	1.35	0.7	0.43	154.56	86.17
NM_004964	chr1	32757707	32799224	+	HDAC1	2091	10195.8	10258	4905.77	UpHC	17767.5	17086.7	8171.55	UpLC	13348.5	13930.1	6661.96	1.67	1.36	0.74	0.44	3265.78	1756.19
NM_005994	chr17	59477256	59486827	+	TBX2	3380	753.5	763.39	225.86	UpHC	1188.75	1139.25	337.06	UpLC	930.25	973	287.87	1.49	1.27	0.58	0.35	111.2	62.01
NM_006260	chr13	96329392	96447243	+	DNAJC3	5591	2686	2673.94	478.26	UpHC	4660.5	4453.33	796.52	UpLC	2926.75	3056.89	546.75	1.67	1.14	0.74	0.19	318.26	68.49
NM_006339	chr19	3572942	3579081	+	HMG20B	1584	2563.5	2587.14	1633.3	UpHC	4148	3983.79	2515.02	UpLC	3418	3563.91	2249.94	1.54	1.38	0.62	0.46	881.72	616.65
NM_006460	chr17	43224683	43229468	+	HEXIM1	4785	1673.25	1704.56	356.23	UpHC	2813.75	2721.35	568.72	UpLC	2171	2266.09	473.58	1.6	1.33	0.67	0.41	212.5	117.35
NM_006943	chr20	306214	310872	+	SOX12	4658	3822.5	3880.08	832.99	UpHC	6588.5	6350.23	1363.3	UpLC	4689	4899.28	1051.8	1.64	1.26	0.71	0.34	530.3	218.81
NM_012316	chr1	32573643	32642168	+	KPNA6	7372	5097.25	5072.32	688.05	UpHC	8220.75	7928.13	1075.44	UpLC	6466.25	6746.37	915.13	1.56	1.33	0.64	0.41	387.39	227.08
NM_012328	chr7	108210188	108215294	+	DNAJB9	2538	1027.75	1055.47	415.87	UpHC	2113.25	2012.48	792.94	UpLC	1414.5	1477.89	582.31	1.91	1.4	0.93	0.49	377.07	166.44
NM_014774	chr1	47140830	47184736	-	EFCAB14	5767	2873.5	2858.19	495.61	UpHC	4951.75	4768.59	826.87	UpLC	3295.25	3442.46	596.92	1.67	1.2	0.74	0.27	331.26	101.31
NM_015035	chr20	39807088	39928739	-	ZHX3	9991	1376.25	1395.84	139.71	UpHC	2243.75	2162	216.39	UpLC	1602.25	1674.88	167.64	1.55	1.2	0.63	0.26	76.68	27.93
NM_015352	chr20	30795695	30826467	+	POFUT1	5219	3403.75	3442.14	659.54	UpHC	5375	5143.88	985.61	UpLC	4628.25	4828.8	925.23	1.49	1.4	0.58	0.49	326.07	265.69
NM_015393	chr4	75858284	75975325	+	PARM1	5054	1054.5	1054.37	208.62	UpHC	2036.75	1943.26	384.5	UpLC	1362	1422.31	281.42	1.84	1.35	0.88	0.43	175.88	72.8
NM_015630	chr2	149402559	149545136	+	EPC2	3641	1342.5	1382.16	379.61	UpHC	2148.25	2065.28	567.23	UpLC	1578.75	1649.84	453.13	1.49	1.19	0.58	0.26	187.62	73.52
NM_016097	chr18	44681389	44702745	-	IER3IP1	1504	1475	1469.7	977.19	UpHC	2515	2394.47	1592.07	UpLC	2083	2173.6	1445.21	1.63	1.48	0.7	0.56	614.87	468.02
NM_017750	chr2	85569077	85581821	-	RETSAT	3311	919.5	919.6	277.74	UpHC	1509.25	1448.85	437.59	UpLC	1082.25	1128.82	340.93	1.58	1.23	0.66	0.3	159.85	63.19
NM_018004	chr3	100211462	100296285	+	TMEM45A	1575	513.5	527.15	334.7	UpHC	844.75	808.43	513.29	UpLC	697.25	728.52	462.55	1.53	1.38	0.62	0.47	178.59	127.85
NM_018283	chr13	48611702	48621282	+	NUDT15	2104	1541.75	1582.58	752.18	UpHC	2558.5	2443.09	1161.17	UpLC	2111.5	2206.93	1048.92	1.54	1.39	0.63	0.48	408.99	296.74
NM_018984	chr12	109176465	109251359	-	SSH1	8535	1317.25	1339.12	156.9	UpHC	2880.25	2781.7	325.92	UpLC	1834.5	1914.11	224.27	2.08	1.43	1.05	0.52	169.02	67.37
NM_020202	chr3	100053561	100074478	+	NIT2	1271	637.25	626.78	493.14	UpHC	1104	1048.85	825.22	UpLC	922.75	960.96	756.07	1.67	1.53	0.74	0.62	332.08	262.93
NM_020243	chr22	39077953	39080766	+	TOMM22	1379	2344.5	2372.75	1720.63	UpHC	5562.75	5292.16	3837.68	UpLC	3320.25	3456.93	2506.84	2.23	1.46	1.16	0.54	2117.04	786.2
NM_020673	chr20	56884770	56942563	+	RAB22A	8651	1608.5	1600.1	184.96	UpHC	2530.75	2428.37	280.7	UpLC	2012.75	2103.47	243.15	1.52	1.31	0.6	0.39	95.74	58.19
NM_021035	chr20	47862438	47894756	-	ZNFX1	7369	863.5	857.04	116.3	UpHC	1569.25	1516.98	205.86	UpLC	1061.75	1113.89	151.16	1.77	1.3	0.82	0.38	89.56	34.86
NM_021194	chr1	211748380	211752099	-	SLC30A1	2018	643.5	657.75	325.94	UpHC	1279	1221.94	605.52	UpLC	867.75	906.97	449.44	1.86	1.38	0.89	0.46	279.58	123.5
NM_021639	chr1	46092975	46152302	-	GPBP1L1	3738	3103.25	3185.89	852.3	UpHC	4880.75	4688.46	1254.27	UpLC	4125.75	4307.87	1152.45	1.47	1.35	0.56	0.44	401.97	300.16
NM_022087	chr7	151722758	151819432	+	GALNT11	2746	303.75	304.43	110.86	UpHC	488.5	467.26	170.16	UpLC	412	430.49	156.77	1.53	1.41	0.62	0.5	59.3	45.91
NM_024036	chr11	66624875	66627946	+	LRFN4	2528	876.5	913.2	361.23	UpHC	1497.5	1437.2	568.51	UpLC	1023	1068.7	422.74	1.57	1.17	0.65	0.23	207.28	61.51
NM_024081	chr11	32851480	32879669	+	PRRG4	5538	775	803.19	145.03	UpHC	1423.5	1366.94	246.83	UpLC	1015.75	1060.42	191.48	1.7	1.32	0.77	0.4	101.8	46.45
NM_024513	chr3	45959390	46037316	-	FYCO1	8518	2194.25	2207.9	259.2	UpHC	5970.5	5769.53	677.33	UpLC	2555.5	2673.86	313.91	2.61	1.21	1.39	0.28	418.13	54.7
NM_032172	chr7	6144549	6201195	+	USP42	5120	1220	1205.24	235.4	UpHC	1915.25	1848.67	361.07	UpLC	1453.5	1518.11	296.51	1.53	1.26	0.62	0.33	125.67	61.11
NM_032595	chr17	48211098	48227878	-	PPP1R9B	4051	2191.75	2222.59	548.65	UpHC	3858.75	3729.08	920.53	UpLC	3057	3195.04	788.71	1.68	1.44	0.75	0.52	371.88	240.05
NM_033274	chr5	156904311	157002831	-	ADAM19	6529	640	637.56	97.65	UpHC	1019.25	976.46	149.56	UpLC	808	840.62	128.75	1.53	1.32	0.62	0.4	51.91	31.1
NM_033515	chr6	129898239	130031370	-	ARHGAP18	3499	644	637.54	182.21	UpHC	1033.25	991.73	283.43	UpLC	816.25	851.52	243.36	1.56	1.34	0.64	0.42	101.23	61.15
NM_052966	chr1	184760158	184943718	-	FAM129A	6969	756	764.46	109.69	UpHC	1203	1153.65	165.54	UpLC	1074.5	1122.04	161	1.51	1.47	0.59	0.55	55.85	51.31
NM_080927	chr3	98514813	98620533	-	DCBLD2	6093	1751.75	1703.99	279.66	UpHC	3282	3158	518.3	UpLC	2213	2310.04	379.13	1.85	1.36	0.89	0.44	238.64	99.47
NM_138383	chr16	70695106	70719954	-	MTSS1L	4977	2817	2866.56	575.96	UpHC	4562.75	4407.33	885.54	UpLC	3820	3986.24	800.93	1.54	1.39	0.62	0.48	309.58	224.97
NM_152345	chr17	27920526	27941779	+	ANKRD13B	3173	1183.5	1205.23	379.84	UpHC	2028	1959.9	617.68	UpLC	1562.25	1628.66	513.29	1.63	1.35	0.7	0.43	237.84	133.45
NM_152405	chr5	78531924	78623038	+	JMY	9129	1891.75	1909.66	209.19	UpHC	3268.75	3152.08	345.28	UpLC	2263	2364.51	259.01	1.65	1.24	0.72	0.31	136.1	49.82
NM_152778	chr4	128838959	128887139	-	MFSD8	4545	1041.5	1065.92	234.53	UpHC	1774	1674.87	368.51	UpLC	1265.5	1319.83	290.39	1.57	1.24	0.65	0.31	133.98	55.87
NM_153456	chr13	96743092	97491816	+	HS6ST3	7804	444.75	440.65	56.46	UpHC	812	784.73	100.55	UpLC	631.5	658.92	84.43	1.78	1.5	0.83	0.58	44.09	27.97
NM_173849	chr14	95234559	95236499	-	GSC	1189	106.25	103.42	86.98	UpHC	193.5	185.08	155.66	UpLC	156	163.21	137.27	1.79	1.58	0.84	0.66	68.68	50.29
NM_177401	chr19	1248551	1259142	+	MIDN	3793	1350	1327.7	350.04	UpHC	2722	2628.24	692.92	UpLC	1624.5	1695.28	446.95	1.98	1.28	0.99	0.35	342.88	96.91
NM_194250	chr2	185463092	185804214	+	ZNF804A	4685	207.25	215.57	46.01	UpHC	351.75	338.6	72.27	UpLC	291.75	304.69	65.04	1.57	1.41	0.65	0.5	26.26	19.02
NM_198179	chr4	122249796	122302181	-	QRFPR	2347	240.75	245.99	104.81	UpHC	463.75	442.44	188.51	UpLC	342.75	357.56	152.35	1.8	1.45	0.85	0.54	83.7	47.54
NR_026777	chr10	43008960	43048318	-	ZNF37BP	8710	1411.25	1416.49	162.63	UpHC	2366.25	2265.16	260.06	UpLC	2021	2110.9	242.35	1.6	1.49	0.68	0.58	97.44	79.73
NR_027293	chr22	22652462	22677324	+	BMS1P20	2011	770.5	788.33	392.01	UpHC	1308.5	1254.01	623.57	UpLC	1103.75	1151.01	572.35	1.59	1.46	0.67	0.55	231.57	180.35
NM_000075	chr12	58141509	58146230	-	CDK4	2002	10562.5	10686.4	5337.84	UnReg	11406.2	10925.6	5457.33	UpLC	11689	12199.1	6093.44	1.02	1.14	0.03	0.19	119.49	755.59
NM_000117	chrX	153607596	153609883	+	EMD	1339	5362.25	5378.18	4016.57	UnReg	4482	4583.78	3423.29	UpLC	6110	6379.29	4764.22	0.85	1.19	-0.23	0.25	-593.28	747.66
NM_000137	chr15	80445232	80478924	+	FAH	1797	975.25	964.58	536.77	UnReg	1134	1091.69	607.51	UpLC	1311	1368.62	761.62	1.13	1.42	0.18	0.5	70.74	224.84
NM_000158	chr3	81538849	81810950	-	GBE1	3099	1061	1015.19	327.59	UnReg	1242.5	1200.48	387.38	UpLC	1471	1535.38	495.44	1.18	1.51	0.24	0.6	59.79	167.86
NM_000169	chrX	100652778	100663001	-	GLA	1418	9847.5	9952.35	7018.58	UnReg	8115	8307.84	5858.84	UpLC	13703.2	14298.7	10083.7	0.83	1.44	-0.26	0.52	-1159.74	3065.1
NM_000170	chr9	6532463	6645692	-	GLDC	3809	2408.5	2457.22	645.11	UnReg	2489.75	2544.05	667.9	UpLC	3467.75	3620.67	950.56	1.04	1.47	0.05	0.56	22.8	305.45
NM_000182	chr2	26413503	26467594	-	HADHA	3037	10347.5	10458.1	3443.56	UnReg	11431.2	10991	3619.03	UpLC	11499	12018.3	3957.3	1.05	1.15	0.07	0.2	175.47	513.74
NM_000194	chrX	133594174	133634698	+	HPRT1	1415	8841.25	8917.08	6301.82	UnReg	7002.5	7144.56	5049.16	UpLC	10298.8	10749	7596.5	0.8	1.21	-0.32	0.27	-1252.67	1294.68
NM_000252	chrX	149737046	149841616	+	MTM1	3436	590.5	599.43	174.46	UnReg	559	572.18	166.52	UpLC	770	803.33	233.8	0.95	1.34	-0.07	0.42	-7.93	59.34
NM_000262	chr22	42454337	42466846	-	NAGA	3726	1755.5	1757.32	471.64	UnReg	1982.75	1900.55	510.08	UpLC	2400.25	2505.35	672.4	1.08	1.43	0.11	0.51	38.44	200.76
NM_000317	chr11	112097087	112104695	+	PTS	934	931	957.12	1024.76	UnReg	1252.5	1183.18	1266.79	UpLC	1163.75	1214.23	1300.03	1.24	1.27	0.31	0.34	242.03	275.28
NM_000430	chr17	2496922	2588909	+	PAFAH1B1	5614	6659	6702.77	1193.94	UnReg	6196.25	5958.99	1061.45	UpLC	7522.75	7861.73	1400.38	0.89	1.17	-0.17	0.23	-132.49	206.44
NM_000521	chr5	73980968	74017113	+	HEXB	1901	519.5	504.91	265.6	UnReg	629.5	599.94	315.59	UpLC	690.5	719.9	378.7	1.19	1.43	0.25	0.51	49.99	113.1
NM_000553	chr8	30890777	31031277	+	WRN	7856	1734.25	1776.87	226.18	UnReg	2080.25	1997.56	254.27	UpLC	1991	2081.39	264.94	1.12	1.17	0.17	0.23	28.09	38.76
NM_000713	chr19	40953690	40971725	-	BLVRB	856	448.5	443.35	517.94	UnReg	611.25	580.04	677.61	UpLC	563.75	588.72	687.76	1.31	1.33	0.39	0.41	159.68	169.82
NM_000947	chr6	57182414	57513376	+	PRIM2	2289	497	521.03	227.62	UnReg	587.75	558.21	243.87	UpLC	641.25	668.52	292.06	1.07	1.28	0.1	0.36	16.24	64.43
NM_000968	chr15	66791652	66797193	-	RPL4	1441	127135	127757	88658.3	UnReg	136615	130550	90596.9	UpLC	146000	152431	105782	1.02	1.19	0.03	0.25	1938.55	17123.2
NM_000971	chr8	74202873	74205869	-	RPL7	837	58786.8	58857.9	70320.1	UnReg	59368.5	56593.4	67614.6	UpLC	61332.2	63968.4	76425.8	0.96	1.09	-0.06	0.12	-2705.45	6105.73
NM_000972	chr9	136215068	136218280	+	RPL7A	890	68634.5	68928.1	77447.3	UnReg	47636	48667.5	54682.6	UpLC	74948	78173.3	87835.1	0.71	1.13	-0.5	0.18	-22764.7	10387.8
NM_000976	chr9	130209952	130213711	-	RPL12	660	34096	34424.4	52158.2	UnReg	23639.8	24140.2	36576.1	UpLC	38367.8	40032.2	60654.9	0.7	1.16	-0.51	0.22	-15582.1	8496.69
NM_000980	chr19	17970686	17974133	+	RPL18A	671	36692.2	36733.5	54744.4	UnReg	40153.2	38272.2	57037.6	UpLC	40341.2	42050.5	62668.4	1.04	1.14	0.06	0.2	2293.19	7924.04
NM_000984	chr17	27046999	27051374	+	RPL23A	970	44223.8	44401.3	45774.5	UnReg	50517.5	48207.9	49698.9	UpLC	52974	55291.3	57001.4	1.09	1.25	0.12	0.32	3924.4	11226.9
NM_000989	chr8	99053937	99057818	-	RPL30	554	17022	17139.7	30938.2	UnReg	12357.2	12616.1	22772.8	UpLC	18755.5	19570.5	35325.8	0.74	1.14	-0.44	0.19	-8165.34	4387.68
NM_000997	chr5	40831429	40835387	-	RPL37	1570	13811.2	13917.6	8864.74	UnReg	15493.5	14696.4	9360.78	UpLC	14865.8	15501.2	9873.37	1.06	1.11	0.08	0.16	496.05	1008.63
NM_001003722	chr9	131266970	131304580	+	GLE1	3342	769.25	757.71	226.72	UnReg	939.5	965.79	288.98	UpLC	1084.75	1134.12	339.35	1.27	1.5	0.35	0.58	62.26	112.63
NM_001004	chr11	809935	812876	+	RPLP2	493	24238.5	24494.8	49685.1	UnReg	26806	25560.3	51846.4	UpLC	27302.2	28495.7	57800.7	1.04	1.16	0.06	0.22	2161.24	8115.56
NM_001007	chrX	71492452	71497141	-	RPS4X	956	102643	103106	107852	UnReg	69772.5	71326.2	74609	UpLC	106230	110825	115926	0.69	1.07	-0.53	0.1	-33242.8	8073.85
NM_001010	chr9	19376253	19380235	-	RPS6	829	70221	70361.2	84874.8	UnReg	53761	54805.1	66109.9	UpLC	78913	82361.3	99350.2	0.78	1.17	-0.36	0.23	-18764.9	14475.4
NM_001013620	chr12	38710556	38723528	+	ALG10B	10074	373.75	359.43	35.68	UnReg	521.25	494.34	49.07	UpLC	484.75	504.85	50.11	1.38	1.4	0.46	0.49	13.39	14.44
NM_001017	chr11	17095938	17099220	-	RPS13	529	17866.8	17909.5	33855.3	UnReg	21636.2	20509.9	38771.1	UpLC	20378.8	21240.5	40152.2	1.15	1.19	0.2	0.25	4915.7	6296.9
NM_001017969	chr9	5919007	6008003	-	KIAA2026	7204	936.25	954.37	132.48	UnReg	1116.25	1146.58	159.16	UpLC	1192.5	1245.08	172.83	1.2	1.3	0.26	0.38	26.68	40.35
NM_001017980	chrX	150565656	150577836	+	VMA21	4736	5293.5	5310.6	1121.33	UnReg	4593.5	4699.85	992.37	UpLC	6149	6413.5	1354.2	0.88	1.21	-0.18	0.27	-128.96	232.87
NM_001018024	chrX	154289899	154299547	-	CMC4	1014	318.75	322.14	317.69	UnReg	261.75	267.6	263.9	UpLC	402	419.67	413.87	0.83	1.3	-0.27	0.38	-53.79	96.18
NM_001029	chr12	56435685	56438007	+	RPS26	1203	8671	8795.51	7311.31	UnReg	9144	8694.77	7227.58	UpLC	11543.8	12042.2	10010.1	0.99	1.37	-0.02	0.45	-83.73	2698.82
NM_001031	chr19	8386383	8387280	+	RPS28	382	14416.8	14386	37659.7	UnReg	16433	15700.6	41101	UpLC	16132	16828.3	44053.1	1.09	1.17	0.13	0.23	3441.35	6393.39
NM_001031701	chr12	104166080	104234975	-	NT5DC3	7214	924.25	902.17	125.06	UnReg	1119	1080.02	149.71	UpLC	1158.75	1211.25	167.9	1.2	1.34	0.26	0.43	24.65	42.84
NM_001035	chr1	237205701	237997288	+	RYR2	16365	208	199.21	12.17	UnReg	260	251.33	15.36	UpLC	285.75	298.38	18.23	1.26	1.5	0.34	0.58	3.18	6.06
NM_001040157	chr4	175204827	175241482	+	CEP44	4535	705	713.92	157.42	UnReg	850.75	810.74	178.77	UpLC	902.5	941.82	207.68	1.14	1.32	0.18	0.4	21.35	50.25
NM_001040274	chr6	10887063	10974541	+	SYCP2L	3129	183.5	190.72	60.95	UnReg	212	197.48	63.11	UpLC	265.25	277.3	88.62	1.04	1.45	0.05	0.54	2.16	27.67
NM_001048249	chr5	60453535	60458302	-	SMIM15	2890	2313.25	2318.58	802.28	UnReg	2285	2185.22	756.13	UpLC	2593	2707.32	936.79	0.94	1.17	-0.09	0.22	-46.14	134.51
NM_001071775	chr13	73282494	73301938	-	MZT1	2412	6658.5	6719.39	2785.81	UnReg	7056.25	6689.4	2773.38	UpLC	8325	8683.47	3600.11	1	1.29	-0.01	0.37	-12.43	814.3
NM_001078171	chrX	134166332	134167575	+	FAM127A	1243	2462	2437.3	1960.82	UnReg	2028	2076.69	1670.71	UpLC	3145.75	3284.9	2642.72	0.85	1.35	-0.23	0.43	-290.11	681.9
NM_001078172	chrX	134184962	134186221	-	FAM127B	1259	401.25	392.94	312.11	UnReg	297	303.78	241.29	UpLC	509.5	531.99	422.55	0.77	1.35	-0.37	0.44	-70.82	110.44
NM_001081550	chrX	122734411	122866904	-	THOC2	5610	10118.8	10094.9	1799.46	UnReg	8286.75	8485.74	1512.61	UpLC	11436	11950	2130.12	0.84	1.18	-0.25	0.24	-286.85	330.66
NM_001099666	chr9	72324437	72374876	-	PTAR1	10051	3758.75	3719.11	370.02	UnReg	3283.75	3362.88	334.58	UpLC	5104.25	5335.29	530.82	0.9	1.43	-0.15	0.52	-35.44	160.8
NM_001103176	chr7	155293952	155326539	-	CNPY1	2234	162	159.09	71.21	UnReg	211.5	201.67	90.27	UpLC	233.5	244.15	109.29	1.27	1.53	0.34	0.62	19.06	38.07
NM_001114132	chr2	203879601	204082717	+	NBEAL1	9058	630.5	604.7	66.76	UnReg	580.25	554.48	61.21	UpLC	817.75	854.02	94.28	0.92	1.41	-0.13	0.5	-5.54	27.53
NM_001134493	chr6	41755180	41757634	+	TOMM6	854	5053.75	5141.37	6020.34	UnReg	5576	5294.7	6199.89	UpLC	5529.75	5770.11	6756.57	1.03	1.12	0.04	0.17	179.55	736.23
NM_001135178	chr18	32820993	32827153	+	ZNF397	2644	537.75	543.07	205.4	UnReg	676.5	644.22	243.65	UpLC	635.75	664.49	251.32	1.19	1.22	0.25	0.29	38.26	45.92
NM_001135575	chr6	11094265	11138969	+	SMIM13	4691	3169.75	3180.11	677.92	UnReg	3479.5	3324.73	708.75	UpLC	3446.25	3600.11	767.45	1.05	1.13	0.06	0.18	30.83	89.53
NM_001136262	chr12	74931550	74935232	+	ATXN7L3B	3682	4972.25	4995.23	1356.66	UnReg	5740.5	5517.19	1498.42	UpLC	6211.5	6488.28	1762.16	1.1	1.3	0.14	0.38	141.76	405.5
NM_001142386	chrX	24483343	24568583	+	PDK3	12779	1646	1630.21	127.57	UnReg	1667	1710.21	133.83	UpLC	1952.5	2041.2	159.73	1.05	1.25	0.07	0.32	6.26	32.16
NM_001152	chrX	118602362	118605359	+	SLC25A5	1351	24505.2	24607.8	18214.5	UnReg	17796.8	18178.2	13455.4	UpLC	27894.5	29102.6	21541.5	0.74	1.18	-0.44	0.24	-4759.15	3326.97
NM_001183	chrX	153656977	153664863	+	ATP6AP1	2100	9238	9262.95	4410.93	UnReg	6558.25	6716.21	3198.19	UpLC	9936.75	10378.3	4942.03	0.73	1.12	-0.46	0.16	-1212.73	531.1
NM_001190972	chr8	91970705	91997485	-	C8orf88	1053	331.25	341.41	324.22	UnReg	262.75	269.03	255.49	UpLC	422.75	441.41	419.2	0.79	1.29	-0.34	0.37	-68.73	94.97
NM_001261	chr9	130548304	130553052	+	CDK9	2472	1260.75	1258.91	509.27	UnReg	1406.75	1441.29	583.05	UpLC	1587.25	1657.2	670.39	1.14	1.32	0.2	0.4	73.78	161.12
NM_001283	chr7	100797685	100804557	+	AP1S1	1305	1883.75	1886.15	1445.32	UnReg	2166.5	2065.42	1582.69	UpLC	2361.75	2461.34	1886.08	1.1	1.3	0.13	0.38	137.37	440.76
NM_001301726	chr20	61482845	61493115	-	TCFL5	2865	448	437.81	152.81	UnReg	598.5	577.7	201.64	UpLC	620.75	647.46	225.99	1.32	1.48	0.4	0.56	48.83	73.18
NM_001375	chr19	12986024	12992335	-	DNASE2	2008	1251.25	1254.43	624.72	UnReg	1563.5	1486.35	740.22	UpLC	1419.25	1480.56	737.33	1.18	1.18	0.24	0.24	115.5	112.61
NM_001412	chrX	20142635	20159966	-	EIF1AX	4431	22408.8	22503.3	5078.6	UnReg	16895.5	17268.1	3897.1	UpLC	23777.2	24809.8	5599.14	0.77	1.1	-0.38	0.14	-1181.5	520.53
NM_001415	chrX	24073064	24096927	+	EIF2S3	3465	17890.5	17892.1	5163.67	UnReg	11897.8	12159	3509.09	UpLC	22442	23416.2	6757.94	0.68	1.31	-0.56	0.39	-1654.59	1594.27
NM_001436	chr19	40325092	40337054	-	FBL	1165	13887.8	13999.3	12016.5	UnReg	15255.2	14633.4	12560.8	UpLC	14720.2	15361.8	13186.1	1.05	1.1	0.06	0.13	544.3	1169.52
NM_001568	chr8	109213971	109260959	-	EIF3E	1508	21376.8	21562	14298.4	UnReg	15441	15768.3	10456.4	UpLC	22634.5	23620.1	15663.2	0.73	1.1	-0.45	0.13	-3842.01	1364.77
NM_001687	chr19	1241748	1244824	+	ATP5D	996	238.5	244.72	245.7	UnReg	326.75	311.05	312.3	UpLC	324.5	338.84	340.2	1.27	1.38	0.35	0.47	66.6	94.5
NM_001697	chr21	35275756	35288158	-	ATP5O	806	7756.25	7830.04	9714.69	UnReg	9010.75	8565.49	10627.2	UpLC	8362.75	8714.32	10811.8	1.09	1.11	0.13	0.15	912.47	1097.13
NM_001720	chr1	40223902	40254533	-	BMP8B	4822	542.75	543.52	112.72	UnReg	639.25	609.03	126.3	UpLC	727.25	759.1	157.42	1.12	1.4	0.16	0.48	13.59	44.71
NM_001821	chr1	241792166	241799232	-	CHML	7066	4448	4465.44	631.96	UnReg	5001.25	4774.25	675.66	UpLC	4805.5	5013.47	709.52	1.07	1.12	0.1	0.17	43.7	77.56
NM_001873	chr4	166300096	166419482	+	CPE	2648	4749.5	4778.67	1804.63	UnReg	4635.5	4427.35	1671.96	UpLC	5602	5844.73	2207.22	0.93	1.22	-0.11	0.29	-132.67	402.59
NM_001943	chr18	29078026	29128814	+	DSG2	5869	14621	14667.8	2499.2	UnReg	14746	14100.5	2402.54	UpLC	15767.2	16456.5	2803.98	0.96	1.12	-0.06	0.17	-96.66	304.78
NM_001961	chr19	3976053	3985461	-	EEF2	3158	173680	174066	55119.2	UnReg	174196	167980	53191.9	UpLC	194455	203135	64324	0.97	1.17	-0.05	0.22	-1927.32	9204.81
NM_001984	chr13	47345390	47371367	-	ESD	1192	5234	5277.5	4427.43	UnReg	5385.5	5141.68	4313.49	UpLC	5855.75	6109.79	5125.66	0.97	1.16	-0.04	0.21	-113.94	698.23
NM_001997	chr11	64888098	64889672	-	FAU	575	12783	13013.5	22632.2	UnReg	13787.2	13131.1	22836.7	UpLC	13967.5	14573.4	25345	1.01	1.12	0.01	0.16	204.51	2712.84
NM_002167	chr1	23884420	23886285	-	ID3	1239	1477.5	1467.88	1184.73	UnReg	1612.25	1537.72	1241.1	UpLC	1774.5	1854.51	1496.78	1.05	1.26	0.07	0.34	56.37	312.04
NM_002364	chrX	30233674	30238206	+	MAGEB2	1612	1213.75	1211.94	751.83	UnReg	755.25	774.01	480.15	UpLC	1472.5	1537.15	953.56	0.64	1.27	-0.65	0.34	-271.67	201.74
NM_002437	chr2	27532359	27545969	-	MPV17	1007	1715	1691.76	1680	UnReg	1807.25	1728.96	1716.95	UpLC	2254.75	2353.43	2337.07	1.02	1.39	0.03	0.48	36.95	657.08
NM_002461	chr16	88718347	88729557	-	MVD	1857	1249.5	1241.21	668.39	UnReg	1330.25	1274.66	686.41	UpLC	1421.75	1484.61	799.47	1.03	1.2	0.04	0.26	18.01	131.07
NM_002676	chr22	41972889	41985871	-	PMM1	1283	672.5	659.03	513.66	UnReg	731	700.55	546.03	UpLC	823.75	858.16	668.87	1.06	1.3	0.09	0.38	32.37	155.21
NM_002696	chr11	62529010	62534187	+	POLR2G	837	2186	2249.68	2687.79	UnReg	2173.25	2071.42	2474.81	UpLC	2444.5	2552.53	3049.61	0.92	1.13	-0.12	0.18	-212.98	361.82
NM_002718	chr3	135684514	135866752	+	PPP2R3A	6814	146.5	151.62	22.25	UnReg	178.5	173.46	25.46	UpLC	201.5	210.51	30.89	1.14	1.39	0.19	0.47	3.21	8.64
NM_002726	chr6	105725441	105850999	-	PREP	2943	3036.75	3032.21	1030.31	UnReg	3130.5	3004.89	1021.03	UpLC	3365.25	3516.8	1194.97	0.99	1.16	-0.01	0.21	-9.28	164.66
NM_002793	chr6	170844203	170862417	-	PSMB1	917	7397.5	7555.37	8239.23	UnReg	7431	7060.07	7699.1	UpLC	8011.25	8359.99	9116.67	0.93	1.11	-0.1	0.15	-540.13	877.44
NM_002796	chr1	151372040	151374412	+	PSMB4	925	8189.75	8282.9	8954.49	UnReg	9475.25	9032.42	9764.78	UpLC	8878.5	9259.96	10010.8	1.09	1.12	0.12	0.16	810.29	1056.28
NM_002806	chr14	53173895	53194716	+	PSMC6	1593	3782.75	3850.23	2416.97	UnReg	3953	3747.59	2352.54	UpLC	4242.75	4429.32	2780.49	0.97	1.15	-0.04	0.2	-64.43	363.52
NM_002811	chr16	74330672	74340186	+	PSMD7	1670	4767	4848.34	2903.2	UnReg	5326	5085.01	3044.92	UpLC	5209.25	5437.36	3255.9	1.05	1.12	0.07	0.17	141.72	352.71
NM_002826	chr1	180123967	180167169	+	QSOX1	3316	185.75	192.27	57.98	UnReg	241.75	233.4	70.39	UpLC	254.5	265.89	80.18	1.21	1.38	0.28	0.47	12.4	22.2
NM_002945	chr17	1733272	1802848	+	RPA1	4345	10603.8	10594	2438.22	UnReg	10693.2	10288.6	2367.91	UpLC	11116.2	11609.3	2671.88	0.97	1.1	-0.04	0.13	-70.3	233.66
NM_002972	chr22	50883430	50913500	-	SBF1	8053	12500.8	12690.7	1575.9	UnReg	13167.8	12673.2	1573.72	UpLC	14976.5	15647.5	1943.07	1	1.23	0	0.3	-2.18	367.17
NM_002999	chr20	43953928	43977064	-	SDC4	2612	427.5	420.56	161.01	UnReg	503.75	478.46	183.18	UpLC	600.5	626.99	240.04	1.14	1.49	0.19	0.58	22.16	79.03
NM_003022	chrX	80457302	80554046	+	SH3BGRL	2062	2418.75	2465.21	1195.54	UnReg	1992.5	2036.4	987.59	UpLC	2638.25	2752.39	1334.82	0.83	1.12	-0.28	0.16	-207.96	139.27
NM_003028	chr9	37915894	38069210	-	SHB	6021	1093.75	1085.54	180.29	UnReg	1129.75	1159.18	192.52	UpLC	1261.75	1318.6	219	1.07	1.21	0.09	0.28	12.23	38.71
NM_003321	chr16	28853731	28857729	-	TUFM	2071	13401	13554.2	6544.78	UnReg	14243	13654.7	6593.29	UpLC	15060.5	15724	7592.45	1.01	1.16	0.01	0.21	48.51	1047.68
NM_003394	chr12	49359122	49365641	-	WNT10B	2369	331.25	337.91	142.64	UnReg	431	411.24	173.59	UpLC	442.5	460.49	194.38	1.22	1.36	0.28	0.45	30.95	51.74
NM_003604	chrX	107975726	107979607	-	IRS4	3881	31071.2	30599.6	7884.45	UnReg	28640.2	29294.7	7548.23	UpLC	41035.5	42843.1	11039.2	0.96	1.4	-0.06	0.49	-336.22	3154.74
NM_003656	chr3	9799028	9811668	-	CAMK1	1492	1591.25	1620.45	1086.09	UnReg	1854.5	1779.42	1192.64	UpLC	2218.75	2318.81	1554.16	1.1	1.43	0.14	0.52	106.55	468.07
NM_003670	chr3	5021096	5026865	+	BHLHE40	3034	1166.25	1170.35	385.74	UnReg	1361.5	1308.1	431.15	UpLC	1452.5	1518.26	500.42	1.12	1.3	0.16	0.38	45.4	114.67
NM_003757	chr1	32687970	32697205	+	EIF3I	1919	18672.8	18923.8	9861.26	UnReg	19443.2	18502.4	9641.7	UpLC	20559.8	21454.7	11180.1	0.98	1.13	-0.03	0.18	-219.56	1318.88
NM_003793	chr11	66330934	66336047	-	CTSF	2014	546.5	515.57	255.99	UnReg	632.75	604.66	300.23	UpLC	688.5	720.16	357.58	1.17	1.4	0.23	0.48	44.24	101.59
NM_003818	chr20	5107406	5178533	+	CDS2	9323	3249.5	3249.52	348.55	UnReg	3506	3359.83	360.38	UpLC	3760.25	3923	420.79	1.03	1.21	0.05	0.27	11.83	72.24
NM_003821	chr8	90769974	90803292	+	RIPK2	2585	1028.5	1062.69	411.1	UnReg	943.25	963.78	372.84	UpLC	1221.25	1275.41	493.39	0.91	1.2	-0.14	0.26	-38.26	82.29
NM_003848	chr3	67425140	67705038	-	SUCLG2	2354	1207.25	1224.99	520.38	UnReg	1530.5	1453.5	617.46	UpLC	1618.75	1693.14	719.26	1.19	1.38	0.25	0.47	97.08	198.88
NM_003906	chr21	47655038	47705308	-	MCM3AP	6194	5084	5105.29	824.23	UnReg	5688.25	5477.16	884.27	UpLC	5594	5846.14	943.84	1.07	1.15	0.1	0.2	60.04	119.61
NM_003922	chr15	63900816	64126147	-	HERC1	15197	2182.25	2127.55	140	UnReg	2653.25	2567.3	168.93	UpLC	2523.25	2642.55	173.89	1.21	1.24	0.27	0.31	28.94	33.89
NM_003927	chr18	51677970	51751158	-	MBD2	5188	1189	1184.55	228.32	UnReg	1249.5	1197.21	230.77	UpLC	1381	1440.45	277.65	1.01	1.22	0.02	0.28	2.44	49.33
NM_003952	chr11	67195934	67202879	+	RPS6KB2	1770	2629.75	2631.73	1486.85	UnReg	2402.5	2293.3	1295.65	UpLC	3019.5	3152.34	1780.98	0.87	1.2	-0.2	0.26	-191.21	294.13
NM_004044	chr2	216176678	216214496	+	ATIC	2084	8670	8780.1	4213.1	UnReg	9224.25	8840.69	4242.17	UpLC	9328.25	9748.75	4677.9	1.01	1.11	0.01	0.15	29.07	464.8
NM_004045	chr5	151122382	151138210	-	ATOX1	489	1013	1002.3	2049.69	UnReg	1207.5	1152.11	2356.05	UpLC	1286.75	1341.86	2744.09	1.15	1.34	0.2	0.42	306.37	694.4
NM_004064	chr12	12870203	12875316	+	CDKN1B	2522	3815	3769.61	1494.69	UnReg	4331.75	4188.97	1660.97	UpLC	4317.25	4507.35	1787.21	1.11	1.2	0.15	0.26	166.28	292.52
NM_004085	chrX	100600643	100603957	-	TIMM8A	1442	542.5	538.17	373.21	UnReg	482.5	492.13	341.28	UpLC	678	707.14	490.39	0.91	1.31	-0.13	0.39	-31.93	117.17
NM_004237	chr5	892968	918164	+	TRIP13	2390	2948.75	2966.3	1241.13	UnReg	2941.75	2811.94	1176.55	UpLC	3397.5	3547.23	1484.2	0.95	1.2	-0.08	0.26	-64.58	243.07
NM_004259	chr17	73622924	73663269	-	RECQL5	3713	557.25	555	149.47	UnReg	672.75	646.26	174.05	UpLC	725.75	757.48	204.01	1.16	1.36	0.22	0.45	24.58	54.53
NM_004260	chr8	145736666	145743210	-	RECQL4	3816	3693.5	3666.03	960.7	UnReg	3130	3190.05	835.97	UpLC	4434.25	4619.53	1210.57	0.87	1.26	-0.2	0.33	-124.73	249.87
NM_004273	chr10	73724119	73773322	+	CHST3	6973	727.75	727.53	104.34	UnReg	872.75	841.24	120.64	UpLC	912.5	950.12	136.26	1.16	1.31	0.21	0.39	16.31	31.92
NM_004374	chr8	100890222	100906242	-	COX6C	921	2599	2644.32	2871.14	UnReg	2146.5	2192.42	2380.48	UpLC	3079	3214.81	3490.57	0.83	1.22	-0.27	0.28	-490.66	619.43
NM_004420	chr11	1575280	1593150	-	DUSP8	4473	494.25	526.62	117.73	UnReg	487.5	465.09	103.98	UpLC	669.75	699.02	156.27	0.88	1.33	-0.18	0.41	-13.76	38.54
NM_004461	chr19	13033283	13044558	-	FARSA	1853	8239	8274.42	4465.42	UnReg	8456.25	8124.3	4384.41	UpLC	8827.25	9217.65	4974.45	0.98	1.11	-0.03	0.16	-81.01	509.03
NM_004548	chr16	2009516	2011976	+	NDUFB10	697	6033	6058.56	8692.34	UnReg	6271.5	5975.65	8573.39	UpLC	6503.75	6784.42	9733.74	0.99	1.12	-0.02	0.16	-118.95	1041.4
NM_004615	chrX	38420730	38548172	+	TSPAN7	1806	1136.25	1160.61	642.64	UnReg	1124	1152.06	637.91	UpLC	1345	1402.77	776.73	0.99	1.21	-0.01	0.27	-4.73	134.09
NM_004629	chr9	35073834	35080013	-	FANCG	2631	1365	1392.96	529.44	UnReg	1195.5	1221.34	464.21	UpLC	1791.5	1869.53	710.58	0.88	1.34	-0.19	0.42	-65.23	181.14
NM_004645	chr17	55015560	55038411	-	COIL	2633	3308.75	3278.75	1245.25	UnReg	3414.25	3269.75	1241.84	UpLC	3533.75	3688.91	1401.03	1	1.13	0	0.17	-3.42	155.78
NM_004704	chr3	51967441	51975957	-	RRP9	1582	1877	1894.75	1197.69	UnReg	2108.25	2026.55	1281	UpLC	2228.5	2329.63	1472.58	1.07	1.23	0.1	0.3	83.31	274.89
NM_004819	chr19	46318699	46366548	-	SYMPK	4188	5050.25	5116.17	1221.62	UnReg	5126.5	4934.19	1178.17	UpLC	6283.75	6556.9	1565.64	0.96	1.28	-0.05	0.36	-43.45	344.01
NM_004958	chr1	11166587	11322608	-	MTOR	8725	5160.25	5193.02	595.19	UnReg	6025.5	5824.56	667.57	UpLC	6179.75	6455.61	739.9	1.12	1.24	0.17	0.31	72.38	144.71
NM_005015	chr14	23235730	23240998	+	OXA1L	1719	4643.5	4714.11	2742.36	UnReg	4783	4576.66	2662.39	UpLC	5327.75	5561.38	3235.24	0.97	1.18	-0.04	0.24	-79.96	492.89
NM_005094	chr9	131102838	131123749	+	SLC27A4	3196	3369.5	3453.92	1080.7	UnReg	2867.25	2936.61	918.84	UpLC	4504.5	4699.05	1470.29	0.85	1.36	-0.23	0.44	-161.86	389.59
NM_005347	chr9	127997126	128003666	-	HSPA5	3970	28851.2	29732.3	7489.24	UnReg	22544.5	23007.7	5795.39	UpLC	32613.5	34087.5	8586.26	0.77	1.15	-0.37	0.2	-1693.85	1097.02
NM_005436	chr10	61548505	61666414	-	CCDC6	5826	3704.5	3724.96	639.37	UnReg	4263.5	4099.91	703.73	UpLC	4162.25	4348.49	746.39	1.1	1.17	0.14	0.22	64.36	107.03
NM_005482	chr1	77554666	77685132	-	PIGK	4625	5498.75	5527.35	1195.1	UnReg	5981	5701.55	1232.77	UpLC	6030.75	6291.62	1360.35	1.03	1.14	0.04	0.19	37.67	165.25
NM_005483	chr19	4402659	4443394	+	CHAF1A	3343	5888.25	5852.27	1750.6	UnReg	6984.75	6744.16	2017.4	UpLC	6685.5	6982.66	2088.74	1.15	1.19	0.2	0.25	266.79	338.14
NM_005642	chr5	140698056	140700351	-	TAF7	2295	3968.75	3945.59	1719.21	UnReg	3916	3742.1	1630.55	UpLC	4849.25	5061.67	2205.52	0.95	1.28	-0.08	0.36	-88.66	486.31
NM_005694	chr3	119388371	119396243	-	COX17	423	1179.25	1181.38	2792.87	UnReg	1420.5	1350.81	3193.41	UpLC	1382.75	1439.05	3402	1.14	1.22	0.19	0.28	400.55	609.14
NM_005779	chr5	77781037	77944648	-	LHFPL2	5045	1365.75	1373.99	272.35	UnReg	1428.75	1372.22	272	UpLC	1643.75	1717.11	340.36	1	1.25	0	0.32	-0.35	68.01
NM_005801	chr17	39845126	39847898	+	EIF1	1326	19997.2	20287.4	15299.7	UnReg	19249.8	18394.2	13871.9	UpLC	22079.5	23057.7	17388.9	0.91	1.14	-0.14	0.18	-1427.73	2089.21
NM_005836	chr8	99114566	99129418	-	HRSP12	1011	970	994.62	983.8	UnReg	908.25	924.27	914.21	UpLC	1236	1289.86	1275.82	0.93	1.3	-0.11	0.37	-69.58	292.03
NM_005837	chr7	100303675	100305123	+	POP7	932	3627.5	3679.64	3948.11	UnReg	3567.25	3397.59	3645.48	UpLC	3925.5	4096.21	4395.07	0.92	1.11	-0.12	0.15	-302.63	446.96
NM_005859	chr5	139493707	139499001	+	PURA	5294	2708.25	2731.13	515.89	UnReg	2532.5	2445.45	461.93	UpLC	3573.25	3727.44	704.09	0.9	1.36	-0.16	0.45	-53.96	188.2
NM_005886	chr16	57769659	57791162	+	KATNB1	2646	2778.5	2865.04	1082.78	UnReg	2970.75	2857.24	1079.83	UpLC	3212.5	3350.75	1266.34	1	1.17	0	0.23	-2.95	183.56
NM_005908	chr4	103552642	103682151	-	MANBA	3311	1105.25	1080.92	326.46	UnReg	1116.5	1077.03	325.29	UpLC	1362	1421.8	429.42	1	1.32	-0.01	0.4	-1.18	102.95
NM_005915	chr2	136597195	136634047	-	MCM6	3787	12483	12448	3287.05	UnReg	12197.5	11732.2	3098.03	UpLC	13293.5	13888.6	3667.45	0.94	1.12	-0.09	0.16	-189.02	380.4
NM_005923	chr6	136878186	137113656	-	MAP3K5	5195	1105	1097.98	211.35	UnReg	1072.5	1032.75	198.8	UpLC	1461.75	1525.65	293.68	0.94	1.39	-0.09	0.47	-12.56	82.32
NM_005956	chr14	64854758	64926725	+	MTHFD1	3448	14055.2	14154.6	4105.17	UnReg	15628.2	15021.2	4356.5	UpLC	15230	15911	4614.56	1.06	1.12	0.09	0.17	251.33	509.39
NM_005993	chr17	80709939	80901062	+	TBCD	4432	5300.25	5330.84	1202.81	UnReg	5812.25	5612.62	1266.39	UpLC	7101.25	7415.66	1673.21	1.05	1.39	0.07	0.48	63.58	470.4
NM_005999	chr1	231664398	231702269	+	TSNAX	2649	3887.5	4001.47	1510.56	UnReg	4509.5	4286.34	1618.1	UpLC	4401.25	4588.31	1732.09	1.07	1.15	0.1	0.2	107.54	221.53
NM_006014	chrX	153706107	153707596	-	LAGE3	949	3023	3026.79	3189.45	UnReg	2108.25	2153.83	2269.58	UpLC	3338	3479.91	3666.93	0.71	1.15	-0.49	0.2	-919.87	477.47
NM_006101	chr18	2571509	2616634	+	NDC80	2172	1403.5	1389.6	639.78	UnReg	1369	1308.13	602.27	UpLC	1798.25	1879.99	865.56	0.94	1.35	-0.09	0.44	-37.51	225.78
NM_006116	chr22	39795758	39827887	+	TAB1	3224	1166	1182.18	366.68	UnReg	1286.25	1235	383.06	UpLC	1430	1493.19	463.15	1.04	1.26	0.06	0.34	16.38	96.47
NM_006184	chr19	49403306	49426540	+	NUCB1	2579	3432.5	3469.16	1345.16	UnReg	3813.75	3663.31	1420.44	UpLC	3808.75	3976.3	1541.8	1.06	1.15	0.08	0.2	75.28	196.64
NM_006224	chr17	1421282	1466110	-	PITPNA	3641	4409.5	4459.91	1224.91	UnReg	4948.5	4741.12	1302.15	UpLC	5504.25	5750.74	1579.44	1.06	1.29	0.09	0.37	77.23	354.53
NM_006231	chr12	133200347	133264110	-	POLE	8005	9599.75	9437.43	1178.94	UnReg	10128.8	9768.02	1220.24	UpLC	10805.2	11289	1410.24	1.04	1.2	0.05	0.26	41.3	231.3
NM_006237	chr13	79173229	79177695	-	POU4F1	3814	3151.75	3152.69	826.61	UnReg	3583.5	3441.71	902.39	UpLC	3763.75	3927.39	1029.73	1.09	1.25	0.13	0.32	75.78	203.12
NM_006336	chr9	131492066	131534213	-	ZER1	4298	1573.5	1591.81	370.36	UnReg	1792	1839.26	427.93	UpLC	1904.25	1989.96	463	1.16	1.25	0.21	0.32	57.57	92.64
NM_006345	chr4	41992522	42089551	+	SLC30A9	3261	5623.75	5646.89	1731.64	UnReg	5155.5	4906.42	1504.58	UpLC	6966.25	7273.04	2230.31	0.87	1.29	-0.2	0.37	-227.07	498.67
NM_006351	chr19	7991602	8008708	-	TIMM44	2000	3614.75	3710.84	1855.42	UnReg	4150.75	3978.78	1989.39	UpLC	4085.25	4263.99	2131.99	1.07	1.15	0.1	0.2	133.97	276.57
NM_006391	chr11	9406168	9469674	+	IPO7	6192	25415.5	25397.8	4101.72	UnReg	27399.8	26248.9	4239.16	UpLC	29256.8	30562.5	4935.8	1.03	1.2	0.05	0.27	137.44	834.08
NM_006401	chr9	100745488	100778224	+	ANP32B	1616	17416	17501.8	10830.3	UnReg	12101	12387.5	7665.5	UpLC	18439	19255.5	11915.5	0.71	1.1	-0.5	0.14	-3164.8	1085.24
NM_006437	chr13	24995068	25086948	-	PARP4	5469	2316.25	2323.24	424.8	UnReg	2526.5	2442.23	446.56	UpLC	2716.75	2835.17	518.41	1.05	1.22	0.07	0.29	21.76	93.61
NM_006442	chr11	65686727	65689048	+	DRAP1	1005	2295.75	2275.14	2263.82	UnReg	2662.75	2548.73	2536.05	UpLC	2637.75	2754.66	2740.95	1.12	1.21	0.16	0.28	272.23	477.14
NM_006453	chr16	2022063	2028751	+	TBL3	2594	2850.5	2906.76	1120.57	UnReg	2978	2871.75	1107.07	UpLC	3180.75	3324.02	1281.42	0.99	1.14	-0.02	0.19	-13.5	160.85
NM_006461	chr17	26904582	26926056	-	SPAG5	3808	6325.5	6330.34	1662.38	UnReg	6043.5	5824.67	1529.59	UpLC	7023.75	7335.85	1926.43	0.92	1.16	-0.12	0.21	-132.79	264.05
NM_006467	chr5	89770680	89810369	+	POLR3G	3285	2067.75	2119.82	645.3	UnReg	2008.5	1899.02	578.09	UpLC	2858.75	2984.85	908.63	0.9	1.41	-0.16	0.49	-67.22	263.33
NM_006545	chr3	50384918	50388486	-	NPRL2	1664	867.5	891.65	535.85	UnReg	1030.5	984.61	591.71	UpLC	1077.25	1124.04	675.5	1.1	1.26	0.14	0.33	55.86	139.65
NM_006571	chr8	30013812	30041155	+	DCTN6	1126	805.75	828.89	736.14	UnReg	975.5	925.11	821.59	UpLC	983.75	1024.49	909.85	1.12	1.24	0.16	0.31	85.45	173.71
NM_006579	chrX	48380163	48387104	+	EBP	1157	2935.25	3014.25	2605.23	UnReg	1395	1426.92	1233.29	UpLC	3228	3366.25	2909.46	0.47	1.12	-1.08	0.16	-1371.94	304.23
NM_006623	chr1	120254418	120286849	+	PHGDH	2015	17838.2	17919.3	8892.98	UnReg	18302.2	17568.6	8718.93	UpLC	19903	20797.4	10321.3	0.98	1.16	-0.03	0.21	-174.05	1428.31
NM_006755	chr11	747431	765024	+	TALDO1	1243	6438.5	6438.06	5179.45	UnReg	6592	6309.67	5076.16	UpLC	6962.5	7266.15	5845.66	0.98	1.13	-0.03	0.17	-103.29	666.21
NM_006764	chr3	50325162	50330026	-	IFRD2	2109	5848.25	5943.08	2817.96	UnReg	6614	6329.47	3001.17	UpLC	7063.25	7361.88	3490.7	1.07	1.24	0.09	0.31	183.21	672.74
NM_006796	chr18	12328942	12377275	-	AFG3L2	3209	2826.75	2887.73	899.88	UnReg	3300.5	3172.21	988.53	UpLC	3144.5	3285.59	1023.87	1.1	1.14	0.14	0.19	88.65	123.98
NM_006801	chr19	48885826	48894810	-	KDELR1	1557	7239.75	7306.9	4692.94	UnReg	6923.75	6646.33	4268.68	UpLC	7721.75	8058.98	5175.96	0.91	1.1	-0.14	0.14	-424.26	483.03
NM_006811	chr20	43127900	43150726	-	SERINC3	4443	2269.25	2256.11	507.79	UnReg	2411.75	2319.1	521.97	UpLC	2771.25	2891.76	650.86	1.03	1.28	0.04	0.36	14.18	143.07
NM_006816	chr5	176758562	176778885	-	LMAN2	1832	8699	8715.87	4757.57	UnReg	8921.75	8517.75	4649.42	UpLC	9459.25	9873.81	5389.64	0.98	1.13	-0.03	0.18	-108.15	632.06
NM_006828	chr6	100956070	101329248	-	ASCC3	8153	4693	4700.07	576.48	UnReg	5364.75	5155.56	632.35	UpLC	5164.75	5398.86	662.19	1.1	1.15	0.13	0.2	55.87	85.71
NM_006893	chr1	206764973	206785904	-	EIF2D	2097	307.75	317.82	151.56	UnReg	346.25	329.58	157.17	UpLC	431.25	450.1	214.64	1.04	1.42	0.05	0.5	5.61	63.08
NM_007051	chr1	50906934	51425936	-	FAF1	2583	3887.25	3927.42	1520.49	UnReg	3828.25	3653.58	1414.47	UpLC	4227.75	4417.79	1710.33	0.93	1.12	-0.1	0.17	-106.02	189.84
NM_012086	chr2	197627755	197664492	-	GTF3C3	4349	1507.75	1523.54	350.32	UnReg	1795.75	1713.04	393.89	UpLC	1842	1924.68	442.56	1.12	1.26	0.17	0.34	43.57	92.24
NM_012152	chr1	85279085	85358896	-	LPAR3	1721	673	688.19	399.88	UnReg	833.25	804.77	467.62	UpLC	805.5	840.8	488.56	1.17	1.22	0.23	0.29	67.74	88.68
NM_012203	chr9	37422706	37436986	+	GRHPR	1235	3626.25	3660.5	2963.96	UnReg	2774.75	2838.88	2298.69	UpLC	4325.75	4511.07	3652.69	0.78	1.23	-0.37	0.3	-665.27	688.72
NM_012288	chr6	52362199	52441862	-	TRAM2	7057	1333.75	1316.98	186.62	UnReg	1336.25	1281.85	181.64	UpLC	1504.25	1569.51	222.41	0.97	1.19	-0.04	0.25	-4.98	35.79
NM_012319	chr18	33688493	33709357	-	SLC39A6	3620	4807	4882.65	1348.8	UnReg	4637	4430.07	1223.78	UpLC	6450.5	6741	1862.15	0.91	1.38	-0.14	0.47	-125.02	513.36
NM_012320	chr16	68279246	68294961	+	PLA2G15	2723	656.75	665.87	244.54	UnReg	787.75	753.86	276.85	UpLC	781.5	817.76	300.32	1.13	1.23	0.18	0.3	32.31	55.78
NM_012474	chr1	165796731	165880855	+	UCK2	4920	5915	6002.63	1220.05	UnReg	5613.5	5371.11	1091.69	UpLC	6636.5	6918.47	1406.19	0.89	1.15	-0.16	0.2	-128.36	186.15
NM_012479	chr7	75956107	75988342	-	YWHAG	3747	10473.8	10530.5	2810.37	UnReg	10082.8	9702.21	2589.33	UpLC	11073.2	11572.4	3088.44	0.92	1.1	-0.12	0.14	-221.05	278.06
NM_013254	chr12	64845839	64895899	+	TBK1	3087	2085.75	2105	681.89	UnReg	2308.25	2207.77	715.18	UpLC	2500	2612.38	846.25	1.05	1.24	0.07	0.31	33.29	164.36
NM_013432	chr8	145654162	145669812	-	TONSL	4515	2201.5	2191.95	485.48	UnReg	1675	1714.41	379.71	UpLC	2597.75	2710.37	600.3	0.78	1.24	-0.35	0.31	-105.77	114.82
NM_014041	chr3	52739856	52742197	+	SPCS1	1084	4213.5	4307.31	3973.53	UnReg	4633	4403.21	4062.01	UpLC	4646.25	4844.6	4469.19	1.02	1.12	0.03	0.17	88.47	495.66
NM_014153	chr16	11844441	11891114	-	ZC3H7A	3816	3113.75	3199.85	838.53	UnReg	3332.75	3175.11	832.05	UpLC	3497.25	3651.18	956.81	0.99	1.14	-0.01	0.19	-6.48	118.27
NM_014246	chr22	46756730	46933067	-	CELSR1	11389	2393.5	2390.93	209.93	UnReg	2488.25	2394.12	210.21	UpLC	2663.25	2782.54	244.32	1	1.16	0	0.22	0.28	34.39
NM_014384	chr11	134123433	134135746	+	ACAD8	2201	1086.25	1069.69	486	UnReg	1196.25	1153.09	523.89	UpLC	1481.25	1545.46	702.16	1.08	1.44	0.11	0.53	37.89	216.16
NM_014639	chr5	94799598	94890709	-	TTC37	5704	8283.25	8344.52	1462.92	UnReg	8628.75	8237.96	1444.24	UpLC	9411	9819.34	1721.48	0.99	1.18	-0.02	0.23	-18.68	258.56
NM_014708	chr12	123011808	123110947	+	KNTC1	6980	4189.75	4180.77	598.96	UnReg	4401.75	4217.58	604.24	UpLC	5131	5356.02	767.34	1.01	1.28	0.01	0.36	5.27	168.37
NM_014712	chr16	30968614	30995983	+	SETD1A	6449	5530.25	5582.35	865.62	UnReg	6648	6436.24	998.02	UpLC	6255.25	6528.71	1012.36	1.15	1.17	0.21	0.23	132.41	146.75
NM_014714	chr16	1560427	1662109	-	IFT140	5268	982.25	991.84	188.28	UnReg	1216.25	1177.69	223.56	UpLC	1261.25	1318.32	250.25	1.19	1.33	0.25	0.41	35.28	61.98
NM_014734	chr14	70078309	70181861	+	SUSD6	5393	628.75	616.24	114.27	UnReg	777	752.22	139.48	UpLC	791.5	827.29	153.4	1.22	1.34	0.29	0.42	25.21	39.13
NM_014838	chr22	50247496	50283726	+	ZBED4	6886	3150.5	3136.38	455.47	UnReg	3259.75	3149.22	457.34	UpLC	3823.5	3989.27	579.33	1	1.27	0.01	0.35	1.86	123.86
NM_014857	chr1	174128551	174927327	+	RABGAP1L	3010	656	658.38	218.73	UnReg	677	651.1	216.31	UpLC	777.5	812.03	269.78	0.99	1.23	-0.02	0.3	-2.42	51.05
NM_014865	chr12	6603297	6641132	+	NCAPD2	4806	10432	10322.9	2147.92	UnReg	12136.5	11720.8	2438.78	UpLC	13910.8	14543.4	3026.09	1.14	1.41	0.18	0.49	290.86	878.17
NM_014891	chr7	98992297	99006305	-	PDAP1	2687	6121.75	6129.31	2281.1	UnReg	6377.5	6134.12	2282.89	UpLC	6715	7009.12	2608.53	1	1.14	0	0.19	1.79	327.43
NM_015000	chr12	27397077	27478890	+	STK38L	5096	2506	2526.61	495.8	UnReg	2362.75	2249.94	441.51	UpLC	2817	2940.77	577.07	0.89	1.16	-0.17	0.22	-54.29	81.27
NM_015012	chr11	9302200	9336315	-	TMEM41B	3973	954.5	979.72	246.6	UnReg	1052	1005.4	253.06	UpLC	1173.75	1224.33	308.16	1.03	1.25	0.04	0.32	6.46	61.57
NM_015044	chr16	23474862	23521815	-	GGA2	5973	7170.75	7150.26	1197.1	UnReg	8025	7710.1	1290.82	UpLC	7576.5	7905.23	1323.49	1.08	1.11	0.11	0.14	93.73	126.4
NM_015051	chr9	102741462	102861334	-	ERP44	4864	2839	2841.79	584.25	UnReg	2468	2526.03	519.33	UpLC	3310.5	3459.51	711.25	0.89	1.22	-0.17	0.28	-64.92	127
NM_015164	chr1	16010826	16061264	+	PLEKHM2	4151	1582.75	1628.32	392.27	UnReg	1826.25	1753.82	422.5	UpLC	1832	1913.34	460.93	1.08	1.18	0.11	0.23	30.23	68.66
NM_015201	chr8	145486001	145515120	-	BOP1	2427	6487.25	6530.51	2690.78	UnReg	5141.25	5260.35	2167.43	UpLC	7285	7611.74	3136.27	0.81	1.17	-0.31	0.22	-523.35	445.5
NM_015258	chr9	115927799	115983641	-	FKBP15	4336	1940.25	1955.87	451.08	UnReg	1704	1744.25	402.27	UpLC	2152.25	2246.53	518.11	0.89	1.15	-0.17	0.2	-48.8	67.03
NM_015261	chr11	134022336	134094426	-	NCAPD3	5605	10118.8	10131.4	1807.56	UnReg	10973.2	10565.9	1885.09	UpLC	11169.2	11670.1	2082.09	1.04	1.15	0.06	0.2	77.53	274.53
NM_015310	chr8	18384812	18871196	-	PSD3	11687	226.25	208.11	17.81	UnReg	285.25	275.12	23.54	UpLC	327.75	342.19	29.28	1.32	1.64	0.4	0.72	5.73	11.47
NM_015392	chr9	139933908	139940676	-	NPDC1	1528	952.75	951.97	623.01	UnReg	812	826.8	541.1	UpLC	1354.25	1409.85	922.68	0.87	1.48	-0.2	0.57	-81.92	299.66
NM_015456	chr9	140149758	140168000	+	NELFB	2573	4272.5	4329.98	1682.85	UnReg	3745.75	3840.33	1492.55	UpLC	4956	5173.82	2010.81	0.89	1.19	-0.17	0.26	-190.3	327.96
NM_015603	chr19	47759730	47775210	+	CCDC9	2078	608	604.39	290.85	UnReg	750.25	725.14	348.96	UpLC	764	797.21	383.65	1.2	1.32	0.26	0.4	58.11	92.79
NM_015634	chr10	70748476	70776739	+	KIAA1279	2545	3123.25	3152.09	1238.54	UnReg	3548	3412.66	1340.93	UpLC	3398.5	3548.07	1394.13	1.08	1.13	0.11	0.17	102.39	155.59
NM_015658	chr1	879582	894679	-	NOC2L	2800	6696.75	6781.59	2422	UnReg	7404.25	7143.18	2551.13	UpLC	7333.75	7659.49	2735.53	1.05	1.13	0.07	0.18	129.14	313.54
NM_015721	chr17	647660	655501	-	GEMIN4	3741	5129	5189.13	1387.1	UnReg	5105	4905.87	1311.38	UpLC	5647.75	5897.48	1576.45	0.95	1.14	-0.08	0.18	-75.72	189.35
NM_015972	chr13	28195915	28197590	+	POLR1D	810	1229.5	1217.56	1503.17	UnReg	1526	1453.34	1794.24	UpLC	1446.5	1510.17	1864.41	1.19	1.24	0.26	0.31	291.08	361.25
NM_016027	chr8	71549500	71581447	-	LACTB2	1553	618.75	637.3	410.37	UnReg	684.75	651.97	419.81	UpLC	745	778.33	501.18	1.02	1.22	0.03	0.29	9.44	90.81
NM_016038	chr7	66452689	66460588	-	SBDS	1726	3801.75	3892.5	2255.21	UnReg	4511	4309.9	2497.04	UpLC	4306.25	4493.88	2603.64	1.11	1.15	0.15	0.21	241.83	348.42
NM_016047	chr2	24290453	24299314	-	SF3B6	771	4397	4469.46	5796.97	UnReg	4896.25	4653.25	6035.34	UpLC	5257	5490.39	7121.13	1.04	1.23	0.06	0.3	238.37	1324.16
NM_016245	chr4	88257676	88312455	-	HSD17B11	1887	1449.25	1457.91	772.61	UnReg	1685.75	1604.41	850.24	UpLC	1760.5	1831.82	970.76	1.1	1.26	0.14	0.33	77.63	198.15
NM_016304	chr15	55473511	55489231	-	RSL24D1	1473	4726.75	4783.69	3247.58	UnReg	5272.5	4972.9	3376.03	UpLC	5199.25	5426.39	3683.9	1.04	1.13	0.06	0.18	128.45	436.32
NM_016343	chr1	214776531	214837914	+	CENPF	10296	14639.5	14642	1422.11	UnReg	16908.8	16274.8	1580.69	UpLC	17153.2	17928.3	1741.29	1.11	1.22	0.15	0.29	158.58	319.18
NM_016406	chr1	161123533	161128646	+	UFC1	1122	3133.75	3124.95	2785.16	UnReg	3441.75	3283.33	2926.32	UpLC	3768	3936.69	3508.63	1.05	1.26	0.07	0.33	141.16	723.47
NM_016433	chr12	110288747	110318293	-	GLTP	2356	1383	1422.59	603.82	UnReg	1581.25	1515.86	643.41	UpLC	1735.5	1812.02	769.11	1.07	1.27	0.09	0.35	39.59	165.29
NM_016531	chr4	38665789	38703129	+	KLF3	5615	1732.25	1737.32	309.41	UnReg	1833.75	1763.69	314.1	UpLC	2058.75	2148.94	382.71	1.02	1.24	0.02	0.31	4.7	73.31
NM_016551	chr12	27124505	27167339	-	TM7SF3	4343	3451.5	3469.88	798.96	UnReg	3389.5	3231.88	744.16	UpLC	4065	4246.83	977.86	0.93	1.22	-0.1	0.29	-54.8	178.9
NM_016589	chr3	119217367	119243125	+	TIMMDC1	1593	3230.5	3268.82	2051.99	UnReg	3466.5	3290.36	2065.51	UpLC	4093	4270.21	2680.61	1.01	1.31	0.01	0.39	13.52	628.62
NM_017414	chr22	18632757	18660162	+	USP18	2035	1271.5	1317.22	647.28	UnReg	1160.25	1112.81	546.84	UpLC	1578.5	1647.62	809.64	0.84	1.25	-0.24	0.32	-100.45	162.36
NM_017510	chr5	177019212	177023099	+	TMED9	2601	6336.75	6388.38	2456.13	UnReg	7255.75	6930.31	2664.48	UpLC	7556.75	7885.75	3031.81	1.08	1.23	0.12	0.3	208.35	575.69
NM_017613	chr21	34949858	34961014	-	DONSON	2522	3422	3460.24	1372.02	UnReg	3261	3130.12	1241.13	UpLC	3701.25	3864.43	1532.29	0.9	1.12	-0.14	0.16	-130.9	160.27
NM_017794	chr9	20658307	20995954	+	FOCAD	6096	3000	3002.3	492.5	UnReg	2364.75	2418.99	396.82	UpLC	3413	3560.58	584.08	0.81	1.19	-0.31	0.25	-95.69	91.58
NM_017831	chr18	29598444	29653154	+	RNF125	5888	2106	2157.83	366.48	UnReg	2427.25	2321.42	394.26	UpLC	2347	2450.8	416.24	1.08	1.14	0.11	0.18	27.78	49.76
NM_017882	chr15	68499329	68522080	-	CLN6	2242	3730.25	3783.19	1687.42	UnReg	3884.5	3715.89	1657.4	UpLC	4958.25	5175.5	2308.43	0.98	1.37	-0.03	0.45	-30.02	621.01
NM_017919	chr9	102668914	102736818	+	STX17	6908	1839.75	1843.37	266.85	UnReg	929.75	951.81	137.78	UpLC	2071.5	2161.42	312.89	0.52	1.17	-0.95	0.23	-129.06	46.04
NM_017956	chr8	125463047	125465266	+	TRMT12	2219	603	602.45	271.5	UnReg	498	509.96	229.82	UpLC	724.25	754.35	339.95	0.85	1.25	-0.24	0.32	-41.68	68.45
NM_017998	chr9	77561498	77567802	-	C9orf40	2325	2084	2118.65	911.25	UnReg	1838.25	1876.32	807.02	UpLC	2555.5	2666.97	1147.08	0.89	1.26	-0.18	0.33	-104.23	235.83
NM_018010	chr3	107879658	107941417	-	IFT57	3203	2318.25	2361.56	737.3	UnReg	2214	2101.04	655.96	UpLC	2586.25	2697.77	842.26	0.89	1.14	-0.17	0.19	-81.34	104.97
NM_018049	chr19	2233154	2236328	-	PLEKHJ1	1245	971.5	1001.74	804.61	UnReg	1169.5	1114.82	895.44	UpLC	1397.25	1459.73	1172.47	1.11	1.46	0.15	0.54	90.83	367.86
NM_018112	chr9	108456805	108538892	+	TMEM38B	3543	3136.75	3121.37	881	UnReg	2746.25	2811.01	793.4	UpLC	3445.75	3596.96	1015.23	0.9	1.15	-0.15	0.2	-87.6	134.23
NM_018122	chr1	173793796	173827682	+	DARS2	3348	7539.5	7691.93	2297.47	UnReg	8331	7989.27	2386.28	UpLC	9180.75	9591.23	2864.76	1.04	1.25	0.05	0.32	88.81	567.3
NM_018128	chr17	2225981	2240678	-	TSR1	4880	6745.75	6919.66	1417.96	UnReg	7230.25	6923.48	1418.75	UpLC	7414.25	7737.78	1585.61	1	1.12	0	0.16	0.78	167.65
NM_018132	chr6	49431095	49460820	+	CENPQ	1728	1255.75	1250.98	723.95	UnReg	1259.5	1187.46	687.19	UpLC	1411.25	1475.2	853.7	0.95	1.18	-0.08	0.24	-36.76	129.76
NM_018158	chr2	27886337	27917847	+	SLC4A1AP	2970	2021.25	2095.49	705.55	UnReg	2428.25	2338.28	787.3	UpLC	2293.5	2396.53	806.91	1.12	1.14	0.16	0.19	81.75	101.36
NM_018164	chr12	27058111	27091254	-	ASUN	2976	3366.75	3472.39	1166.8	UnReg	4042	3847.6	1292.88	UpLC	3867.75	4035.2	1355.91	1.11	1.16	0.15	0.22	126.08	189.12
NM_018196	chrX	154718672	154842622	-	TMLHE	3960	376.25	367.6	92.83	UnReg	371.5	380.09	95.98	UpLC	539.75	565.22	142.73	1.03	1.54	0.05	0.62	3.15	49.9
NM_018218	chr2	234384164	234474236	-	USP40	5617	958.25	953.41	169.74	UnReg	1077.25	1029.31	183.25	UpLC	1088.25	1137.2	202.46	1.08	1.19	0.11	0.25	13.51	32.72
NM_018238	chr7	141251077	141354209	+	AGK	2925	4811.5	4841.1	1655.08	UnReg	5131.25	4921.11	1682.43	UpLC	5220.5	5448.53	1862.74	1.02	1.13	0.02	0.17	27.35	207.67
NM_018248	chr4	178230990	178284092	+	NEIL3	2402	1217.25	1208.14	502.97	UnReg	1494.5	1421.22	591.68	UpLC	1560.5	1629.26	678.29	1.18	1.35	0.23	0.43	88.71	175.32
NM_018342	chr4	159131400	159176439	+	TMEM144	3318	525.25	518.04	156.13	UnReg	571.5	544.52	164.11	UpLC	717	747.8	225.38	1.05	1.44	0.07	0.53	7.98	69.25
NM_018352	chr4	164415672	164441691	+	TMA16	1918	1945.25	1979.28	1031.95	UnReg	2240	2130.3	1110.69	UpLC	2132	2227.17	1161.19	1.08	1.13	0.11	0.17	78.74	129.25
NM_018398	chr3	54156692	55108584	+	CACNA2D3	3675	419.25	435.49	118.5	UnReg	496	474.53	129.12	UpLC	592.5	617.91	168.14	1.09	1.42	0.12	0.5	10.63	49.64
NM_018439	chr18	22006608	22033494	+	IMPACT	3758	2360.75	2397.94	638.09	UnReg	2814.75	2677.24	712.41	UpLC	2621.75	2738.72	728.77	1.12	1.14	0.16	0.19	74.32	90.68
NM_018441	chr2	216903110	216946539	-	PECR	1874	515.5	513.33	273.92	UnReg	613	584.5	311.9	UpLC	647.25	676.18	360.82	1.14	1.32	0.19	0.4	37.98	86.9
NM_018557	chr2	140988995	142889270	-	LRP1B	16531	461.75	443.48	26.83	UnReg	545.75	524.93	31.75	UpLC	599.75	627.26	37.94	1.18	1.41	0.24	0.5	4.93	11.12
NM_018663	chr12	133264191	133281577	+	PXMP2	957	1305.25	1284.28	1341.99	UnReg	1410.75	1348.5	1409.09	UpLC	1481.25	1546.53	1616.02	1.05	1.2	0.07	0.27	67.1	274.03
NM_018688	chr8	22477946	22526661	-	BIN3	1847	493.5	497.26	269.23	UnReg	608.5	584.2	316.3	UpLC	598.5	625.06	338.42	1.17	1.26	0.23	0.33	47.07	69.19
NM_018946	chr9	100818958	100845365	+	NANS	1240	2792.75	2800.75	2258.67	UnReg	2397.75	2448.22	1974.37	UpLC	3181.5	3323.51	2680.25	0.87	1.19	-0.19	0.25	-284.29	421.58
NM_018998	chr9	139834884	139839206	-	FBXW5	2380	3009.5	3021.6	1269.58	UnReg	2199.5	2248.64	944.81	UpLC	3467.25	3618.64	1520.44	0.74	1.2	-0.43	0.26	-324.77	250.86
NM_019059	chr7	22852250	22862471	-	TOMM7	779	2163.25	2183.14	2802.49	UnReg	2443	2322.61	2981.53	UpLC	2413	2515.36	3228.96	1.06	1.15	0.09	0.2	179.04	426.47
NM_019091	chr2	179345198	179369782	+	PLEKHA3	2469	1206.25	1221.87	494.88	UnReg	1456.75	1394.42	564.77	UpLC	1621	1695.5	686.72	1.14	1.39	0.19	0.47	69.89	191.83
NM_019121	chr19	45596430	45650543	+	PPP1R37	2952	1048.5	1013.09	343.19	UnReg	1256.25	1206.02	408.54	UpLC	1519.25	1585	536.93	1.19	1.56	0.25	0.65	65.35	193.74
NM_019886	chrX	46433121	46457931	+	CHST7	2474	356.75	361.69	146.2	UnReg	332.75	340.97	137.82	UpLC	454	473.97	191.58	0.94	1.31	-0.09	0.39	-8.38	45.38
NM_020175	chr19	5785152	5791249	-	DUS3L	2111	646.5	632.1	299.43	UnReg	768.25	736.78	349.02	UpLC	775.25	807.43	382.49	1.17	1.28	0.22	0.35	49.59	83.06
NM_020199	chr5	133291197	133304406	-	C5orf15	2281	5488.25	5558.26	2436.76	UnReg	5714	5432.61	2381.68	UpLC	6519.25	6803.59	2982.72	0.98	1.22	-0.03	0.29	-55.08	545.96
NM_020245	chr6	158733691	158932856	+	TULP4	11119	192	188.08	16.92	UnReg	254.5	247.36	22.25	UpLC	272.75	284.18	25.56	1.32	1.51	0.4	0.6	5.33	8.64
NM_020390	chr3	170606203	170626426	-	EIF5A2	5537	947	933.1	168.52	UnReg	906.75	858.27	155.01	UpLC	1229.25	1283.15	231.74	0.92	1.38	-0.12	0.46	-13.52	63.22
NM_020412	chr18	11851388	11854448	+	CHMP1B	3060	968	976.62	319.16	UnReg	895.5	856.16	279.79	UpLC	1163.5	1216.36	397.5	0.88	1.25	-0.19	0.32	-39.37	78.35
NM_020718	chr16	23072727	23160591	-	USP31	10698	1262.25	1246.9	116.55	UnReg	1276.75	1221.66	114.2	UpLC	1439.25	1504.3	140.61	0.98	1.21	-0.03	0.27	-2.36	24.06
NM_020745	chr6	44266462	44281063	-	AARS2	4782	2972.25	2959.14	618.81	UnReg	2730	2625.92	549.13	UpLC	3544.5	3701.77	774.11	0.89	1.25	-0.17	0.32	-69.68	155.3
NM_020787	chr17	16524047	16557167	-	ZNF624	4244	200.25	207.63	48.92	UnReg	192.25	183.81	43.31	UpLC	273.25	284.9	67.13	0.89	1.37	-0.18	0.46	-5.61	18.21
NM_020834	chr14	23742843	23755309	-	HOMEZ	3741	1101	1090.99	291.63	UnReg	1358.75	1309.03	349.92	UpLC	1275	1333.87	356.55	1.2	1.22	0.26	0.29	58.28	64.92
NM_021074	chr18	9102627	9134343	+	NDUFV2	930	2438	2506.37	2695.02	UnReg	2517.5	2391.59	2571.61	UpLC	2821	2940	3161.29	0.95	1.17	-0.07	0.23	-123.41	466.27
NM_021078	chr17	40265128	40273382	-	KAT2A	3112	3884.75	3902.83	1254.12	UnReg	4514.5	4342.79	1395.5	UpLC	5505.5	5742.01	1845.12	1.11	1.47	0.15	0.56	141.37	591
NM_021079	chr17	43138666	43186382	+	NMT1	4897	5788.25	5831.08	1190.75	UnReg	6540.5	6292.51	1284.97	UpLC	6431.5	6711.09	1370.45	1.08	1.15	0.11	0.2	94.23	179.7
NM_021083	chrX	37545132	37591383	+	XK	5209	431.75	422.89	81.18	UnReg	417	426.86	81.95	UpLC	523	546.06	104.83	1.01	1.29	0.01	0.37	0.76	23.65
NM_021134	chr11	1968501	1977839	+	MRPL23	742	2740.25	2715.48	3659.68	UnReg	2589.75	2463.6	3320.21	UpLC	3214	3350.77	4515.87	0.91	1.23	-0.14	0.3	-339.47	856.18
NM_021216	chr19	57106663	57135544	+	ZNF71	3127	402.5	388.25	124.16	UnReg	552.25	529.49	169.33	UpLC	527.25	549.6	175.76	1.36	1.42	0.45	0.5	45.17	51.6
NM_021217	chr19	2933215	2944969	-	ZNF77	2040	230.75	232.51	113.98	UnReg	330.5	315.66	154.73	UpLC	335.25	349.45	171.3	1.36	1.5	0.44	0.59	40.76	57.32
NM_021243	chr6	139349818	139364439	+	ABRACL	845	1773.25	1775.2	2100.83	UnReg	2080.25	1964.66	2325.05	UpLC	2135.25	2226.14	2634.49	1.11	1.25	0.15	0.33	224.22	533.67
NM_021259	chr16	420775	431950	-	TMEM8A	3656	1903	1941.19	530.96	UnReg	2274.25	2179.85	596.24	UpLC	2295.5	2393.75	654.75	1.12	1.23	0.17	0.3	65.28	123.78
NM_021807	chr7	132937822	133750513	+	EXOC4	4192	1996.75	2000.53	477.23	UnReg	2370.25	2279.77	543.84	UpLC	2501	2615.62	623.95	1.14	1.31	0.19	0.39	66.61	146.73
NM_021826	chr20	3127164	3140532	-	FASTKD5	2863	1969.75	1990.58	695.28	UnReg	2255.75	2171.05	758.31	UpLC	2405.5	2513.08	877.78	1.09	1.26	0.13	0.34	63.04	182.5
NM_021928	chr4	177241089	177253396	+	SPCS3	4596	6360.5	6419.4	1396.74	UnReg	7578.25	7202.77	1567.18	UpLC	7562.25	7882.88	1715.16	1.12	1.23	0.17	0.3	170.45	318.42
NM_022066	chr17	74385612	74449288	-	UBE2O	5355	5955.5	5954.71	1111.99	UnReg	7161.25	6933.05	1294.69	UpLC	6619.25	6912.23	1290.8	1.16	1.16	0.22	0.22	182.7	178.81
NM_022132	chr5	70883114	70954530	+	MCCC2	3673	3995	4014.24	1092.91	UnReg	4635	4438.36	1208.38	UpLC	4608.25	4812.47	1310.23	1.11	1.2	0.14	0.26	115.47	217.32
NM_022341	chr16	69362523	69364498	-	PDF	1158	659.75	680.28	587.46	UnReg	711.75	679.01	586.37	UpLC	809.5	843.58	728.48	1	1.24	0	0.31	-1.09	141.02
NM_022366	chr1	246703862	246729565	-	TFB2M	1786	1044.75	1060.58	593.83	UnReg	1062.5	1003.25	561.73	UpLC	1275.25	1329.64	744.48	0.95	1.25	-0.08	0.33	-32.1	150.65
NM_022551	chr6	33239851	33244281	+	RPS18	2858	60025.5	60293.7	21096.5	UnReg	66523.2	62963.2	22030.5	UpLC	65748.8	68530.9	23978.6	1.04	1.14	0.06	0.18	934.05	2882.16
NM_022897	chr5	170288885	170727019	+	RANBP17	4576	592.75	601.27	131.4	UnReg	751.75	718.82	157.08	UpLC	749.5	782.98	171.11	1.2	1.3	0.26	0.38	25.69	39.71
NM_022902	chr5	68389775	68426899	+	SLC30A5	4060	3194.75	3246.03	799.52	UnReg	3530	3367.84	829.52	UpLC	4185	4368.45	1075.97	1.04	1.35	0.05	0.43	30	276.46
NM_022909	chr5	68485374	68506184	+	CENPH	1389	1927.75	1983.23	1427.81	UnReg	2103.5	2009.44	1446.68	UpLC	2708.25	2832.46	2039.21	1.01	1.43	0.02	0.51	18.88	611.4
NM_023039	chr5	72848024	72861511	-	ANKRA2	2198	541.75	564.29	256.73	UnReg	491.25	461.96	210.17	UpLC	732.5	766.17	348.57	0.82	1.36	-0.29	0.44	-46.55	91.84
NM_023112	chr14	94492723	94515276	+	OTUB2	3873	354	358.31	92.51	UnReg	442	425.71	109.92	UpLC	487.25	509.2	131.47	1.19	1.42	0.25	0.51	17.4	38.96
NM_024094	chr8	120846180	120868170	-	DSCC1	2269	2579	2609.62	1150.12	UnReg	1961.75	2005.63	883.93	UpLC	3224.5	3363.5	1482.37	0.77	1.29	-0.38	0.37	-266.19	332.25
NM_024329	chr1	15736390	15756839	+	EFHD2	2419	1550	1593.26	658.65	UnReg	1935.75	1859.06	768.52	UpLC	2234.25	2331.8	963.95	1.17	1.46	0.22	0.55	109.88	305.3
NM_024334	chr3	14166439	14185180	+	TMEM43	3342	4564	4585.32	1372.03	UnReg	4698	4497.65	1345.79	UpLC	4946	5164.99	1545.48	0.98	1.13	-0.03	0.17	-26.23	173.45
NM_024678	chr11	78147006	78285909	-	NARS2	2519	311.75	309.84	123	UnReg	368.75	353.61	140.38	UpLC	398	415.27	164.86	1.14	1.34	0.19	0.42	17.38	41.86
NM_024713	chr15	34432874	34502297	-	KATNBL1	2740	1000.25	1010.31	368.73	UnReg	940.5	895.43	326.8	UpLC	1181.5	1231.18	449.34	0.89	1.22	-0.17	0.29	-41.93	80.61
NM_024857	chr17	29159022	29222295	+	ATAD5	6865	2234.25	2241.67	326.54	UnReg	2430.5	2324.41	338.59	UpLC	2486.5	2596.94	378.29	1.04	1.16	0.05	0.21	12.05	51.75
NM_024884	chr14	50709151	50778947	-	L2HGDH	6095	2030	2025.94	332.39	UnReg	2290	2189.54	359.24	UpLC	2320.5	2425.42	397.94	1.08	1.2	0.11	0.26	26.84	65.54
NM_024896	chr9	5784571	5833081	-	ERMP1	5341	2864	2786.14	521.65	UnReg	1994.5	2042.55	382.43	UpLC	3350.75	3501.85	655.65	0.73	1.26	-0.45	0.33	-139.22	134
NM_025165	chr15	44064797	44069502	-	ELL3	2113	259.75	266.98	126.35	UnReg	249.5	237.26	112.29	UpLC	341.5	356.04	168.5	0.89	1.33	-0.17	0.42	-14.06	42.15
NM_030624	chrX	24001832	24045303	-	KLHL15	6276	3568.25	3578.37	570.17	UnReg	3930	4022.66	640.96	UpLC	4670.25	4876.81	777.06	1.12	1.36	0.17	0.45	70.79	206.89
NM_030763	chrX	80369199	80457441	-	HMGN5	2126	3201.25	3259.18	1533.01	UnReg	2313.75	2362.33	1111.16	UpLC	4037	4217.01	1983.54	0.72	1.29	-0.46	0.37	-421.85	450.53
NM_030811	chr20	3026674	3028896	+	MRPS26	1039	4319	4364.62	4200.79	UnReg	4975.75	4756.83	4578.28	UpLC	4872.75	5082.29	4891.53	1.09	1.16	0.12	0.22	377.49	690.73
NM_030928	chr16	88870185	88875666	+	CDT1	2675	5675.5	5743.65	2147.16	UnReg	6540	6284.11	2349.2	UpLC	7504	7841.12	2931.26	1.09	1.37	0.13	0.45	202.04	784.1
NM_030939	chr6	24705089	24719403	-	C6orf62	2472	3147.75	3192.1	1291.3	UnReg	3367.5	3229.07	1306.26	UpLC	3894	4067.27	1645.34	1.01	1.27	0.02	0.35	14.96	354.03
NM_031209	chr19	10812111	10824043	+	QTRT1	1334	1063.5	1041.54	780.77	UnReg	1271.5	1223.2	916.94	UpLC	1372.5	1433.38	1074.5	1.17	1.38	0.23	0.46	136.17	293.73
NM_032043	chr17	59756546	59940920	-	BRIP1	8166	2857.75	2880.59	352.75	UnReg	3240	3116.03	381.59	UpLC	3182.75	3325.66	407.26	1.08	1.15	0.11	0.21	28.83	54.5
NM_032139	chr19	33087906	33166102	-	ANKRD27	4453	2208.5	2222.47	499.1	UnReg	2264	2171.33	487.61	UpLC	2406.5	2513.62	564.48	0.98	1.13	-0.03	0.18	-11.48	65.38
NM_032193	chr11	65485143	65488409	-	RNASEH2C	2785	2402.5	2471.93	887.59	UnReg	2734.75	2614.59	938.81	UpLC	2799.75	2924.58	1050.12	1.06	1.18	0.08	0.24	51.22	162.53
NM_032271	chr16	2205798	2228130	+	TRAF7	3667	2728	2753.18	750.8	UnReg	3175.5	3054.21	832.89	UpLC	3333.25	3476.68	948.1	1.11	1.26	0.15	0.34	82.09	197.3
NM_032272	chr8	145159304	145162515	+	MAF1	1775	3853.25	3938.94	2219.12	UnReg	3738.25	3823.2	2153.92	UpLC	4513.25	4713.51	2655.5	0.97	1.2	-0.04	0.26	-65.21	436.38
NM_032313	chr4	57829515	57843826	-	NOA1	2278	2311	2320.36	1018.6	UnReg	2311.5	2209.83	970.07	UpLC	2792.25	2919.06	1281.41	0.95	1.26	-0.07	0.33	-48.52	262.82
NM_032317	chr7	73095247	73097781	-	DNAJC30	2534	344.25	322.48	127.26	UnReg	505.25	481.72	190.1	UpLC	496.5	516.47	203.82	1.49	1.6	0.58	0.68	62.84	76.55
NM_032340	chr6	33664537	33679528	-	UQCC2	1338	1354.75	1349.47	1008.57	UnReg	1561.25	1484.06	1109.16	UpLC	1526	1590.22	1188.5	1.1	1.18	0.14	0.24	100.59	179.93
NM_032353	chr17	40925453	40931618	+	VPS25	1102	2575	2627.5	2384.3	UnReg	3029	2891.77	2624.11	UpLC	3358.75	3506.76	3182.17	1.1	1.33	0.14	0.42	239.81	797.88
NM_032582	chr17	58254690	58469586	-	USP32	7026	2456.5	2514.84	357.93	UnReg	2590.75	2497.78	355.5	UpLC	2845.75	2974.29	423.33	0.99	1.18	-0.01	0.24	-2.43	65.39
NM_032818	chr9	35659340	35665278	-	ARHGEF39	3763	1016	1021.14	271.36	UnReg	705.75	721.81	191.82	UpLC	1146.5	1197.81	318.31	0.71	1.17	-0.5	0.23	-79.55	46.95
NM_032864	chr1	52870218	52883992	+	PRPF38A	2772	5598.5	5611.97	2024.52	UnReg	5418.25	5187.61	1871.43	UpLC	6113.5	6382.37	2302.44	0.92	1.14	-0.11	0.19	-153.09	277.92
NM_033251	chr16	89627118	89633237	+	RPL13	4672	351.75	357.35	76.49	UnReg	374	355.76	76.15	UpLC	446.25	465.7	99.68	1	1.3	-0.01	0.38	-0.34	23.19
NM_033656	chr21	40557403	40685712	-	BRWD1	17886	1318	1226.8	68.59	UnReg	1317.25	1263.6	70.65	UpLC	1699.25	1777.93	99.4	1.03	1.45	0.04	0.54	2.06	30.81
NM_052831	chr6	133090506	133119747	-	SLC18B1	2425	2482.25	2481.85	1023.44	UnReg	2368	2261.54	932.59	UpLC	3002.5	3128.61	1290.15	0.91	1.26	-0.13	0.33	-90.85	266.71
NM_052844	chr9	131395939	131419129	-	WDR34	1818	3958	3951.43	2173.5	UnReg	2704	2768.94	1523.07	UpLC	5035.75	5254.47	2890.25	0.7	1.33	-0.51	0.41	-650.43	716.74
NM_052850	chr19	13064969	13068068	-	GADD45GIP1	763	3018.25	3067.36	4020.13	UnReg	3258.25	3118.95	4087.75	UpLC	3404.75	3548.51	4650.73	1.02	1.16	0.02	0.21	67.62	630.6
NM_052899	chr5	176022802	176037131	-	GPRIN1	4208	1449.5	1478.02	351.24	UnReg	1308	1257.93	298.94	UpLC	1730	1804.55	428.84	0.85	1.22	-0.23	0.29	-52.3	77.6
NM_057749	chr8	95892452	95907482	-	CCNE2	2726	1600	1610	590.61	UnReg	1054.75	1077.3	395.19	UpLC	1889	1973.47	723.94	0.67	1.23	-0.58	0.29	-195.42	133.33
NM_058004	chr22	21061978	21213100	-	PI4KA	6752	6444.25	6417.35	950.44	UnReg	6612.25	6372.08	943.73	UpLC	7765	8107.5	1200.75	0.99	1.26	-0.01	0.34	-6.7	250.32
NM_058230	chr5	178286953	178311424	+	ZNF354B	2197	378.75	383.72	174.66	UnReg	409	388.48	176.82	UpLC	475.25	495.53	225.55	1.01	1.29	0.02	0.37	2.17	50.89
NM_080476	chr20	33148345	33265089	-	PIGU	1832	1143	1125.4	614.3	UnReg	1354.75	1288.6	703.38	UpLC	1311.5	1367.64	746.53	1.15	1.22	0.2	0.28	89.08	132.23
NM_080597	chr18	21742010	21977833	-	OSBPL1A	4202	325.75	324.4	77.2	UnReg	442.25	428.01	101.86	UpLC	451.5	471.18	112.13	1.32	1.45	0.4	0.54	24.66	34.93
NM_080626	chr12	125478193	125510349	+	BRI3BP	1272	725	748.64	588.55	UnReg	767	734.37	577.33	UpLC	882.25	920.3	723.51	0.98	1.23	-0.03	0.3	-11.22	134.95
NM_080652	chr3	185207388	185216845	-	TMEM41A	2827	1154.25	1138.15	402.6	UnReg	1361.75	1313.76	464.72	UpLC	1331.25	1390.1	491.72	1.15	1.22	0.21	0.29	62.12	89.12
NM_133373	chr17	43189007	43209900	-	PLCD3	3468	1306.25	1304.47	376.14	UnReg	1618.75	1557.03	448.97	UpLC	1501.25	1567.33	451.94	1.19	1.2	0.26	0.26	72.83	75.8
NM_138333	chr9	71394963	71398609	+	FAM122A	3874	900.5	909.33	234.73	UnReg	794	813.84	210.08	UpLC	1077	1123.98	290.13	0.89	1.24	-0.16	0.31	-24.65	55.41
NM_138342	chr11	134201767	134246218	+	GLB1L2	3155	1424.75	1455.66	461.38	UnReg	1298.5	1242.14	393.7	UpLC	1724.75	1801.24	570.91	0.85	1.24	-0.23	0.31	-67.68	109.53
NM_138367	chr8	145946293	145980970	-	ZNF251	3007	359.75	357.81	118.99	UnReg	517.5	528.35	175.71	UpLC	507.5	530.07	176.28	1.48	1.48	0.56	0.57	56.71	57.28
NM_138384	chr10	135207620	135234174	+	MTG1	3473	1301.25	1343.42	386.82	UnReg	1601.75	1535.97	442.26	UpLC	1564	1629.72	469.25	1.14	1.21	0.19	0.28	55.44	82.44
NM_138459	chr6	117996616	118031886	+	NUS1	4801	9362	9638.74	2007.65	UnReg	9216.25	8816.35	1836.36	UpLC	10903	11383.1	2370.99	0.91	1.18	-0.13	0.24	-171.3	363.34
NM_138704	chr15	29560352	29562020	-	NDNL2	1668	1063	1051.39	630.33	UnReg	1228.25	1177.02	705.65	UpLC	1233	1285.06	770.42	1.12	1.22	0.16	0.29	75.32	140.09
NM_139159	chr19	4675243	4723855	-	DPP9	4269	4125.5	4147.44	971.52	UnReg	4784.75	4604.66	1078.63	UpLC	4755.75	4972.78	1164.86	1.11	1.2	0.15	0.26	107.1	193.33
NM_144638	chr3	44903400	44907159	+	TMEM42	983	256.5	263.71	268.27	UnReg	260.5	248.58	252.88	UpLC	373	389.19	395.92	0.94	1.48	-0.09	0.56	-15.39	127.65
NM_145018	chr11	82612736	82645699	+	DDIAS	3563	2010.5	2046.09	574.26	UnReg	2388.25	2277.29	639.15	UpLC	2199.25	2299.03	645.25	1.11	1.12	0.15	0.17	64.89	70.99
NM_152695	chrX	134478695	134497338	+	ZNF449	4059	534	537.78	132.49	UnReg	430.75	440.3	108.48	UpLC	649.75	678	167.04	0.82	1.26	-0.29	0.33	-24.01	34.55
NM_152766	chr17	7306292	7307450	-	TMEM256	488	398.25	387.13	793.3	UnReg	321.5	305.44	625.91	UpLC	489	510.09	1045.28	0.79	1.32	-0.34	0.4	-167.39	251.98
NM_172231	chr19	19387321	19431321	-	SUGP1	2089	1208.5	1225.27	586.54	UnReg	1419.75	1364.1	652.99	UpLC	1381.5	1441.53	690.06	1.11	1.18	0.15	0.23	66.46	103.52
NM_173595	chr12	56631590	56652143	-	ANKRD52	8656	7534.5	7468.55	862.82	UnReg	7319.5	7064.1	816.09	UpLC	10021	10471.1	1209.69	0.95	1.4	-0.08	0.49	-46.72	346.88
NM_173852	chr1	155141883	155145804	-	KRTCAP2	547	2433.25	2447.59	4474.57	UnReg	2722.75	2594.92	4743.91	UpLC	2677	2790.51	5101.48	1.06	1.14	0.08	0.19	269.34	626.91
NM_174889	chr5	60240955	60448864	+	NDUFAF2	719	1115.5	1137.91	1582.63	UnReg	1394.75	1328.05	1847.08	UpLC	1349.75	1406.7	1956.47	1.17	1.24	0.22	0.31	264.46	373.84
NM_174911	chr8	127564682	127570711	-	FAM84B	5481	991	990.12	180.65	UnReg	777.25	797.56	145.51	UpLC	1339	1398.72	255.19	0.81	1.41	-0.31	0.5	-35.13	74.55
NM_174916	chr15	43235097	43398286	-	UBR1	7745	2155.75	2153.21	278.01	UnReg	2545.5	2450.1	316.35	UpLC	2442.75	2550.22	329.27	1.14	1.18	0.19	0.24	38.33	51.26
NM_178819	chr8	41435706	41482520	+	AGPAT6	6310	4733	4735.24	750.43	UnReg	4628.75	4439.25	703.53	UpLC	5017.25	5239.41	830.33	0.94	1.11	-0.09	0.15	-46.91	79.9
NM_181503	chr13	37574677	37583751	+	EXOSC8	1411	2391.25	2415.85	1712.15	UnReg	2655.5	2522.64	1787.84	UpLC	2803	2928.54	2075.51	1.04	1.21	0.06	0.28	75.68	363.35
NM_199351	chr1	166882440	166944561	-	ILDR2	8127	429	440.71	54.23	UnReg	476	457.18	56.25	UpLC	559.5	583.81	71.84	1.04	1.32	0.05	0.41	2.03	17.61
NR_002578	chr1	173833038	173837125	-	GAS5	632	3588.75	3705.74	5863.52	UnReg	4031.5	3794.5	6003.96	UpLC	4173.5	4357.49	6894.76	1.02	1.18	0.03	0.23	140.44	1031.24
NR_015370	chr5	111496222	111498198	+	EPB41L4A-AS1	1194	696.5	727.25	609.09	UnReg	843.75	798.84	669.05	UpLC	866	904.11	757.21	1.1	1.24	0.14	0.31	59.96	148.12
NR_015404	chr12	112277572	112280706	-	MAPKAPK5-AS1	2285	680	692.42	303.03	UnReg	795.75	759.76	332.5	UpLC	868	905.04	396.08	1.1	1.31	0.13	0.39	29.47	93.05
NR_026868	chr9	95571892	95600739	+	ANKRD19P	2307	370.5	374.14	162.18	UnReg	401.25	407.83	176.78	UpLC	518.25	538.01	233.21	1.09	1.44	0.12	0.52	14.6	71.03
NR_033417	chr5	69711196	69746189	+	GTF2H2B	4374	2087	2104.92	481.23	UnReg	2105	1997.54	456.68	UpLC	2369.25	2470.66	564.85	0.95	1.17	-0.08	0.23	-24.55	83.62
NR_036592	chr9	37079892	37090398	+	EBLN3	4375	2425.75	2427.27	554.8	UnReg	2290.75	2340.14	534.89	UpLC	2781.5	2905.31	664.07	0.96	1.2	-0.05	0.26	-19.91	109.27
NR_037665	chr5	40825364	40829244	-	LOC100506548	3880	3167.75	3211.83	827.79	UnReg	3524	3365.5	867.4	UpLC	3652.75	3810.98	982.21	1.05	1.19	0.07	0.25	39.61	154.42
NR_040037	chr19	50341902	50354933	-	PTOV1-AS1	2148	546.75	532.34	247.83	UnReg	576.25	555.26	258.5	UpLC	750.25	783.21	364.62	1.04	1.47	0.06	0.56	10.67	116.79
NM_001001330	chr10	65281122	65384883	+	REEP3	5205	2937	2919.4	560.88	DownLC	2355	2243.92	431.11	UpLC	3783.25	3948.28	758.55	0.77	1.35	-0.38	0.44	-129.78	197.67
NM_001013703	chr15	40226324	40327797	+	EIF2AK4	5534	3230.25	3207.02	579.51	DownLC	2473	2382.68	430.55	UpLC	3704.25	3864.38	698.3	0.74	1.2	-0.43	0.27	-148.96	118.79
NM_001080392	chr7	141356527	141401953	-	KIAA1147	7296	4480.5	4553.82	624.15	DownLC	3508.25	3368.09	461.64	UpLC	5556.25	5805.04	795.65	0.74	1.27	-0.44	0.35	-162.52	171.49
NM_002032	chr11	61731756	61735132	-	FTH1	1229	22450.2	22621.5	18406.4	DownLC	21587.2	20705	16847	UpLC	23247.2	24269.1	19747	0.92	1.07	-0.13	0.1	-1559.4	1340.58
NM_002336	chr12	12268960	12419811	-	LRP6	10083	2469.75	2454.01	243.38	DownLC	2173	2085.88	206.87	UpLC	2832	2958.67	293.43	0.85	1.21	-0.23	0.27	-36.51	50.05
NM_002524	chr1	115247084	115259515	-	NRAS	4454	6963	6936.49	1557.36	DownLC	5170.5	4930.37	1106.95	UpLC	9057.75	9445.93	2120.78	0.71	1.36	-0.49	0.45	-450.41	563.41
NM_002687	chr14	39644386	39652422	+	PNN	3606	12514	12675.4	3515.07	DownLC	9684	9289.49	2576.12	UpLC	15892.5	16601.7	4603.92	0.73	1.31	-0.45	0.39	-938.95	1088.84
NM_003753	chr22	36906896	36925277	-	EIF3D	1949	13298.8	13482.7	6917.74	DownLC	12338	11805.2	6057.05	UpLC	14392.8	15035	7714.22	0.88	1.12	-0.19	0.16	-860.69	796.48
NM_004446	chr1	220141941	220220000	-	EPRS	5015	21952.2	22157.3	4418.21	DownLC	20132.2	19267.3	3841.93	UpLC	24794	25903.2	5165.15	0.87	1.17	-0.2	0.23	-576.28	746.94
NM_004537	chr12	76438671	76478738	-	NAP1L1	5347	2027.5	2049.16	383.24	DownLC	1769	1694.21	316.85	UpLC	2442.5	2551.42	477.17	0.83	1.25	-0.27	0.32	-66.38	93.93
NM_005517	chr1	26798901	26803133	+	HMGN2	1969	18386.5	18466.7	9378.73	DownLC	17512.5	16727.3	8495.35	UpLC	24355	25413.2	12906.6	0.91	1.38	-0.14	0.46	-883.38	3527.9
NM_005746	chr7	105888731	105925638	-	NAMPT	4581	5748.25	5826.25	1271.83	DownLC	5124.75	4869.3	1062.93	UpLC	6789	7089.65	1547.62	0.84	1.22	-0.26	0.28	-208.9	275.79
NM_006739	chr22	35796115	35820495	+	MCM5	2546	9011	8974.48	3524.93	DownLC	8161	7864.58	3089	UpLC	10696.5	11169	4386.87	0.88	1.24	-0.19	0.32	-435.94	861.94
NM_016231	chr17	26369687	26523404	+	NLK	3538	883	888.6	251.16	DownLC	745.25	716.93	202.64	UpLC	1050.25	1097.65	310.25	0.81	1.24	-0.31	0.3	-48.52	59.09
NM_018046	chr5	76326209	76361058	+	AGGF1	4508	2386	2430.63	539.18	DownLC	1954.5	1870.42	414.91	UpLC	2850.5	2976.05	660.17	0.77	1.22	-0.38	0.29	-124.27	120.99
NM_018649	chr10	71812356	71872040	+	H2AFY2	2179	3115.25	3108.72	1426.67	DownLC	2772	2662.25	1221.78	UpLC	3671.25	3830.12	1757.74	0.86	1.23	-0.22	0.3	-204.9	331.07
NM_018947	chr7	25158269	25164980	-	CYCS	5538	11742.2	11991.5	2165.3	DownLC	8580.5	8110.67	1464.55	UpLC	16624.5	17357.5	3134.26	0.68	1.45	-0.56	0.53	-700.75	968.96
NM_020244	chr12	102091416	102122846	+	CHPT1	1567	2040.75	2091.61	1334.78	DownLC	1577	1504.5	960.12	UpLC	2868.5	2998.3	1913.4	0.72	1.43	-0.48	0.52	-374.67	578.62
NM_024092	chr11	60681370	60690915	+	TMEM109	2388	7074.25	7130.49	2985.97	DownLC	5129.75	4917.97	2059.45	UpLC	7518	7847.98	3286.42	0.69	1.1	-0.54	0.14	-926.52	300.46
NM_032020	chr6	143815948	143833020	-	FUCA2	2548	4439.5	4438.14	1741.81	DownLC	3911.25	3725.99	1462.32	UpLC	5284.75	5511.9	2163.23	0.84	1.24	-0.25	0.31	-279.49	421.41
NM_033390	chr11	109964086	110042566	+	ZC3H12C	8807	792.75	780.76	88.65	DownLC	581	558.69	63.44	UpLC	938.5	981.83	111.48	0.72	1.26	-0.48	0.33	-25.22	22.83
NM_152729	chr6	116421998	116566853	+	NT5DC1	3129	2284.5	2276.73	727.62	DownLC	1947.75	1863.09	595.43	UpLC	2746.75	2867.17	916.32	0.82	1.26	-0.29	0.33	-132.19	188.7
NM_001170905	chr7	63774250	63817012	+	ZNF736	9049	629	629.56	69.57	DownHC	392	371.22	41.02	UpLC	749.5	781.97	86.42	0.59	1.24	-0.76	0.31	-28.55	16.84
NM_004128	chr13	45694630	45858239	+	GTF2F2	1453	1655.5	1668.13	1148.06	DownHC	1013.25	965.95	664.8	UpLC	2247.5	2349.93	1617.29	0.58	1.41	-0.79	0.49	-483.26	469.23
NM_004781	chr1	7831328	7841492	+	VAMP3	2205	3356.5	3330.17	1510.28	DownHC	2213.5	2113.47	958.49	UpLC	3682.75	3841.85	1742.33	0.63	1.15	-0.66	0.21	-551.79	232.05
NM_014856	chr1	153901976	153919154	-	DENND4B	5688	3394	3394.38	596.76	DownHC	1925.5	1840.91	323.65	UpLC	4324.25	4510.61	793.01	0.54	1.33	-0.88	0.41	-273.11	196.24
NM_022766	chr22	47080306	47134152	-	CERK	4445	7038.75	7087.54	1594.5	DownHC	4755	4559.13	1025.68	UpLC	8381	8745.67	1967.53	0.64	1.23	-0.64	0.3	-568.82	373.03
NM_022818	chr16	87425800	87438380	+	MAP1LC3B	2288	3082	3147.39	1375.61	DownHC	1765.25	1683.34	735.73	UpLC	4063.25	4241.06	1853.61	0.53	1.35	-0.9	0.43	-639.88	478
NM_182925	chr5	180028505	180076624	-	FLT4	5857	571	582.84	99.51	DownHC	332.75	318	54.29	UpLC	765.25	799.81	136.56	0.55	1.37	-0.87	0.46	-45.22	37.04
NM_000019	chr11	107992257	108018891	+	ACAT1	2134	5395.75	5518.2	2585.85	UpLC	7848.75	7504.55	3516.66	UpHC	7896.25	8244.39	3863.35	1.36	1.49	0.44	0.58	930.81	1277.5
NM_000722	chr7	81575759	82073122	-	CACNA2D1	7571	1489.25	1514.95	200.1	UpLC	2157.25	2054.92	271.42	UpHC	2811	2938.84	388.17	1.36	1.94	0.44	0.96	71.32	188.07
NM_000918	chr17	79801033	79818544	-	P4HB	2578	18926.8	19077.4	7400.06	UpLC	27817.2	26654.6	10339.2	UpHC	29004.8	30288.5	11748.9	1.4	1.59	0.48	0.67	2939.18	4348.79
NM_001025300	chr18	8609442	8639380	+	RAB12	2138	1317.25	1338.6	626.1	UpLC	1682.5	1616.62	756.13	UpHC	1985.5	2072.12	969.19	1.21	1.55	0.27	0.63	130.04	343.09
NM_001080414	chr14	91737666	91884188	-	CCDC88C	7543	720.5	748.34	99.21	UpLC	1110.5	1067.05	141.46	UpHC	1173.5	1225.29	162.44	1.43	1.64	0.51	0.71	42.25	63.23
NM_001098	chr22	41865128	41924993	+	ACO2	2741	3049.75	3064.66	1118.08	UpLC	4633.25	4455.97	1625.67	UpHC	4562.5	4763.35	1737.81	1.45	1.55	0.54	0.64	507.59	619.73
NM_001100389	chr4	165997229	166034024	-	TMEM192	4495	1482.5	1511.59	336.28	UpLC	2299.75	2190.18	487.25	UpHC	2586.25	2695.16	599.59	1.45	1.78	0.53	0.83	150.97	263.31
NM_001128159	chr17	411907	618096	-	VPS53	13106	827	836.9	63.86	UpLC	1138.75	1102.75	84.14	UpHC	1216.75	1273.48	97.17	1.32	1.52	0.4	0.61	20.28	33.31
NM_001605	chr16	70286296	70323412	-	AARS	3344	9511.75	9512.12	2844.53	UpLC	11827.8	11397.7	3408.41	UpHC	13942.2	14567.2	4356.21	1.2	1.53	0.26	0.61	563.88	1511.67
NM_001640	chr3	49711434	49720934	+	APEH	2758	3272.5	3335.37	1209.34	UpLC	4951.75	4745.08	1720.48	UpHC	4930.25	5145.86	1865.8	1.42	1.54	0.51	0.63	511.14	656.45
NM_001973	chr1	205577070	205602000	-	ELK4	11149	1083.25	1095	98.22	UpLC	1570.75	1500.8	134.61	UpHC	2238.5	2338.31	209.73	1.37	2.14	0.45	1.09	36.4	111.52
NM_002067	chr19	3094407	3124000	+	GNA11	4145	3381.25	3378.11	814.98	UpLC	5271.75	5093.15	1228.74	UpHC	5055	5279.21	1273.63	1.51	1.56	0.59	0.64	413.76	458.65
NM_002269	chr6	117002366	117063030	+	KPNA5	2158	1015.5	1016.9	471.22	UpLC	1342.25	1286.43	596.12	UpHC	1695.25	1773.09	821.64	1.27	1.74	0.34	0.8	124.9	350.41
NM_003079	chr17	38783975	38804103	-	SMARCE1	2421	6164.5	6273.73	2591.38	UpLC	9144.25	8727.24	3604.81	UpHC	9217	9627.13	3976.51	1.39	1.53	0.48	0.62	1013.43	1385.13
NM_003082	chr14	62229074	62263146	+	SNAPC1	2656	598.25	587.36	221.14	UpLC	943.5	897.06	337.75	UpHC	908.25	948.15	356.99	1.53	1.61	0.61	0.69	116.6	135.84
NM_003840	chr8	22993100	23021543	-	TNFRSF10D	3538	1435.25	1445.99	408.7	UpLC	1962.75	1876.8	530.47	UpHC	2706.25	2827.68	799.23	1.3	1.96	0.38	0.97	121.77	390.53
NM_005431	chr7	152343586	152373250	-	XRCC2	3069	1289.5	1315.73	428.71	UpLC	1958.75	1873.41	610.43	UpHC	1872.75	1955.44	637.16	1.42	1.49	0.51	0.57	181.72	208.44
NM_005715	chr6	149068270	149398126	+	UST	4391	977	985.2	224.37	UpLC	1370	1311.59	298.7	UpHC	1411.25	1475.82	336.1	1.33	1.5	0.41	0.58	74.33	111.73
NM_006063	chr2	170366211	170382772	+	KLHL41	2464	240.25	242.45	98.4	UpLC	367.75	355.2	144.16	UpHC	485.75	506.41	205.52	1.47	2.09	0.55	1.06	45.76	107.13
NM_006929	chr6	31926580	31937532	+	SKIV2L	25020	1643.75	1613.15	64.47	UpLC	2057.25	1973.1	78.86	UpHC	2500.5	2607.23	104.21	1.22	1.62	0.29	0.69	14.39	39.73
NM_012405	chr1	6281252	6296044	-	ICMT	4815	5380.5	5482.94	1138.72	UpLC	8092	7749.25	1609.4	UpHC	9088.25	9488.79	1970.67	1.41	1.73	0.5	0.79	470.68	831.95
NM_014252	chr13	41363546	41386596	+	SLC25A15	4021	1740.25	1780.15	442.71	UpLC	2258.25	2161.1	537.45	UpHC	2601.75	2715.09	675.23	1.21	1.53	0.28	0.61	94.74	232.51
NM_014331	chr4	139085247	139163503	-	SLC7A11	9648	1439.25	1480.81	153.48	UpLC	2037.5	1925.63	199.59	UpHC	2259.75	2364.3	245.06	1.3	1.6	0.38	0.68	46.11	91.57
NM_014997	chr7	129710348	129775560	+	KLHDC10	6438	1562	1580.59	245.51	UpLC	2066.75	1992.6	309.51	UpHC	2760.5	2882.13	447.68	1.26	1.82	0.33	0.87	64	202.17
NM_015140	chr22	43562627	43583137	-	TTLL12	3383	9105.25	9273.78	2741.29	UpLC	14119.5	13613.4	4024.07	UpHC	13592	14201.5	4197.91	1.47	1.53	0.55	0.61	1282.78	1456.62
NM_015241	chr22	18270415	18507325	-	MICAL3	9444	1551.75	1531.68	162.19	UpLC	2436	2339.05	247.68	UpHC	2248.5	2351.14	248.96	1.53	1.54	0.61	0.62	85.49	86.77
NM_015704	chr22	41994031	42017061	-	DESI1	3794	3638.75	3682.12	970.51	UpLC	5215.75	4994.3	1316.37	UpHC	5732	5984.47	1577.35	1.36	1.63	0.44	0.7	345.86	606.84
NM_015907	chr4	17578926	17609590	+	LAP3	2100	3234.5	3271.83	1558.01	UpLC	4666.5	4460.92	2124.25	UpHC	4770	4979.26	2371.08	1.36	1.52	0.45	0.61	566.23	813.06
NM_015913	chr1	52485803	52521843	-	TXNDC12	2395	1796.5	1792.14	748.28	UpLC	2712.75	2583.33	1078.64	UpHC	3095	3232.14	1349.53	1.44	1.8	0.53	0.85	330.35	601.25
NM_016006	chr3	43732374	43764217	+	ABHD5	5366	1396.25	1420.97	264.81	UpLC	2044.75	1959.06	365.09	UpHC	2084.25	2175.05	405.34	1.38	1.53	0.46	0.61	100.28	140.53
NM_016570	chr12	29493578	29534143	-	ERGIC2	1777	2125.25	2121.25	1193.73	UpLC	3355.75	3192.2	1796.4	UpHC	3564.5	3718.8	2092.74	1.5	1.75	0.59	0.81	602.67	899.01
NM_022156	chr17	80015747	80023697	-	DUS1L	1884	5415	5512.1	2925.74	UpLC	7567.75	7253.81	3850.22	UpHC	8156.5	8511.58	4517.82	1.32	1.54	0.4	0.63	924.47	1592.08
NM_022365	chr10	22045476	22292650	-	DNAJC1	2091	1376.25	1379.52	659.74	UpLC	1812.75	1735.71	830.08	UpHC	2391	2499.35	1195.29	1.26	1.81	0.33	0.86	170.34	535.55
NM_024838	chr10	25305507	25315593	+	THNSL1	3770	605.75	611.95	162.32	UpLC	786.75	751.76	199.41	UpHC	1028.25	1071.72	284.28	1.23	1.75	0.3	0.81	37.08	121.95
NM_032336	chr8	41386724	41402565	+	GINS4	3841	1980	1920.2	499.92	UpLC	2707	2598.03	676.4	UpHC	3191.25	3332.33	867.57	1.35	1.74	0.44	0.8	176.47	367.65
NM_032815	chr16	28962317	28977767	+	NFATC2IP	3858	2000	2046.72	530.51	UpLC	2507	2400.96	622.33	UpHC	3257.75	3401.7	881.73	1.17	1.66	0.23	0.73	91.82	351.21
NM_032840	chr12	53458099	53473204	-	SPRYD3	2932	875	864.74	294.93	UpLC	1198.75	1148.94	391.86	UpHC	1519.75	1588.19	541.67	1.33	1.84	0.41	0.88	96.93	246.74
NM_033540	chr3	179065479	179111008	+	MFN1	3513	1617	1644.14	468.02	UpLC	2543	2429.62	691.61	UpHC	2792	2912.73	829.13	1.48	1.77	0.56	0.83	223.59	361.11
NM_145243	chr1	58946390	59012471	-	OMA1	1934	1235.5	1263.22	653.16	UpLC	1696.5	1615.42	835.27	UpHC	2002.25	2093.56	1082.5	1.28	1.66	0.35	0.73	182.11	429.34
NM_145294	chr16	699362	717829	+	WDR90	5541	824	814.8	147.05	UpLC	1223.5	1169.56	211.07	UpHC	1400.5	1454.16	262.44	1.44	1.78	0.52	0.84	64.02	115.39
NM_152446	chr14	80962820	81405884	-	CEP128	4457	705.5	729.64	163.71	UpLC	1093.5	1054.62	236.62	UpHC	1057.75	1105.09	247.95	1.45	1.51	0.53	0.6	72.92	84.24
NM_152485	chr1	209955661	209957890	-	C1orf74	4855	397.25	391.45	80.63	UpLC	557	527.83	108.72	UpHC	656.5	685.94	141.29	1.35	1.75	0.43	0.81	28.09	60.66
NM_152678	chr3	57611180	57678816	-	DENND6A	4658	3324	3279.46	704.05	UpLC	4715.25	4535.2	973.64	UpHC	5258.75	5493.21	1179.31	1.38	1.68	0.47	0.74	269.59	475.26
NM_203462	chr4	6709428	6711606	-	MRFAP1L1	1591	2401.25	2405.41	1511.88	UpLC	3695.5	3533.26	2220.78	UpHC	3517.5	3669.11	2306.17	1.47	1.53	0.55	0.61	708.9	794.28
NR_026757	chr15	41576200	41591795	+	OIP5-AS1	1894	1769.25	1772.47	935.83	UpLC	2457.75	2345.2	1238.23	UpHC	2633.5	2746.65	1450.19	1.32	1.55	0.4	0.63	302.39	514.35
NR_027063	chr2	110969105	110980517	-	LINC00116	1619	201.5	210.78	130.19	UpLC	321.75	305.98	188.99	UpHC	310	323.91	200.07	1.45	1.54	0.54	0.62	58.8	69.87
NM_000090	chr2	189839098	189877472	+	COL3A1	5490	110	111.75	20.35	UpHC	922.5	894.49	162.93	UpHC	277.25	288.35	52.52	8	2.58	3	1.37	142.58	32.17
NM_000092	chr2	227867426	228029275	-	COL4A4	10341	97.5	96.21	9.3	UpHC	250	239.58	23.17	UpHC	174	181.73	17.57	2.49	1.89	1.32	0.92	13.86	8.27
NM_000104	chr2	38294745	38303323	-	CYP1B1	5153	156.5	148.39	28.8	UpHC	341.5	332.94	64.61	UpHC	292	305.45	59.28	2.24	2.06	1.17	1.04	35.81	30.48
NM_000138	chr15	48700502	48937985	-	FBN1	11695	564.75	549.8	47.01	UpHC	1127.5	1092.77	93.44	UpHC	863.75	905.56	77.43	1.99	1.65	0.99	0.72	46.43	30.42
NM_000297	chr4	88928798	88998931	+	PKD2	5079	995.5	1013.51	199.55	UpHC	1952.75	1870.55	368.29	UpHC	1684	1759.27	346.38	1.85	1.74	0.88	0.8	168.74	146.83
NM_000393	chr2	189896640	190044605	-	COL5A2	6930	330.25	338.12	48.79	UpHC	727.75	701.63	101.25	UpHC	490.25	511.27	73.78	2.08	1.51	1.05	0.6	52.46	24.99
NM_000428	chr14	74964885	75079034	-	LTBP2	8554	120.25	114.06	13.33	UpHC	258	246.54	28.82	UpHC	257	268.47	31.38	2.16	2.35	1.11	1.23	15.49	18.05
NM_001001660	chr12	25348149	25357949	+	LYRM5	1135	208.5	219.72	193.58	UpHC	448.75	424.22	373.76	UpHC	344	359.1	316.39	1.93	1.63	0.95	0.71	180.18	122.8
NM_001010851	chr19	52772823	52795976	+	ZNF766	2975	230.75	234.07	78.68	UpHC	425.75	407.94	137.12	UpHC	519.75	540.61	181.72	1.74	2.31	0.8	1.21	58.44	103.04
NM_001012643	chr19	46393280	46405862	-	MYPOP	1887	351.25	352.73	186.93	UpHC	840.75	810.79	429.67	UpHC	818.75	852.39	451.72	2.3	2.42	1.2	1.27	242.75	264.79
NM_001013659	chr19	37997840	38034239	+	ZNF793	7121	53.5	50.31	7.06	UpHC	159	152.87	21.47	UpHC	176	183.34	25.75	3.04	3.64	1.6	1.87	14.4	18.68
NM_001080434	chr19	48988527	49016446	-	LMTK3	4972	84	83.3	16.75	UpHC	160.5	156.27	31.43	UpHC	149.75	155.89	31.35	1.88	1.87	0.91	0.9	14.68	14.6
NM_001080509	chr12	31079837	31149537	+	TSPAN11	5562	112	120.35	21.64	UpHC	197.25	191.22	34.38	UpHC	171	178.83	32.15	1.59	1.49	0.67	0.57	12.74	10.51
NM_001124	chr11	10326526	10328949	+	ADM	1590	425.5	423.46	266.33	UpHC	899.25	854.89	537.66	UpHC	644.25	672.27	422.81	2.02	1.59	1.01	0.67	271.34	156.48
NM_001142964	chr22	42086546	42094140	+	C22orf46	4975	524	536.2	107.78	UpHC	1152.75	1113.14	223.75	UpHC	1218.25	1274.12	256.1	2.08	2.38	1.05	1.25	115.97	148.33
NM_001199281	chr22	24407819	24574596	+	CABIN1	7528	68.25	66.44	8.83	UpHC	127.25	123.67	16.43	UpHC	119.75	124.7	16.57	1.86	1.88	0.9	0.91	7.6	7.74
NM_001310	chr12	12764766	12798042	+	CREBL2	3813	849.75	878.59	230.42	UpHC	1694.5	1622.15	425.43	UpHC	1579.5	1649.74	432.66	1.85	1.88	0.88	0.91	195.01	202.24
NM_001745	chr5	134074169	134087850	+	CAMLG	2242	1888	1919.6	856.2	UpHC	3240.5	3094.85	1380.4	UpHC	2775.75	2896.12	1291.76	1.61	1.51	0.69	0.59	524.2	435.56
NM_001845	chr13	110801304	110959504	-	COL4A1	6545	1027	1053.66	160.99	UpHC	2326.25	2240.65	342.35	UpHC	2219.25	2319.13	354.34	2.13	2.2	1.09	1.14	181.36	193.35
NM_001846	chr13	110959630	111165373	+	COL4A2	6463	3381.75	3449.1	533.67	UpHC	5440.25	5250.15	812.34	UpHC	4964.5	5188.29	802.77	1.52	1.5	0.61	0.59	278.67	269.1
NM_002033	chr11	94277016	94283064	+	FUT4	6048	289	272.87	45.12	UpHC	485.75	467.18	77.24	UpHC	478.75	499.24	82.55	1.71	1.83	0.78	0.87	32.13	37.43
NM_002395	chr6	83920109	84140938	-	ME1	3517	1095.25	1111.51	316.04	UpHC	2323	2226.29	633.01	UpHC	2157.25	2257.6	641.91	2	2.03	1	1.02	316.97	325.87
NM_002653	chr5	134363423	134369964	-	PITX1	2383	1726.75	1714.52	719.48	UpHC	3045.5	2925.35	1227.59	UpHC	2747.5	2870.44	1204.55	1.71	1.67	0.77	0.74	508.11	485.07
NM_002748	chr15	52311410	52358462	+	MAPK6	4225	2087.25	2114.55	500.49	UpHC	4335	4138.03	979.42	UpHC	3820	3991.74	944.79	1.96	1.89	0.97	0.92	478.93	444.3
NM_003068	chr8	49830238	49833999	-	SNAI2	2109	254.5	263.37	124.88	UpHC	546.75	521.09	247.08	UpHC	667.75	695.88	329.96	1.98	2.64	0.98	1.4	122.2	205.07
NM_003290	chr19	16187134	16213813	+	TPM4	2645	126.75	123.32	46.63	UpHC	645	617.99	233.65	UpHC	557	582.34	220.17	5.01	4.72	2.33	2.24	187.02	173.54
NM_003380	chr10	17270257	17279592	+	VIM	2189	6475.25	6545.35	2990.11	UpHC	10569.8	10186.9	4653.69	UpHC	10082	10541.4	4815.6	1.56	1.61	0.64	0.69	1663.58	1825.5
NM_003435	chr19	58125829	58133636	+	ZNF134	4940	490.25	501.38	101.49	UpHC	848.5	814.23	164.82	UpHC	977.75	1021.04	206.69	1.62	2.04	0.7	1.03	63.33	105.19
NM_003725	chr12	57157001	57181574	+	HSD17B6	1618	146.25	151.27	93.49	UpHC	269.5	259.04	160.1	UpHC	435.5	455.13	281.29	1.71	3.01	0.78	1.59	66.61	187.8
NM_003754	chr11	8008866	8017719	+	EIF3F	1257	5283.25	5427.37	4317.71	UpHC	10037.2	9621.87	7654.63	UpHC	9707.75	10125.6	8055.36	1.77	1.87	0.83	0.9	3336.91	3737.65
NM_004343	chr19	13049413	13055304	+	CALR	1911	18962.5	19157.8	10025	UpHC	34115.8	32725	17124.6	UpHC	34028	35526.6	18590.6	1.71	1.85	0.77	0.89	7099.53	8565.57
NM_004383	chr15	75074424	75095539	+	CSK	2740	148.25	154.6	56.42	UpHC	278.5	267.75	97.72	UpHC	249.75	261.17	95.32	1.73	1.69	0.79	0.76	41.3	38.89
NM_004482	chr2	166604312	166650803	-	GALNT3	3267	296.75	307.31	94.07	UpHC	576	549.39	168.16	UpHC	899.25	940.03	287.73	1.79	3.06	0.84	1.61	74.1	193.67
NM_004724	chr11	113603904	113644485	-	ZW10	2948	1051.75	1077.16	365.39	UpHC	2633	2518.56	854.33	UpHC	2474	2586.33	877.32	2.34	2.4	1.23	1.26	488.94	511.93
NM_004733	chr3	155544300	155572248	-	SLC33A1	3810	303.25	305.83	80.27	UpHC	721	686.03	180.06	UpHC	573.75	599.24	157.28	2.24	1.96	1.17	0.97	99.79	77.01
NM_004805	chr2	128603839	128615729	-	POLR2D	2325	1823.5	1787.28	768.72	UpHC	3843.25	3672.68	1579.65	UpHC	4161.25	4344.1	1868.43	2.05	2.43	1.04	1.28	810.92	1099.71
NM_006252	chr1	57110989	57181008	+	PRKAA2	9352	3051.5	3074.32	328.73	UpHC	5767.25	5531.51	591.48	UpHC	5400.25	5641.38	603.23	1.8	1.83	0.85	0.88	262.74	274.49
NM_006609	chr2	128056244	128100805	-	MAP3K2	10870	1954.75	1968.19	181.07	UpHC	3901.25	3748.72	344.87	UpHC	3297.5	3442.04	316.66	1.9	1.75	0.93	0.81	163.8	135.59
NM_006612	chr17	4901242	4931694	+	KIF1C	7917	4178.25	4299.83	543.11	UpHC	11044.5	10625.4	1342.1	UpHC	11335.8	11841.1	1495.65	2.47	2.75	1.31	1.46	798.98	952.54
NM_006617	chr1	156638555	156647189	-	NES	5557	136.75	143.96	25.91	UpHC	315	306.33	55.13	UpHC	222.5	231.9	41.73	2.13	1.61	1.09	0.69	29.22	15.83
NM_006742	chr16	67927174	67963581	+	PSKH1	3481	1337.5	1332.19	382.7	UpHC	2145.5	2065.75	593.43	UpHC	2114	2206.29	633.81	1.55	1.66	0.63	0.73	210.73	251.1
NM_006763	chr1	203274663	203278729	+	BTG2	2711	1937.75	1909.46	704.34	UpHC	3893.5	3764.83	1388.72	UpHC	3517	3675.9	1355.92	1.97	1.93	0.98	0.94	684.39	651.58
NM_006820	chr1	79086066	79111830	+	IFI44L	5895	26	25.59	4.34	UpHC	79	75.96	12.89	UpHC	67.25	69.87	11.85	2.97	2.73	1.57	1.45	8.55	7.51
NM_007076	chr12	108909050	108913380	+	FICD	1651	101.5	106.45	64.48	UpHC	221.25	212.79	128.88	UpHC	165	173.01	104.79	2	1.63	1	0.7	64.41	40.31
NM_007175	chr8	37594096	37615319	+	ERLIN2	4821	2148.5	2143.77	444.67	UpHC	3846.5	3674.9	762.27	UpHC	4653	4857.62	1007.6	1.71	2.27	0.78	1.18	317.6	562.92
NM_007187	chr13	41635696	41658139	+	WBP4	2645	565.75	586.55	221.76	UpHC	1321.5	1268.86	479.72	UpHC	1064.25	1112.55	420.62	2.16	1.9	1.11	0.92	257.96	198.87
NM_007346	chr20	61436176	61445352	+	OGFR	2445	704.5	701.05	286.73	UpHC	2829.5	2728.36	1115.89	UpHC	2353.5	2456.36	1004.64	3.89	3.5	1.96	1.81	829.17	717.92
NM_012135	chr6	3849631	3851551	+	FAM50B	1653	321.75	331.3	200.42	UpHC	704.75	681.43	412.24	UpHC	477	497.78	301.14	2.06	1.5	1.04	0.59	211.82	100.72
NM_012382	chr5	40711677	40756072	-	TTC33	5506	766.5	816.98	148.38	UpHC	1905.75	1811.87	329.07	UpHC	1443.25	1505.83	273.49	2.22	1.84	1.15	0.88	180.69	125.11
NM_012413	chr2	37571752	37600465	+	QPCT	1703	646	666.82	391.56	UpHC	1327.25	1261.8	740.93	UpHC	1156.75	1206.8	708.63	1.89	1.81	0.92	0.86	349.37	317.07
NM_013262	chr6	16129316	16148478	+	MYLIP	3071	664.25	658.62	214.46	UpHC	1353.5	1300.29	423.41	UpHC	1005.25	1047.86	341.21	1.97	1.59	0.98	0.67	208.95	126.75
NM_013381	chr12	72666528	73059422	+	TRHDE	5552	89.5	94.32	16.99	UpHC	183.5	177.6	31.99	UpHC	164	170.87	30.78	1.88	1.81	0.91	0.86	15	13.79
NM_014077	chr19	16296211	16302857	+	FAM32A	1472	1527.5	1519.79	1032.47	UpHC	3248.25	3102.92	2107.96	UpHC	2763	2882.15	1957.98	2.04	1.9	1.03	0.92	1075.49	925.52
NM_014435	chr4	76834808	76862166	-	NAAA	1863	39.5	41.66	22.36	UpHC	107.75	104.11	55.88	UpHC	72.75	76.11	40.85	2.5	1.83	1.32	0.87	33.52	18.49
NM_014584	chr14	53106632	53162649	-	ERO1L	5512	3512	3599.18	652.97	UpHC	6508	6245.8	1133.13	UpHC	6471.25	6761.42	1226.67	1.74	1.88	0.8	0.91	480.16	573.7
NM_014585	chr2	190425315	190445537	-	SLC40A1	3355	236.25	231.62	69.04	UpHC	585.5	556.91	165.99	UpHC	482.75	503.22	149.99	2.4	2.17	1.27	1.12	96.96	80.95
NM_014631	chr10	105353783	105615164	-	SH3PXD2A	11247	2922.25	2875.85	255.7	UpHC	5250	5060.48	449.94	UpHC	4757.25	4968.35	441.75	1.76	1.73	0.82	0.79	194.24	186.05
NM_015130	chr4	141541935	141677471	-	TBC1D9	5486	1225.25	1254.03	228.59	UpHC	2133.25	2055.16	374.62	UpHC	2238.75	2342.63	427.02	1.64	1.87	0.71	0.9	146.03	198.43
NM_015154	chr15	81268085	81282219	-	MESDC2	4266	600.25	610.25	143.05	UpHC	1010.25	968.03	226.92	UpHC	1532.5	1600.66	375.21	1.59	2.62	0.67	1.39	83.87	232.16
NM_015175	chr3	47021172	47051194	+	NBEAL2	8828	1589.75	1551.16	175.71	UpHC	3082	2955.13	334.75	UpHC	2733	2845.39	322.31	1.91	1.83	0.93	0.88	159.04	146.6
NM_015207	chr1	20208887	20239437	+	OTUD3	6514	931.5	936.73	143.8	UpHC	1698	1638.42	251.52	UpHC	1583.5	1656.67	254.32	1.75	1.77	0.81	0.82	107.72	110.52
NM_015332	chr7	44421964	44530385	-	NUDCD3	4917	1792	1787.37	363.51	UpHC	3687	3541.11	720.18	UpHC	3298.5	3443.16	700.26	1.98	1.93	0.99	0.95	356.67	336.75
NM_015346	chr14	68213236	68283306	-	ZFYVE26	9675	1989	1952.74	201.83	UpHC	3573	3460.45	357.67	UpHC	3047	3181.13	328.8	1.77	1.63	0.83	0.7	155.84	126.97
NM_015490	chr10	102246402	102279595	-	SEC31B	4612	263.75	242.37	52.55	UpHC	477.75	457.26	99.15	UpHC	521.25	540.99	117.3	1.89	2.23	0.92	1.16	46.59	64.75
NM_015527	chr16	30368421	30381522	-	TBC1D10B	3288	2670	2742.26	834.02	UpHC	5390.75	5179.99	1575.42	UpHC	5390	5627.58	1711.55	1.89	2.05	0.92	1.04	741.4	877.53
NM_015697	chr4	84184976	84206067	-	COQ2	1641	984	978.4	596.22	UpHC	1621	1545.81	941.99	UpHC	1778.75	1857.67	1132.04	1.58	1.9	0.66	0.93	345.77	535.82
NM_015720	chr3	127348001	127391653	+	PODXL2	2209	1750.5	1805.85	817.5	UpHC	3063.5	2937.78	1329.91	UpHC	3057.25	3188.79	1443.54	1.63	1.77	0.7	0.82	512.42	626.04
NM_016089	chr3	48282595	48312479	+	ZNF589	3364	831.25	838.12	249.14	UpHC	2074	1997.87	593.9	UpHC	1346.75	1405.38	417.77	2.38	1.68	1.25	0.75	344.75	168.63
NM_016312	chr12	14939411	14956401	-	WBP11	2674	4431	4490.36	1679.27	UpHC	7244	6959.08	2602.5	UpHC	7444	7783.17	2910.69	1.55	1.73	0.63	0.79	923.23	1231.42
NM_018137	chr1	107599266	107601916	+	PRMT6	2650	1878.5	1872.42	706.57	UpHC	3601.5	3460.48	1305.84	UpHC	3830.5	3997.35	1508.43	1.85	2.13	0.89	1.09	599.27	801.86
NM_018161	chr11	71164216	71212581	+	NADSYN1	2430	571.75	583.32	240.05	UpHC	1032.25	985.29	405.47	UpHC	1112.5	1159.58	477.19	1.69	1.99	0.76	0.99	165.42	237.14
NM_018373	chr14	70833212	70883807	-	SYNJ2BP	7060	1841.25	1856.87	263.01	UpHC	3416.25	3262.05	462.05	UpHC	2798.5	2916.82	413.15	1.76	1.57	0.81	0.65	199.03	150.13
NM_020315	chr22	38054736	38062939	+	PDXP	2005	2436.75	2507.97	1250.86	UpHC	3961.25	3805.19	1897.85	UpHC	3546.25	3707.12	1848.94	1.52	1.48	0.6	0.56	646.99	598.08
NM_020381	chr6	107473760	107780779	-	PDSS2	3552	608.75	619.33	174.36	UpHC	1303	1243.21	350	UpHC	895	933.95	262.94	2.01	1.51	1.01	0.59	175.64	88.58
NM_020664	chr16	451857	462487	+	DECR2	1583	366.75	363.78	229.8	UpHC	733	696.72	440.13	UpHC	600.25	627.78	396.57	1.92	1.73	0.94	0.79	210.32	166.77
NM_020808	chr1	232533711	232651243	-	SIPA1L2	6599	1022.5	1012.24	153.39	UpHC	2239.75	2165.26	328.12	UpHC	1564.75	1636.69	248.02	2.14	1.62	1.1	0.69	174.73	94.63
NM_020824	chr10	24872537	25012597	-	ARHGAP21	7167	2480.25	2458.13	342.98	UpHC	5072.25	4870.76	679.61	UpHC	4271.75	4464.14	622.87	1.98	1.82	0.99	0.86	336.63	279.89
NM_021979	chr14	65007185	65009954	+	HSPA2	2769	202.25	198.78	71.79	UpHC	378	372.09	134.38	UpHC	332	346.9	125.28	1.87	1.75	0.9	0.8	62.59	53.49
NM_022121	chr6	138409641	138428660	-	PERP	4302	3532.75	3598.59	836.49	UpHC	6300	6018.18	1398.93	UpHC	5996.75	6258.95	1454.89	1.67	1.74	0.74	0.8	562.43	618.4
NM_022725	chr11	22644078	22647387	-	FANCF	3309	11	11.82	3.57	UpHC	44	42.81	12.94	UpHC	31.75	33.34	10.07	3.62	2.82	1.86	1.5	9.36	6.5
NM_024769	chr11	122943032	123066007	-	CLMP	2955	72	68.01	23.01	UpHC	225	214.16	72.47	UpHC	177.25	184.89	62.57	3.15	2.72	1.65	1.44	49.46	39.56
NM_024830	chr5	1461541	1524076	-	LPCAT1	3966	3372.75	3394.04	855.78	UpHC	6905.25	6639.52	1674.11	UpHC	6037.25	6307.4	1590.37	1.96	1.86	0.97	0.89	818.33	734.59
NM_025092	chr11	289137	295688	+	ATHL1	3268	428.25	430.68	131.79	UpHC	923.25	883.48	270.34	UpHC	771.25	801.64	245.3	2.05	1.86	1.04	0.9	138.55	113.51
NM_025243	chr2	228549925	228582745	-	SLC19A3	3767	93.25	85.85	22.79	UpHC	170.75	163.4	43.38	UpHC	152	158.01	41.94	1.9	1.84	0.93	0.88	20.59	19.16
NM_030648	chr4	140427191	140477577	-	SETD7	7358	2159.5	2211.83	300.6	UpHC	8417.5	8086.61	1099.02	UpHC	8298.75	8665.57	1177.71	3.66	3.92	1.87	1.97	798.42	877.11
NM_030798	chr7	74456269	74489717	-	WBSCR16	2409	705.5	727.13	301.84	UpHC	1164	1121.28	465.46	UpHC	1138.5	1188.76	493.46	1.54	1.63	0.62	0.71	163.62	191.62
NM_030821	chr4	110631144	110651242	-	PLA2G12A	5235	1667.25	1692.61	323.33	UpHC	3548	3392.59	648.06	UpHC	4057.75	4236.68	809.3	2	2.5	1	1.32	324.73	485.97
NM_032223	chr11	65383782	65404910	+	PCNXL3	6566	2393	2389.25	363.88	UpHC	4489.75	4331.93	659.75	UpHC	4376	4564.88	695.23	1.81	1.91	0.86	0.93	295.87	331.35
NM_032482	chr19	2164147	2232577	+	DOT1L	7436	3251.25	3292.86	442.83	UpHC	5289.5	5095.04	685.19	UpHC	4785	4998.76	672.24	1.55	1.52	0.63	0.6	242.36	229.41
NM_032656	chr12	125431369	125473667	-	DHX37	4551	4075	4172.75	916.89	UpHC	7698.25	7428.8	1632.35	UpHC	8105.25	8470.72	1861.29	1.78	2.03	0.83	1.02	715.46	944.4
NM_032758	chr22	41855720	41864708	-	PHF5A	1065	1947.75	1963.95	1844.08	UpHC	3317.75	3146.7	2954.65	UpHC	3034.25	3166.34	2973.09	1.6	1.61	0.68	0.69	1110.57	1129.01
NM_032961	chr4	134070444	134115765	+	PCDH10	8424	1305.75	1289.34	153.06	UpHC	2879.25	2770.32	328.86	UpHC	2279	2378.4	282.34	2.15	1.84	1.1	0.88	175.8	129.28
NM_033089	chr20	278203	280963	+	ZCCHC3	2760	1394.5	1410.36	511	UpHC	3646	3517.24	1274.36	UpHC	2206.75	2304.08	834.81	2.49	1.63	1.32	0.71	763.36	323.81
NM_033396	chr11	57067102	57092413	-	TNKS1BP1	5820	2027.75	2097.63	360.42	UpHC	3644	3516.85	604.27	UpHC	3102.75	3240.48	556.78	1.68	1.54	0.75	0.63	243.85	196.37
NM_052876	chr19	13229101	13251961	+	NACC1	4500	2868.5	2909.87	646.64	UpHC	5957	5741.84	1275.97	UpHC	6101.25	6368.97	1415.33	1.97	2.19	0.98	1.13	629.33	768.69
NM_080821	chr20	54933982	54943718	+	FAM210B	3033	856.75	886.34	292.23	UpHC	1613.5	1538.64	507.3	UpHC	1250	1306.85	430.88	1.74	1.47	0.8	0.56	215.07	138.65
NM_130468	chr15	40763159	40765357	+	CHST14	2198	509.75	507.17	230.74	UpHC	901.5	867.98	394.89	UpHC	798.75	832.39	378.7	1.71	1.64	0.78	0.71	164.15	147.96
NM_138689	chr11	64011950	64014413	-	PPP1R14B	987	4387.75	4609.46	4670.18	UpHC	7958.5	7567.54	7667.21	UpHC	7563	7898.38	8002.42	1.64	1.71	0.72	0.78	2997.03	3332.24
NM_144999	chr17	79981177	79989027	+	LRRC45	2701	1403	1439.65	533.01	UpHC	2353.75	2269.85	840.38	UpHC	2468.75	2572.47	952.41	1.58	1.79	0.66	0.84	307.37	419.41
NM_145039	chr16	90036182	90039240	-	CENPBD1	3058	315.25	312.43	102.17	UpHC	698.75	674.65	220.62	UpHC	648.5	675.04	220.75	2.16	2.16	1.11	1.11	118.45	118.58
NM_152279	chr19	37672480	37701451	-	ZNF585B	6210	125.25	129.45	20.85	UpHC	232.75	225.3	36.28	UpHC	263.75	275.76	44.41	1.74	2.13	0.8	1.09	15.43	23.56
NM_152357	chr19	11925106	11946016	+	ZNF440	4181	343.75	360.01	86.11	UpHC	595	569.91	136.31	UpHC	532	554.13	132.54	1.58	1.54	0.66	0.62	50.2	46.43
NM_152450	chr15	59730371	59815751	+	FAM81A	3468	360.5	352.97	101.78	UpHC	624	601.5	173.44	UpHC	577.5	602.5	173.73	1.7	1.71	0.77	0.77	71.67	71.95
NM_152455	chr15	43650369	43662258	-	ZSCAN29	5607	653	673.1	120.05	UpHC	1589.75	1530.96	273.04	UpHC	1181.75	1232.41	219.8	2.27	1.83	1.19	0.87	153	99.75
NM_152793	chr7	30174551	30202381	+	MTURN	5814	1309.75	1292.5	222.31	UpHC	2176.25	2084.9	358.6	UpHC	2023	2113.56	363.53	1.61	1.64	0.69	0.71	136.29	141.22
NM_153687	chr12	99018029	99038829	-	IKBIP	3162	1214.75	1228.71	388.59	UpHC	2548	2438.76	771.27	UpHC	2111.5	2202.14	696.44	1.98	1.79	0.99	0.84	382.68	307.85
NM_173647	chr2	101892062	101925178	-	RNF149	2968	1501.5	1503.44	506.55	UpHC	2679.75	2558.81	862.13	UpHC	2435.25	2541.46	856.29	1.7	1.69	0.77	0.76	355.58	349.74
NM_177424	chr1	28099693	28150963	+	STX12	3079	1757	1745.88	567.03	UpHC	4058.25	3888.44	1262.89	UpHC	3452.5	3606.26	1171.25	2.23	2.07	1.16	1.05	695.86	604.22
NM_177951	chr14	60715965	60755272	+	PPM1A	4317	137	139.74	32.37	UpHC	353	336.08	77.85	UpHC	246.5	256.67	59.46	2.41	1.84	1.27	0.88	45.48	27.09
NM_178545	chr1	1849028	1850740	-	TMEM52	958	59	51.33	53.58	UpHC	126.5	119.64	124.88	UpHC	109.5	113.9	118.89	2.33	2.22	1.22	1.15	71.31	65.32
NM_181844	chr17	6926368	6932961	+	BCL6B	3525	387.75	398.5	113.05	UpHC	852.5	818.69	232.25	UpHC	588.25	615.4	174.58	2.05	1.54	1.04	0.63	119.21	61.53
NM_183075	chr4	108852716	108874613	+	CYP2U1	4752	400.25	401.18	84.42	UpHC	742.25	711.07	149.64	UpHC	712.75	741.78	156.1	1.77	1.85	0.83	0.89	65.21	71.67
NM_198455	chr7	149473130	149531053	+	SSPO	15579	34.25	35.16	2.26	UpHC	86.75	84.57	5.43	UpHC	71.75	75.02	4.82	2.41	2.13	1.27	1.09	3.17	2.56
NM_199287	chr17	79633760	79640936	+	CCDC137	2108	2231.25	2257.32	1070.84	UpHC	3907.75	3753.57	1780.63	UpHC	3490.5	3643.97	1728.64	1.66	1.61	0.73	0.69	709.79	657.8
NM_199341	chr19	48673948	48700877	+	C19orf68	3588	172.75	178.74	49.82	UpHC	578.5	555.75	154.89	UpHC	381.75	398	110.93	3.11	2.23	1.64	1.15	105.08	61.11
NM_207303	chr10	116853123	117708509	+	ATRNL1	8745	116.5	125.84	14.39	UpHC	233	224.5	25.67	UpHC	195	202.83	23.19	1.78	1.61	0.84	0.69	11.28	8.8
NR_004846	chr20	25990434	26002430	+	LOC100134868	3027	198.75	204.95	67.71	UpHC	396	376.26	124.3	UpHC	374.75	389.13	128.55	1.84	1.9	0.88	0.92	56.59	60.85
NR_015381	chr7	86954663	86974808	-	TP53TG1	709	131.5	138.64	195.55	UpHC	336.25	318.43	449.13	UpHC	213.25	222.43	313.72	2.3	1.6	1.2	0.68	253.58	118.17
NR_015389	chr18	5238098	5246505	+	LINC00667	3977	29.5	31.61	7.95	UpHC	67	64.75	16.28	UpHC	95.75	100.28	25.22	2.05	3.17	1.03	1.67	8.33	17.27
NR_026865	chr7	156431059	156433348	-	C7orf13	2289	55	55.65	24.31	UpHC	103.75	101.53	44.36	UpHC	97.5	101.41	44.3	1.82	1.82	0.87	0.87	20.05	19.99
NR_109959	chr21	23381476	23470778	-	LOC101927843	897	4.75	3.9	4.35	UpHC	23.75	22.83	25.45	UpHC	23.5	24.59	27.41	5.86	6.31	2.55	2.66	21.1	23.06
NR_120647	chr10	67331182	67526299	+	LINC01515	679	56.75	57.01	83.96	UpHC	109.75	105.83	155.86	UpHC	106.75	111.08	163.59	1.86	1.95	0.89	0.96	71.9	79.63
NR_126522	chr5	441950	443275	-	EXOC3-AS1	1325	77	74.13	55.95	UpHC	160.25	153.79	116.07	UpHC	151.5	158.62	119.71	2.07	2.14	1.05	1.1	60.12	63.76
NM_000094	chr3	48601505	48632593	-	COL7A1	9169	243	231.65	25.26	UnReg	374	361.4	39.42	UpHC	490.5	510.5	55.68	1.56	2.2	0.64	1.14	14.15	30.41
NM_000697	chr17	6899383	6914055	+	ALOX12	2358	42.25	37.66	15.97	UnReg	61.25	59.66	25.3	UpHC	83.25	86.77	36.8	1.58	2.3	0.66	1.2	9.33	20.83
NM_000885	chr2	182321618	182402468	+	ITGA4	7263	687	697.51	96.04	UnReg	721.25	688.32	94.77	UpHC	1111.75	1161.18	159.88	0.99	1.66	-0.02	0.74	-1.27	63.84
NM_001003800	chr9	95473644	95527083	-	BICD2	6416	89.5	95.66	14.91	UnReg	241.5	247.19	38.53	UpHC	140.25	146.74	22.87	2.58	1.53	1.37	0.62	23.62	7.96
NM_001007189	chr5	139505520	139508391	+	IGIP	2871	157.25	159.04	55.39	UnReg	233.5	226.16	78.77	UpHC	383.25	401.32	139.78	1.42	2.52	0.51	1.34	23.38	84.39
NM_001007563	chr9	38406524	38424444	-	IGFBPL1	3559	62	63.93	17.96	UnReg	115.75	119.56	33.59	UpHC	139.5	145.67	40.93	1.87	2.28	0.9	1.19	15.63	22.97
NM_001013619	chr15	78799905	78826012	+	HYKK	4210	120.5	111.47	26.48	UnReg	170.75	163.72	38.89	UpHC	227.75	237.87	56.5	1.47	2.13	0.55	1.09	12.41	30.02
NM_001039503	chr16	31094744	31100130	-	PRSS53	2028	54.75	53.97	26.61	UnReg	91.75	88.3	43.54	UpHC	108	112.17	55.31	1.64	2.08	0.71	1.06	16.93	28.7
NM_001076680	chr17	26205339	26220409	-	LYRM9	1481	40	42.23	28.51	UnReg	76.5	73.39	49.55	UpHC	87	90.36	61.01	1.74	2.14	0.8	1.1	21.04	32.5
NM_001080543	chr19	3610626	3626813	-	CACTIN	3624	205.25	211.51	58.36	UnReg	295	284.17	78.41	UpHC	312.75	326.55	90.11	1.34	1.54	0.43	0.63	20.05	31.74
NM_001100878	chr8	144648362	144654928	-	MROH6	3250	58.75	57.9	17.81	UnReg	56	57.27	17.62	UpHC	105.75	110.37	33.96	0.99	1.91	-0.02	0.93	-0.19	16.14
NM_001101338	chr9	115759399	115774472	-	ZNF883	2379	62	68.21	28.67	UnReg	68	70.88	29.8	UpHC	108.25	113.29	47.62	1.04	1.66	0.06	0.73	1.12	18.95
NM_001136258	chr4	108745720	108836204	+	SGMS2	6148	19.25	22.71	3.69	UnReg	41	39.45	6.42	UpHC	46.5	48.65	7.91	1.74	2.14	0.8	1.1	2.72	4.22
NM_001142864	chr16	88781745	88851372	-	PIEZO1	8089	3463	3418.35	422.59	UnReg	3447.5	3303.81	408.43	UpHC	5253.25	5481.3	677.62	0.97	1.6	-0.05	0.68	-14.16	255.03
NM_001143937	chr11	14535511	14541991	-	PSMA1	926	76	76.85	83	UnReg	118.75	113.04	122.07	UpHC	131.75	137.75	148.75	1.47	1.79	0.56	0.84	39.07	65.76
NM_001163735	chr17	34851598	34891305	-	MYO19	4401	227	236.17	53.66	UnReg	288.75	273.62	62.17	UpHC	384.75	401.19	91.16	1.16	1.7	0.21	0.76	8.51	37.49
NM_001184	chr3	142168076	142297668	-	ATR	8251	19.25	18.52	2.24	UnReg	28	26.91	3.26	UpHC	43.5	45.51	5.52	1.45	2.46	0.54	1.3	1.02	3.27
NM_001190860	chr12	19282625	19354937	+	PLEKHA5	2014	6	4.21	2.09	UnReg	25.5	23.83	11.83	UpHC	26.5	27.33	13.57	5.66	6.49	2.5	2.7	9.74	11.48
NM_001195156	chr1	35447126	35450948	-	ZMYM6NB	925	215.75	228.44	246.96	UnReg	263.5	252.29	272.74	UpHC	327	340.64	368.26	1.1	1.49	0.14	0.58	25.78	121.29
NM_001242374	chr3	134196545	134204865	-	ANAPC13	1842	140.5	147.84	80.26	UnReg	198.25	191.01	103.7	UpHC	209.25	218.04	118.37	1.29	1.47	0.37	0.56	23.43	38.11
NM_001242546	chr10	73975757	73995618	+	ANAPC16	3569	69.75	73.17	20.5	UnReg	102	96.52	27.04	UpHC	116	121.18	33.95	1.32	1.66	0.4	0.73	6.54	13.45
NM_001256155	chrX	100743030	100750798	+	ARMCX4	7424	65.25	64.99	8.75	UnReg	70.75	71.74	9.66	UpHC	171.25	178.82	24.09	1.1	2.75	0.14	1.46	0.91	15.33
NM_001282450	chr11	64073698	64084212	+	ESRRA	2280	8.5	8.46	3.71	UnReg	18.75	17.93	7.86	UpHC	30.25	31.44	13.79	2.12	3.71	1.08	1.89	4.15	10.08
NM_001286259	chr6	143743968	143763814	-	ADAT2	7351	65.75	63.76	8.67	UnReg	97.25	92.29	12.55	UpHC	111.75	116.52	15.85	1.45	1.83	0.53	0.87	3.88	7.18
NM_001286436	chr16	446754	450754	+	NME4	1210	40.75	43.24	35.74	UnReg	62.75	59.78	49.41	UpHC	77	80.26	66.33	1.38	1.86	0.47	0.89	13.67	30.6
NM_001300952	chr1	206516199	206629507	+	SRGAP2	4115	63.75	58.9	14.31	UnReg	112	108.04	26.26	UpHC	179.25	187.39	45.54	1.83	3.18	0.88	1.67	11.94	31.22
NM_001326	chr11	33106129	33183037	-	CSTF3	2823	2627.25	2664.7	943.93	UnReg	2979.25	2865.31	1014.99	UpHC	4778.5	4993.68	1768.93	1.08	1.87	0.1	0.91	71.06	825
NM_001493	chrX	153665258	153671814	+	GDI1	2481	6253	6176.58	2489.55	UnReg	6266.75	6422.1	2588.51	UpHC	9437.5	9856.32	3972.72	1.04	1.6	0.06	0.67	98.96	1483.17
NM_001497	chr9	33110638	33167356	-	B4GALT1	4199	1186.75	1201.51	286.14	UnReg	1974.5	2018.88	480.8	UpHC	1742	1820.33	433.52	1.68	1.52	0.75	0.6	194.66	147.37
NM_002077	chr9	127640572	127703386	-	GOLGA1	4882	1185.25	1180.31	241.77	UnReg	1313.75	1342.97	275.09	UpHC	1743	1823.16	373.45	1.14	1.54	0.19	0.63	33.32	131.68
NM_002345	chr12	91497231	91505542	-	LUM	2116	32.5	30.48	14.4	UnReg	65.25	61.54	29.08	UpHC	120.5	124.97	59.06	2.02	4.1	1.01	2.04	14.68	44.66
NM_002354	chr2	47596286	47614167	+	EPCAM	1718	83	82.04	47.75	UnReg	116.5	111.96	65.17	UpHC	142.5	148.75	86.58	1.36	1.81	0.45	0.86	17.42	38.83
NM_002478	chr11	17741109	17743678	+	MYOD1	1806	6.25	6.24	3.45	UnReg	5.5	5.54	3.07	UpHC	24.5	25.68	14.22	0.89	4.12	-0.17	2.04	-0.38	10.77
NM_002589	chr4	30722036	30732838	+	PCDH7	4646	97.5	98.17	21.13	UnReg	125.75	121.76	26.21	UpHC	153.5	160.94	34.64	1.24	1.64	0.31	0.71	5.08	13.51
NM_002928	chr1	182567757	182573548	-	RGS16	2432	449	437.33	179.82	UnReg	509.75	486.83	200.18	UpHC	674.75	703.63	289.32	1.11	1.61	0.15	0.69	20.35	109.5
NM_003061	chr10	98757794	98945683	-	SLIT1	7931	188.5	201.46	25.4	UnReg	261.25	250.21	31.55	UpHC	290	301.94	38.07	1.24	1.5	0.31	0.58	6.15	12.67
NM_003492	chrX	153237990	153248646	+	TMEM187	1667	181.75	184.47	110.66	UnReg	116	118.79	71.26	UpHC	283.25	295.83	177.46	0.64	1.6	-0.64	0.68	-39.4	66.8
NM_003579	chr1	46713366	46744145	+	RAD54L	3146	274.25	272.7	86.68	UnReg	334	323.01	102.67	UpHC	446.5	466.81	148.38	1.18	1.71	0.24	0.78	15.99	61.7
NM_003801	chr8	145137523	145141119	+	GPAA1	2067	1593.5	1597.7	772.96	UnReg	2385.5	2437.01	1179.01	UpHC	3018.25	3147.56	1522.77	1.53	1.97	0.61	0.98	406.05	749.81
NM_004274	chr14	32798478	33302268	+	AKAP6	10387	146	146.64	14.12	UnReg	193.25	183.75	17.69	UpHC	224.5	234.36	22.56	1.25	1.6	0.33	0.68	3.57	8.45
NM_004418	chr2	96808907	96811179	-	DUSP2	1685	43	46.45	27.57	UnReg	60.5	59.73	35.45	UpHC	92.5	96.42	57.22	1.29	2.08	0.36	1.05	7.88	29.66
NM_004486	chr9	131018107	131038268	-	GOLGA2	4260	1284.25	1312.47	308.09	UnReg	2175.25	2234.51	524.53	UpHC	2441.75	2552.29	599.13	1.7	1.94	0.77	0.96	216.44	291.04
NM_004793	chr19	5691844	5720269	-	LONP1	3204	17	16.39	5.11	UnReg	24	22.94	7.16	UpHC	54	56.24	17.55	1.4	3.43	0.49	1.78	2.05	12.44
NM_005225	chr20	32263291	32274210	-	E2F1	2700	2820.5	2873.11	1064.11	UnReg	3167	3044.21	1127.49	UpHC	4501	4703.39	1742	1.06	1.64	0.08	0.71	63.37	677.88
NM_005773	chr19	58452200	58459077	-	ZNF256	2210	101.5	107	48.42	UnReg	132.25	126.16	57.09	UpHC	192	199.53	90.28	1.18	1.86	0.24	0.9	8.67	41.87
NM_005797	chr11	118124130	118135251	-	MPZL2	2861	43.25	44.72	15.63	UnReg	25	23.4	8.18	UpHC	87.5	90.93	31.78	0.52	2.03	-0.93	1.02	-7.45	16.15
NM_005929	chr3	196728611	196756687	-	MFI2	3962	119.75	117.17	29.57	UnReg	106	100.54	25.38	UpHC	193.75	202.77	51.18	0.86	1.73	-0.22	0.79	-4.2	21.61
NM_006406	chrX	23685644	23704514	+	PRDX4	921	3883	4008.01	4351.81	UnReg	7128.25	7274.55	7898.54	UpHC	10404.2	10845.1	11775.4	1.82	2.71	0.86	1.44	3546.73	7423.59
NM_006486	chr22	45898718	45997014	+	FBLN1	2947	197	208.73	70.83	UnReg	270.25	260.94	88.54	UpHC	365.75	382	129.62	1.25	1.83	0.32	0.87	17.72	58.8
NM_006492	chr1	110602996	110613322	-	ALX3	1478	113	120.47	81.51	UnReg	178.5	170.18	115.14	UpHC	174.5	181.67	122.91	1.41	1.51	0.5	0.59	33.63	41.4
NM_006562	chr10	102986732	102988717	-	LBX1	1285	125.5	121.7	94.71	UnReg	145.25	140.15	109.06	UpHC	210.25	219.89	171.12	1.15	1.81	0.2	0.85	14.35	76.41
NM_006849	chr16	333117	337209	+	PDIA2	1713	72	66.8	38.99	UnReg	99.75	94.77	55.33	UpHC	119	123.67	72.2	1.42	1.85	0.5	0.89	16.33	33.2
NM_006914	chr9	77112251	77302117	+	RORB	3604	81.5	85.79	23.8	UnReg	183.75	188.84	52.4	UpHC	142.75	148.79	41.28	2.2	1.73	1.14	0.79	28.59	17.48
NM_007121	chr19	50879679	50886285	+	NR1H2	2090	112	114.6	54.83	UnReg	177.75	169.37	81.04	UpHC	168.25	175.29	83.87	1.48	1.53	0.56	0.61	26.21	29.04
NM_012262	chr1	87380334	87575681	+	HS2ST1	6758	2780	2817.88	416.97	UnReg	3171.75	3026.8	447.88	UpHC	4210	4396.23	650.52	1.07	1.56	0.1	0.64	30.91	233.55
NM_012431	chr7	82993221	83278479	-	SEMA3E	6629	18.75	20.46	3.09	UnReg	45.25	43.38	6.54	UpHC	57.25	59.58	8.99	2.12	2.91	1.08	1.54	3.46	5.9
NM_012449	chr7	89783688	89794141	+	STEAP1	1313	331.75	329.96	251.3	UnReg	431.25	407.49	310.35	UpHC	515	535.67	407.98	1.23	1.62	0.3	0.7	59.04	156.67
NM_013291	chr8	145618445	145634733	-	CPSF1	4494	4517.25	4490.6	999.24	UnReg	4087.5	4173.98	928.79	UpHC	6950.75	7251.87	1613.68	0.93	1.61	-0.11	0.69	-70.45	614.43
NM_013321	chr7	2291404	2354110	-	SNX8	4738	941.75	930.65	196.42	UnReg	1023	987.29	208.38	UpHC	1454	1522.39	321.31	1.06	1.64	0.09	0.71	11.96	124.89
NM_014229	chr3	10857916	10980146	+	SLC6A11	4296	313	329.2	76.63	UnReg	392.5	374.3	87.13	UpHC	490.5	511.3	119.02	1.14	1.55	0.19	0.64	10.5	42.39
NM_014282	chr9	99212436	99253618	+	HABP4	2665	381.75	387.54	145.42	UnReg	1061.75	1088.7	408.52	UpHC	1385	1448.42	543.5	2.81	3.74	1.49	1.9	263.1	398.08
NM_014818	chr11	8633583	8680383	-	TRIM66	9753	211.75	215.6	22.11	UnReg	244.75	234.78	24.07	UpHC	354.75	369.73	37.91	1.09	1.71	0.12	0.78	1.97	15.8
NM_014872	chr9	37438099	37465407	-	ZBTB5	4649	928.75	949.54	204.25	UnReg	1207.25	1237.47	266.18	UpHC	1831.25	1912.1	411.29	1.3	2.01	0.38	1.01	61.93	207.05
NM_014981	chr3	108099215	108248169	-	MYH15	7074	22.5	27.34	3.86	UnReg	19.25	18.69	2.64	UpHC	55	57.31	8.1	0.68	2.1	-0.55	1.07	-1.22	4.24
NM_015033	chr9	132649465	132805473	-	FNBP1	5425	1024.25	1040.11	191.72	UnReg	1421.75	1460.42	269.2	UpHC	1556	1623.09	299.19	1.4	1.56	0.49	0.64	77.48	107.46
NM_015086	chr12	49388932	49393088	-	DDN	3744	74.75	75.09	20.06	UnReg	83.25	80.53	21.51	UpHC	117	122.19	32.64	1.07	1.63	0.1	0.7	1.45	12.58
NM_016172	chr9	138824814	138853226	-	UBAC1	1867	2173.25	2188.45	1172.18	UnReg	2271.5	2328.09	1246.97	UpHC	3251.5	3398.1	1820.08	1.06	1.55	0.09	0.63	74.79	647.91
NM_016174	chr9	131182758	131199630	+	CERCAM	2689	72.5	72.67	27.02	UnReg	119.5	121.6	45.22	UpHC	164	170.98	63.59	1.67	2.35	0.74	1.23	18.2	36.56
NM_016520	chr9	132589563	132597572	-	C9orf78	1818	1674	1706.2	938.5	UnReg	2290.75	2336.62	1285.27	UpHC	2974.5	3106.28	1708.63	1.37	1.82	0.45	0.86	346.77	770.13
NM_017631	chr4	169137441	169239958	-	DDX60	6073	146.25	150.41	24.77	UnReg	159.75	153.49	25.27	UpHC	238	247.45	40.75	1.02	1.65	0.03	0.72	0.51	15.98
NM_017671	chr20	6055491	6104191	-	FERMT1	5151	161	154.1	29.92	UnReg	203.75	196.32	38.11	UpHC	265	276.46	53.67	1.27	1.79	0.35	0.84	8.2	23.75
NM_017735	chr2	32853086	33046118	+	TTC27	2918	51.5	54.58	18.7	UnReg	68.25	65.64	22.5	UpHC	91.5	95.59	32.76	1.2	1.75	0.27	0.81	3.79	14.05
NM_017738	chr9	17134988	17503921	+	CNTLN	5567	374.75	379.13	68.1	UnReg	391.75	402.84	72.36	UpHC	656.25	686.41	123.3	1.06	1.81	0.09	0.86	4.26	55.2
NM_017913	chr9	4679552	4708398	+	CDC37L1	3515	941.75	938.03	266.87	UnReg	886.75	904.67	257.37	UpHC	1544.75	1613.88	459.14	0.96	1.72	-0.05	0.78	-9.49	192.27
NM_017916	chr19	49949549	49955115	-	PIH1D1	1246	1331.5	1348.28	1082.09	UnReg	1457.25	1391.78	1117	UpHC	2069.25	2157.04	1731.17	1.03	1.6	0.05	0.68	34.91	649.08
NM_018467	chr19	17326154	17330638	+	USE1	856	409.5	414.44	484.16	UnReg	547.25	520.75	608.35	UpHC	680	710.15	829.61	1.26	1.71	0.33	0.78	124.2	345.45
NM_018843	chr7	87463813	87505692	-	SLC25A40	3142	782.25	795.46	253.17	UnReg	685	652.26	207.59	UpHC	1251.75	1309.56	416.79	0.82	1.65	-0.29	0.72	-45.58	163.62
NM_020704	chr7	129074273	129128239	+	STRIP2	5114	175	176.52	34.52	UnReg	201.75	194.06	37.95	UpHC	266.5	278.57	54.47	1.1	1.58	0.14	0.66	3.43	19.96
NM_021138	chr9	139780964	139821067	+	TRAF2	2277	1044.75	1075.6	472.38	UnReg	1220.5	1249.62	548.8	UpHC	1524.25	1591	698.73	1.16	1.48	0.22	0.56	76.42	226.35
NM_021908	chr7	116593380	116863961	+	ST7	2899	118.5	111.17	38.35	UnReg	129.25	124.55	42.96	UpHC	180.25	188.23	64.93	1.12	1.69	0.16	0.76	4.62	26.58
NM_022129	chr10	70042416	70092684	-	PBLD	2587	63.25	60.21	23.27	UnReg	77.75	72.52	28.03	UpHC	181	189.96	73.43	1.2	3.16	0.27	1.66	4.76	50.16
NM_023070	chr1	40916336	40929390	+	ZFP69B	2031	117.5	119.94	59.06	UnReg	108	104.34	51.37	UpHC	182.75	189.93	93.52	0.87	1.58	-0.2	0.66	-7.68	34.46
NM_024652	chr15	101459419	101610317	+	LRRK1	10448	99.25	106.67	10.21	UnReg	163.5	158.32	15.15	UpHC	207.25	216.17	20.69	1.48	2.03	0.57	1.02	4.94	10.48
NM_024758	chr1	15898193	15911605	-	AGMAT	3154	113.5	111.38	35.31	UnReg	143.5	138.65	43.96	UpHC	179.75	186.18	59.03	1.24	1.67	0.32	0.74	8.65	23.71
NM_024940	chr8	25042286	25270619	+	DOCK5	10217	758.75	732.56	71.7	UnReg	948.25	913.96	89.45	UpHC	1239.75	1292.55	126.51	1.25	1.76	0.32	0.82	17.75	54.81
NM_025045	chr22	38480895	38506676	-	BAIAP2L2	2145	12.5	11.26	5.25	UnReg	25.5	23.73	11.06	UpHC	33.25	34.66	16.16	2.11	3.08	1.08	1.62	5.81	10.91
NM_030940	chr9	88879462	88897490	-	ISCA1	2002	1340.5	1372.66	685.64	UnReg	1726	1765.4	881.82	UpHC	2182.5	2277.09	1137.41	1.29	1.66	0.36	0.73	196.18	451.76
NM_031300	chr5	176734205	176739292	-	MXD3	1465	93.25	92.87	63.39	UnReg	110.75	106.55	72.73	UpHC	148.75	154.64	105.55	1.15	1.67	0.2	0.74	9.34	42.16
NM_032283	chr1	27153200	27182211	+	ZDHHC18	3139	919.5	933.08	297.25	UnReg	1037	987.38	314.55	UpHC	1636.25	1706.43	543.62	1.06	1.83	0.08	0.87	17.3	246.37
NM_032634	chr9	35088684	35096546	-	PIGO	4070	342.75	338.4	83.15	UnReg	255.75	261.69	64.3	UpHC	551.25	575.97	141.52	0.77	1.7	-0.37	0.77	-18.85	58.37
NM_032928	chr9	139685776	139687769	+	TMEM141	858	748.5	764.75	891.31	UnReg	860	879.39	1024.94	UpHC	1315.75	1370.98	1597.87	1.15	1.79	0.2	0.84	133.62	706.56
NM_033238	chr15	74287013	74340155	+	PML	5595	98	94.84	16.95	UnReg	135.75	131.97	23.59	UpHC	159.25	165.43	29.57	1.39	1.74	0.48	0.8	6.64	12.62
NM_033387	chr9	134133464	134151906	-	FAM78A	3936	201.25	181.62	46.14	UnReg	238	244.37	62.08	UpHC	299.25	313.95	79.76	1.35	1.73	0.43	0.79	15.94	33.62
NM_033655	chr9	39072763	39288300	-	CNTNAP3	5229	266.5	285.18	54.54	UnReg	250.25	256.79	49.11	UpHC	391.75	408.82	78.18	0.9	1.43	-0.15	0.52	-5.43	23.65
NM_052917	chr2	154728410	155310489	+	GALNT13	5679	118	111.16	19.57	UnReg	156	150.42	26.49	UpHC	198.25	207.05	36.46	1.35	1.86	0.44	0.9	6.91	16.89
NM_052957	chrX	70797873	70833433	+	ACRC	3178	101.25	109.88	34.58	UnReg	101.75	104.08	32.75	UpHC	168.25	175.39	55.19	0.95	1.6	-0.08	0.67	-1.82	20.61
NM_052969	chr3	186838740	186857263	-	RPL39L	753	409.25	387.7	514.87	UnReg	394	374.95	497.95	UpHC	612	638.14	847.46	0.97	1.65	-0.05	0.72	-16.92	332.59
NM_080874	chr4	177134825	177190373	-	ASB5	3029	13.25	11.6	3.83	UnReg	9.5	9.08	3	UpHC	36.25	37.77	12.47	0.78	3.26	-0.35	1.7	-0.83	8.64
NM_133464	chr9	114287438	114306712	+	ZNF483	14714	446.5	439.4	29.86	UnReg	429.25	436.84	29.69	UpHC	773	805.94	54.77	0.99	1.83	-0.01	0.88	-0.17	24.91
NM_133474	chr4	433772	492960	-	ZNF721	4692	704	703.89	150.02	UnReg	601.75	571.1	121.72	UpHC	2024.75	2113.83	450.52	0.81	3	-0.3	1.59	-28.3	300.5
NM_138286	chr19	23921996	23941693	-	ZNF681	6497	73.5	75.36	11.6	UnReg	47	44.66	6.87	UpHC	139	145.78	22.44	0.59	1.93	-0.75	0.95	-4.73	10.84
NM_138322	chr15	101923952	102030187	-	PCSK6	2300	17.75	17.52	7.62	UnReg	54.25	50.13	21.79	UpHC	45.5	47.16	20.5	2.86	2.69	1.52	1.43	14.18	12.89
NM_144589	chr10	76993728	76995770	-	COMTD1	1343	1147.25	1143.02	851.1	UnReg	1113	1063.18	791.64	UpHC	1742.25	1812.44	1349.54	0.93	1.59	-0.1	0.67	-59.45	498.45
NM_145238	chr1	33938231	33961995	+	ZSCAN20	4218	368.5	350.44	83.08	UnReg	495.25	479.26	113.62	UpHC	542.5	567.09	134.45	1.37	1.62	0.45	0.69	30.54	51.36
NM_145251	chr14	53196882	53241705	+	STYX	4863	78.5	78.53	16.15	UnReg	125.75	121.32	24.95	UpHC	136.75	142.09	29.22	1.54	1.81	0.63	0.86	8.8	13.07
NM_145267	chr6	71276624	71298606	+	C6orf57	525	180.25	174.22	331.85	UnReg	198.5	190.47	362.8	UpHC	273.75	285.59	543.98	1.09	1.64	0.13	0.71	30.96	212.14
NM_145728	chr15	99645285	99675800	+	SYNM	7354	33.75	37.18	5.06	UnReg	53	49.37	6.71	UpHC	76.25	79.98	10.88	1.33	2.15	0.41	1.11	1.66	5.82
NM_153219	chr19	56111705	56114504	+	ZNF524	1133	156.75	160.9	142.02	UnReg	174.5	167.06	147.45	UpHC	235.25	246.36	217.44	1.04	1.53	0.05	0.61	5.43	75.42
NM_153235	chr6	139561198	139613208	-	TXLNB	4684	41	40.3	8.6	UnReg	59	56.03	11.96	UpHC	93.25	96.94	20.7	1.39	2.41	0.48	1.27	3.36	12.09
NM_153358	chr19	12721731	12740676	+	ZNF791	2495	379.25	378.03	151.52	UnReg	453.75	431.2	172.83	UpHC	661	691.24	277.05	1.14	1.83	0.19	0.87	21.31	125.54
NM_153695	chr9	99148224	99180669	-	ZNF367	3702	1390.25	1440.12	389.01	UnReg	1715.25	1756.62	474.51	UpHC	4034.75	4220.87	1140.16	1.22	2.93	0.29	1.55	85.49	751.15
NM_173561	chr6	40994639	41006938	-	UNC5CL	3128	12.75	12.57	4.02	UnReg	30	28.12	8.99	UpHC	45	46.96	15.01	2.24	3.74	1.16	1.9	4.97	11
NM_173632	chr19	58258163	58269527	+	ZNF776	5292	67	73.18	13.83	UnReg	90	86.41	16.33	UpHC	144.25	150.44	28.43	1.18	2.06	0.24	1.04	2.5	14.6
NM_173804	chr19	55738001	55740632	-	TMEM86B	1751	46.25	52.28	29.85	UnReg	54	51.33	29.31	UpHC	94.5	98.45	56.23	0.98	1.88	-0.03	0.91	-0.54	26.37
NM_175085	chr21	34896315	34914464	-	GART	2193	410.25	405.17	184.76	UnReg	325.5	305.99	139.53	UpHC	622.75	651.46	297.06	0.76	1.61	-0.41	0.69	-45.23	112.31
NM_178558	chr7	63980254	64023505	-	ZNF680	3050	240.25	244.78	80.26	UnReg	279.25	265.41	87.02	UpHC	647	672.6	220.53	1.08	2.75	0.12	1.46	6.76	140.27
NM_178564	chr8	144915754	144923146	-	NRBP2	3723	226	209.71	56.33	UnReg	323	328.79	88.31	UpHC	399.5	415.55	111.62	1.57	1.98	0.65	0.99	31.98	55.29
NM_181808	chr4	2073684	2243891	-	POLN	3256	218	225.85	69.37	UnReg	293.5	280.61	86.18	UpHC	390.5	406.7	124.91	1.24	1.8	0.31	0.85	16.82	55.54
NM_198516	chr11	11292420	11643561	-	GALNT18	2515	746	749.56	298.03	UnReg	928.5	886.4	352.44	UpHC	1151.75	1201.04	477.55	1.18	1.6	0.24	0.68	54.41	179.52
NM_198581	chr2	113033177	113097640	+	ZC3H6	11539	251	250.15	21.68	UnReg	283	270.53	23.45	UpHC	390.25	407	35.27	1.08	1.63	0.11	0.7	1.77	13.59
NR_002830	chr1	90458823	90460525	-	GEMIN8P4	1702	108.25	114.21	67.1	UnReg	146.25	141.75	83.29	UpHC	228.5	238.74	140.27	1.24	2.09	0.31	1.06	16.18	73.16
NR_002973	chr11	93468275	93468402	-	SNORA40	127	156.25	156.23	1230.13	UnReg	187	178.14	1402.7	UpHC	245.75	256.15	2016.95	1.14	1.64	0.19	0.71	172.57	786.82
NR_003584	chr4	119199916	119200978	+	SNHG8	619	52.25	53.98	87.2	UnReg	92	87.81	141.86	UpHC	91.75	95.89	154.92	1.63	1.78	0.7	0.83	54.66	67.72
NR_015360	chr5	127357243	127418766	-	LINC01184	2953	174.75	171.16	57.96	UnReg	215.5	204.64	69.3	UpHC	282.75	293.81	99.49	1.2	1.72	0.26	0.78	11.34	41.53
NR_023390	chr9	98568369	98638259	-	LINC00476	8014	78	76.34	9.53	UnReg	93.5	95.22	11.88	UpHC	134	139.35	17.39	1.25	1.83	0.32	0.87	2.36	7.86
NR_023392	chr8	146198974	146228285	-	ZNF252P	5430	386.5	395.1	72.76	UnReg	635.5	647.56	119.26	UpHC	688	717.66	132.17	1.64	1.82	0.71	0.86	46.49	59.4
NR_024391	chr18	36786887	37331959	-	LINC00669	2147	217	225.54	105.05	UnReg	285.75	269.54	125.54	UpHC	359.75	375.15	174.73	1.2	1.66	0.26	0.73	20.49	69.69
NR_024398	chr5	76382622	76444176	+	ZBED3-AS1	1142	41	43.97	38.5	UnReg	39.5	37.69	33	UpHC	82.5	86.13	75.42	0.86	1.96	-0.22	0.97	-5.5	36.92
NR_024582	chrX	73164158	73290217	+	JPX	1670	195.5	196.99	117.96	UnReg	261	267.1	159.94	UpHC	305.5	318.37	190.64	1.36	1.62	0.44	0.69	41.98	72.68
NR_026880	chr17	14207056	14209062	+	MGC12916	2006	117.75	123.45	61.54	UnReg	190.5	181.92	90.69	UpHC	231	241.02	120.15	1.47	1.95	0.56	0.97	29.15	58.61
NR_026887	chr19	33793762	33795963	+	CEBPA-AS1	2201	107.75	111	50.43	UnReg	146.5	139.65	63.45	UpHC	190.75	198.92	90.38	1.26	1.79	0.33	0.84	13.02	39.95
NR_026975	chrX	130836677	130964671	-	FIRRE	2928	154.25	147.49	50.37	UnReg	179.75	182.35	62.28	UpHC	310.75	324.19	110.72	1.24	2.2	0.31	1.14	11.91	60.35
NR_027282	chr10	124639148	124658230	+	LOC399815	2112	58	57.76	27.35	UnReg	99	95.06	45.01	UpHC	112.75	117.1	55.45	1.65	2.03	0.72	1.02	17.66	28.1
NR_027294	chr9	38621084	38623277	+	FAM201A	1727	64	57.38	33.22	UnReg	108.75	110.74	64.12	UpHC	178	184.55	106.86	1.93	3.22	0.95	1.69	30.9	73.64
NR_028595	chr6	109615505	109629423	+	CCDC162P	715	11	10.54	14.75	UnReg	33.25	31.82	44.51	UpHC	45.75	47.65	66.64	3.02	4.52	1.59	2.18	29.76	51.89
NR_034107	chr5	52405671	52410956	+	LOC257396	2370	73.75	73.97	31.21	UnReg	117.5	112.48	47.46	UpHC	148	154.42	65.15	1.52	2.09	0.6	1.06	16.25	33.95
NR_037701	chr2	217081611	217084915	+	PKI55	3304	239	247.29	74.84	UnReg	222.75	217.83	65.93	UpHC	417.25	437.44	132.4	0.88	1.77	-0.18	0.82	-8.91	57.55
NR_038269	chr12	58325231	58329947	-	LOC100506844	699	188.5	196.16	280.63	UnReg	188	178.25	255.01	UpHC	290.75	304.2	435.19	0.91	1.55	-0.14	0.63	-25.62	154.56
NR_038854	chr12	120928140	120933749	-	NRAV	1897	192.75	190.16	100.24	UnReg	192.25	181.56	95.71	UpHC	303.75	317.67	167.46	0.95	1.67	-0.07	0.74	-4.54	67.22
NR_038991	chr13	79980443	79998468	+	RBM26-AS1	2471	109	112.58	45.56	UnReg	145.5	139.18	56.33	UpHC	196.25	204.83	82.89	1.24	1.82	0.31	0.86	10.77	37.33
NR_045388	chr3	50137035	50138421	-	RBM5-AS1	1386	65.25	61.44	44.33	UnReg	123.5	117.46	84.75	UpHC	126.25	131.02	94.53	1.91	2.13	0.93	1.09	40.42	50.2
NR_109849	chr1	101491401	101552935	+	LOC102606465	1326	136	149.13	112.47	UnReg	155.75	149.73	112.92	UpHC	243.25	253.71	191.33	1	1.7	0.01	0.77	0.45	78.87
NR_109909	chr5	180673540	180684587	+	CTC-338M12.4	1013	117.25	117.62	116.11	UnReg	135.25	127.35	125.71	UpHC	173.75	182.38	180.04	1.08	1.55	0.11	0.63	9.6	63.93
NM_005669	chr5	112212080	112258031	-	REEP5	3116	3415.5	3465.4	1112.13	DownLC	2800.25	2671.26	857.27	UpHC	6429.25	6706.63	2152.32	0.77	1.94	-0.38	0.95	-254.86	1040.19
NM_001080522	chr4	15471488	15603180	+	CC2D2A	5240	542	551.32	105.21	DownHC	217.25	209.7	40.02	UpHC	936.25	980.12	187.05	0.38	1.78	-1.39	0.83	-65.2	81.83
NM_182515	chr19	21264952	21307883	+	ZNF714	8791	717.5	721.7	82.1	DownHC	430	402.98	45.84	UpHC	1051.75	1097.26	124.82	0.56	1.52	-0.84	0.6	-36.26	42.72
NR_027157	chr12	98906750	98910004	-	TMPO-AS1	3161	136	144.53	45.72	DownHC	68.25	65.07	20.58	UpHC	246.25	257.49	81.46	0.45	1.78	-1.15	0.83	-25.14	35.74
NM_000255	chr6	49398072	49431041	-	MUT	3886	1924.25	1973.17	507.76	UpLC	2504	2393.33	615.88	UnReg	1950	2034.79	523.62	1.21	1.03	0.28	0.04	108.12	15.86
NM_000310	chr1	40538381	40563142	-	PPT1	2504	628.5	630.35	251.74	UpLC	885	845.51	337.66	UnReg	645.5	672.87	268.72	1.34	1.07	0.42	0.09	85.93	16.98
NM_000346	chr17	70117160	70122560	+	SOX9	3934	371.5	365.93	93.02	UpLC	519.25	502.17	127.65	UnReg	253.5	263.43	66.96	1.37	0.72	0.46	-0.47	34.63	-26.05
NM_000391	chr11	6633996	6640692	-	TPP1	3533	2155.5	2088.27	591.08	UpLC	3016.75	2905.52	822.39	UnReg	1947	2032.48	575.29	1.39	0.97	0.48	-0.04	231.32	-15.79
NM_000538	chr13	37393338	37403740	+	RFXAP	2825	821	827.19	292.81	UpLC	1064	1013.01	358.59	UnReg	766	801.68	283.78	1.22	0.97	0.29	-0.05	65.78	-9.03
NM_000728	chr11	15095145	15100177	+	CALCB	1031	2265.25	2359.89	2288.93	UpLC	2962	2810.88	2726.37	UnReg	1864.25	1942.66	1884.25	1.19	0.82	0.25	-0.28	437.43	-404.69
NM_001001664	chr2	139259349	139330805	+	SPOPL	5734	1560.5	1558.85	271.86	UpLC	1917.5	1835.98	320.19	UnReg	1660.75	1734.13	302.43	1.18	1.11	0.24	0.15	48.33	30.57
NM_001004127	chr13	52586522	52603780	+	ALG11	2565	392.5	401.01	156.34	UpLC	549.5	527.33	205.59	UnReg	434.5	452.7	176.49	1.32	1.13	0.4	0.17	49.25	20.15
NM_001004441	chr5	79852573	79866304	-	ANKRD34B	3935	360.75	363.98	92.5	UpLC	526.25	503.95	128.07	UnReg	309.5	323.33	82.17	1.38	0.89	0.47	-0.17	35.57	-10.33
NM_001008528	chr17	74671808	74707056	-	MXRA7	4612	637	631.8	136.99	UpLC	870.75	837.58	181.61	UnReg	672.25	700.55	151.9	1.33	1.11	0.41	0.15	44.62	14.91
NM_001009894	chr12	88429267	88443937	+	C12orf29	2874	1722.25	1758.51	611.87	UpLC	2482.75	2357.07	820.14	UnReg	1810	1888.26	657.01	1.34	1.07	0.42	0.1	208.27	45.15
NM_001012981	chr16	25247321	25268855	-	ZKSCAN2	7126	782.5	790.22	110.89	UpLC	1168	1122.11	157.47	UnReg	810	844.69	118.54	1.42	1.07	0.51	0.1	46.57	7.64
NM_001013625	chr1	161334520	161337673	-	CFAP126	783	248	250.26	319.62	UpLC	359.5	344.73	440.26	UnReg	276.5	288.33	368.24	1.38	1.15	0.46	0.2	120.64	48.62
NM_001015	chr19	49999621	50002969	+	RPS11	646	45366.2	45573.2	70546.7	UpLC	53460.2	50869.9	78746	UnReg	47567.8	49566.3	76728.1	1.12	1.09	0.16	0.12	8199.32	6181.36
NM_001040429	chr13	58205788	58303065	+	PCDH17	8009	516.25	507.53	63.37	UpLC	681.5	655.82	81.88	UnReg	537.75	563.75	70.39	1.29	1.11	0.37	0.15	18.51	7.02
NM_001042371	chr16	2261602	2264822	-	PGP	3136	3038	3034.26	967.56	UpLC	3633	3478.43	1109.19	UnReg	3036	3166.29	1009.66	1.15	1.04	0.2	0.06	141.64	42.1
NM_001050	chr17	71161159	71168062	+	SSTR2	2964	116	119.17	40.2	UpLC	186	177.2	59.78	UnReg	77	79.93	26.97	1.49	0.67	0.57	-0.58	19.58	-13.24
NM_001099289	chr2	109745996	110262213	+	SH3RF3	5614	604	603.15	107.44	UpLC	872	842.81	150.13	UnReg	636	664.62	118.39	1.4	1.1	0.48	0.14	42.69	10.95
NM_001102651	chr19	2819871	2836733	+	ZNF554	3698	171.75	174.06	47.07	UpLC	252.25	242.03	65.45	UnReg	236.75	247.75	67	1.39	1.42	0.48	0.51	18.38	19.93
NM_001136195	chr19	12810007	12834810	-	TNPO2	5092	155	152.35	29.92	UpLC	244.25	236.45	46.44	UnReg	204	212.65	41.76	1.55	1.4	0.63	0.48	16.52	11.84
NM_001136239	chr5	122424840	122523745	+	PRDM6	9285	1097.75	1073.55	115.62	UpLC	1614.25	1551.99	167.15	UnReg	1114	1164.34	125.4	1.45	1.08	0.53	0.12	51.53	9.78
NM_001145199	chr12	105724413	105765296	+	C12orf75	1366	1334.75	1323.74	969.07	UpLC	1739.25	1667.91	1221.02	UnReg	1403.25	1463.2	1071.16	1.26	1.11	0.33	0.14	251.95	102.09
NM_001164213	chr13	47127295	47327175	+	LRCH1	4717	590	590.96	125.28	UpLC	760	730.13	154.79	UnReg	616.75	645.88	136.93	1.24	1.09	0.31	0.13	29.5	11.64
NM_001193502	chr8	67858735	67874825	-	TCF24	2450	300.25	310.92	126.91	UpLC	424.5	403.89	164.85	UnReg	324	338.37	138.11	1.3	1.09	0.38	0.12	37.95	11.21
NM_001195605	chr19	56124958	56129907	+	ZNF865	4949	765.25	781.55	157.92	UpLC	1024	986.15	199.26	UnReg	814.5	849.26	171.6	1.26	1.09	0.34	0.12	41.34	13.68
NM_001197026	chr7	30067976	30124278	+	PLEKHA8	7837	1926	1925.4	245.68	UpLC	2484.5	2382.47	304	UnReg	1630.75	1701.45	217.1	1.24	0.88	0.31	-0.18	58.32	-28.58
NM_001282533	chr20	3143262	3154238	-	LZTS3	4101	655.25	672.64	164.02	UpLC	943.25	903.9	220.41	UnReg	590.25	616.09	150.23	1.34	0.92	0.43	-0.13	56.39	-13.79
NM_001287491	chr2	74213530	74335302	+	TET3	11387	1658.25	1656.29	145.45	UpLC	2274.75	2200.19	193.22	UnReg	1555.5	1621.65	142.41	1.33	0.98	0.41	-0.03	47.76	-3.04
NM_001373	chr1	225117355	225586996	+	DNAH14	13788	169.5	165.04	11.97	UpLC	270.75	256.11	18.57	UnReg	223.25	233.62	16.94	1.55	1.42	0.63	0.5	6.6	4.97
NM_001430	chr2	46524540	46613842	+	EPAS1	5166	1107.5	1114.19	215.68	UpLC	1735	1675.04	324.24	UnReg	1210.75	1265.11	244.89	1.5	1.14	0.59	0.18	108.57	29.21
NM_001517	chr6	30875976	30881880	+	GTF2H4	10296	1143	1173.29	113.96	UpLC	1413.75	1347.84	130.91	UnReg	1116.75	1166.12	113.26	1.15	0.99	0.2	-0.01	16.95	-0.7
NM_001621	chr7	17338275	17385775	+	AHR	6247	947	930.31	148.92	UpLC	1305	1256.85	201.19	UnReg	983	1027.22	164.43	1.35	1.1	0.43	0.14	52.27	15.51
NM_001814	chr11	88026759	88070941	-	CTSC	1921	1470.75	1492.94	777.17	UpLC	2025.25	1932.51	1005.99	UnReg	1216.75	1269.71	660.96	1.29	0.85	0.37	-0.23	228.82	-116.21
NM_001931	chr11	111895537	111935002	+	DLAT	4346	6970	7041.53	1620.23	UpLC	8208.5	7867.02	1810.17	UnReg	7181.5	7498.34	1725.34	1.12	1.06	0.16	0.09	189.94	105.11
NM_002014	chr12	2904107	2914587	+	FKBP4	3741	17151.8	17429.5	4659.05	UpLC	20506.5	19686.6	5262.39	UnReg	16260.5	16983.5	4539.82	1.13	0.97	0.18	-0.04	603.34	-119.23
NM_002035	chr18	60994970	61034506	-	KDSR	5198	1620.75	1655.93	318.57	UpLC	2147	2056.08	395.55	UnReg	1741.25	1816.45	349.45	1.24	1.1	0.31	0.13	76.98	30.88
NM_002158	chr2	48541794	48606434	+	FOXN2	5463	1673.25	1660.15	303.89	UpLC	2219.25	2128.84	389.68	UnReg	1367.75	1425.47	260.93	1.28	0.86	0.36	-0.22	85.79	-42.96
NM_002221	chr1	226819390	226926876	-	ITPKB	6162	489.25	500.71	81.26	UpLC	706.75	684.54	111.09	UnReg	549.5	573.18	93.02	1.37	1.14	0.45	0.19	29.83	11.76
NM_002254	chr2	26149454	26205443	-	KIF3C	5431	918.5	955.37	175.91	UpLC	1256.5	1214.76	223.67	UnReg	857.25	895.76	164.93	1.27	0.94	0.35	-0.09	47.76	-10.98
NM_002271	chr13	98605928	98676550	+	IPO5	6002	27710.5	27812.5	4633.88	UpLC	32853.8	31428.1	5236.27	UnReg	27930.2	29163.9	4859.03	1.13	1.05	0.18	0.07	602.39	225.15
NM_002291	chr7	107564245	107643804	-	LAMB1	5846	2820.75	2835.65	485.06	UpLC	3659.5	3511.81	600.72	UnReg	2578	2688.82	459.94	1.24	0.95	0.31	-0.08	115.66	-25.12
NM_002293	chr1	182992594	183114727	+	LAMC1	7889	19586.8	19291.3	2445.35	UpLC	27318	26335.3	3338.23	UnReg	20388.8	21308.5	2701.04	1.37	1.1	0.45	0.14	892.88	255.7
NM_002428	chr16	58059281	58080804	+	MMP15	4249	872.75	881.97	207.57	UpLC	1296	1249.62	294.1	UnReg	856.75	893.08	210.19	1.42	1.01	0.5	0.02	86.53	2.61
NM_002577	chr3	196466727	196559518	+	PAK2	6139	4154.75	4074.01	663.63	UpLC	5116.75	4928.07	802.75	UnReg	4240.5	4431.64	721.88	1.21	1.09	0.27	0.12	139.12	58.26
NM_002586	chr6	32152509	32157963	-	PBX2	22474	3142.75	3161.17	140.66	UpLC	4089.25	3932.16	174.96	UnReg	2880.75	3004.4	133.68	1.24	0.95	0.31	-0.07	34.31	-6.98
NM_002818	chr14	24612573	24615855	-	PSME2	829	1303.5	1305.64	1574.96	UpLC	1596.5	1523.49	1837.75	UnReg	1408.5	1469	1772.02	1.17	1.13	0.22	0.17	262.79	197.06
NM_002830	chr2	120517206	120742474	+	PTPN4	11380	1515.25	1490.15	130.94	UpLC	1971.25	1882.18	165.39	UnReg	1651	1722.62	151.37	1.26	1.16	0.34	0.21	34.45	20.43
NM_002898	chr12	56915608	56989980	+	RBMS2	8486	539	567.13	66.83	UpLC	765.75	739.13	87.1	UnReg	533.75	555.63	65.48	1.3	0.98	0.38	-0.03	20.27	-1.35
NM_002904	chr6	31919863	31926864	-	NELFE	9366	2335.75	2371.78	253.23	UpLC	2997	2867.03	306.11	UnReg	2461.5	2570.92	274.49	1.21	1.08	0.27	0.12	52.88	21.26
NM_002917	chr17	80005777	80009650	-	RFNG	1828	1070	1087.36	594.84	UpLC	1425.5	1358.56	743.2	UnReg	1210.5	1259.96	689.26	1.25	1.16	0.32	0.21	148.36	94.42
NM_002977	chr2	167051696	167232497	-	SCN9A	9760	516.25	511.49	52.41	UpLC	813	779.01	79.82	UnReg	557.5	582.32	59.66	1.52	1.14	0.61	0.19	27.41	7.26
NM_003000	chr1	17345224	17380665	-	SDHB	1145	2210.25	2252.98	1967.67	UpLC	3282.25	3130.19	2733.79	UnReg	2237.5	2334.84	2039.16	1.39	1.04	0.47	0.05	766.13	71.49
NM_003106	chr3	181429711	181432223	+	SOX2	2512	535.5	525.3	209.11	UpLC	822	794.57	316.31	UnReg	595.75	622.5	247.81	1.51	1.19	0.6	0.24	107.2	38.69
NM_003131	chr6	43139032	43149244	+	SRF	4205	661.25	645	153.39	UpLC	953	917.54	218.2	UnReg	606.75	635.72	151.18	1.42	0.99	0.51	-0.02	64.81	-2.21
NM_003211	chr12	104359592	104382656	+	TDG	3244	4604	4697.71	1448.12	UpLC	6578	6276.44	1934.78	UnReg	4997	5212.75	1606.89	1.34	1.11	0.42	0.15	486.66	158.77
NM_003259	chr19	10400654	10407454	+	ICAM5	3002	218	219.09	72.98	UpLC	327.25	317.34	105.71	UnReg	271.5	281.78	93.86	1.45	1.29	0.53	0.36	32.73	20.88
NM_003286	chr20	39657461	39753126	+	TOP1	3737	11280.2	11477.8	3071.4	UpLC	14355.2	13854.6	3707.42	UnReg	10180.5	10644.8	2848.48	1.21	0.93	0.27	-0.11	636.02	-222.92
NM_003417	chr19	57702867	57734214	+	ZNF264	12163	924	912.33	75.01	UpLC	1162.25	1112.78	91.49	UnReg	877	912.84	75.05	1.22	1	0.29	0	16.48	0.04
NM_003489	chr21	16333555	16437126	-	NRIP1	7556	1547.5	1542.71	204.17	UpLC	2011.5	1929.08	255.31	UnReg	1495.25	1562.03	206.73	1.25	1.01	0.32	0.02	51.14	2.56
NM_003559	chr17	36921943	36956158	-	PIP4K2B	5732	3672.5	3705.58	646.47	UpLC	4400.5	4228.01	737.61	UnReg	3643.75	3802.82	663.44	1.14	1.03	0.19	0.04	91.14	16.97
NM_003592	chr7	148395932	148498202	+	CUL1	3209	11398.5	11553	3600.18	UpLC	13428	12879.7	4013.63	UnReg	11259.5	11753	3662.51	1.11	1.02	0.16	0.02	413.45	62.33
NM_003620	chr17	58677543	58743640	+	PPM1D	4777	2300	2349.51	491.84	UpLC	3217.5	3092.66	647.41	UnReg	2381.25	2489.1	521.06	1.32	1.06	0.4	0.08	155.57	29.22
NM_003730	chr6	167343003	167370077	-	RNASET2	1250	1428	1418.78	1135.02	UpLC	1732	1661.55	1329.24	UnReg	1564.25	1632.03	1305.62	1.17	1.15	0.23	0.2	194.22	170.6
NM_003897	chr6	30710975	30712327	-	IER3	7440	262.25	265.36	35.67	UpLC	373.5	357.32	48.03	UnReg	187.75	195.8	26.32	1.35	0.74	0.43	-0.44	12.36	-9.35
NM_003901	chr10	72575703	72640932	+	SGPL1	5769	4136.75	4104.35	711.45	UpLC	5124.75	4934.8	855.4	UnReg	3980.5	4152.82	719.85	1.2	1.01	0.27	0.02	143.95	8.4
NM_003959	chr12	123319984	123347507	+	HIP1R	4527	1076.75	1077.57	238.03	UpLC	1406.75	1358.5	300.09	UnReg	1137.75	1186.85	262.17	1.26	1.1	0.33	0.14	62.06	24.14
NM_004048	chr15	45003684	45010357	+	B2M	987	5978.5	6032.69	6112.14	UpLC	7269	6906.41	6997.37	UnReg	6462	6747.95	6836.83	1.14	1.12	0.2	0.16	885.23	724.68
NM_004093	chr13	107142078	107187388	-	EFNB2	4387	2494.25	2464.9	561.87	UpLC	3653.75	3503.52	798.61	UnReg	2446.5	2555.33	582.48	1.42	1.04	0.51	0.05	236.75	20.61
NM_004134	chr5	137890570	137911318	-	HSPA9	3506	26118.8	26444.5	7542.64	UpLC	30154.8	28912.4	8246.56	UnReg	26230	27409.5	7817.89	1.09	1.04	0.13	0.05	703.91	275.25
NM_004226	chr2	196998306	197036336	-	STK17B	5307	1987.75	1984.81	374	UpLC	2704.75	2585.11	487.11	UnReg	1809.25	1888.21	355.8	1.3	0.95	0.38	-0.07	113.11	-18.2
NM_004280	chr6	8079627	8102828	-	EEF1E1	1094	562	564.48	515.98	UpLC	766.25	726.29	663.89	UnReg	657.75	685.54	626.63	1.29	1.21	0.36	0.28	147.91	110.65
NM_004282	chr6	57037103	57050012	+	BAG2	2052	1373	1384.73	674.82	UpLC	1955.5	1869.09	910.86	UnReg	1387.5	1446.12	704.74	1.35	1.04	0.43	0.06	236.05	29.92
NM_004289	chr7	26191846	26226756	+	NFE2L3	3710	1283.75	1299.59	350.29	UpLC	1929.25	1849.55	498.53	UnReg	1412.5	1474.28	397.38	1.42	1.13	0.51	0.18	148.24	47.09
NM_004329	chr10	88516395	88684945	+	BMPR1A	3616	2021.5	2035.99	563.05	UpLC	2603	2494.17	689.76	UnReg	2024.75	2114.97	584.89	1.23	1.04	0.29	0.05	126.71	21.84
NM_004491	chr19	47421932	47508333	+	ARHGAP35	8888	5177.5	5142.48	578.59	UpLC	6484.75	6265.58	704.95	UnReg	5469.5	5719.99	643.56	1.22	1.11	0.28	0.15	126.36	64.98
NM_004545	chr14	92582467	92588153	-	NDUFB1	419	912.25	916.97	2188.47	UpLC	1185.5	1134.57	2707.8	UnReg	1003.75	1044.08	2491.83	1.24	1.14	0.31	0.19	519.34	303.36
NM_004546	chr7	140396480	140406446	+	NDUFB2	495	1294	1296.89	2619.98	UpLC	1713.5	1632	3296.96	UnReg	1414.5	1472.01	2973.75	1.26	1.14	0.33	0.18	676.98	353.77
NM_004701	chr15	59397283	59417244	+	CCNB2	1549	3073.75	3114.92	2010.92	UpLC	3677.75	3509.68	2265.77	UnReg	2832.75	2958.46	1909.92	1.13	0.95	0.17	-0.07	254.85	-101
NM_004760	chr7	43622691	43666978	+	STK17A	3933	1563.5	1538.11	391.08	UpLC	2201	2095.58	532.82	UnReg	1395.5	1459.7	371.14	1.36	0.95	0.45	-0.08	141.74	-19.94
NM_004818	chr12	49223538	49245957	-	DDX23	3267	7929	7992.41	2446.41	UpLC	9907.5	9550.82	2923.42	UnReg	8088.5	8437.44	2582.63	1.19	1.06	0.26	0.08	477.02	136.22
NM_004822	chr17	8924858	9147317	+	NTN1	5954	1697.25	1703.97	286.19	UpLC	2166.25	2084.73	350.14	UnReg	1628.75	1701.02	285.69	1.22	1	0.29	0	63.95	-0.5
NM_004831	chr19	16685717	16739015	-	MED26	3184	781	795.96	249.99	UpLC	1000.75	963.33	302.55	UnReg	850.25	887.45	278.72	1.21	1.11	0.28	0.16	52.57	28.74
NM_004857	chr14	64932216	64941221	+	AKAP5	6487	640.75	642.06	98.98	UpLC	850.25	818.23	126.13	UnReg	503	524.47	80.85	1.27	0.82	0.35	-0.29	27.16	-18.13
NM_004947	chr3	50712671	51421629	+	DOCK3	8755	1056.75	1043.61	119.2	UpLC	1472	1417.42	161.9	UnReg	1226.75	1281.32	146.35	1.36	1.23	0.44	0.3	42.7	27.15
NM_005065	chr14	81937890	82000205	-	SEL1L	7927	3350.75	3362.09	424.13	UpLC	4826.25	4623.44	583.25	UnReg	3291.5	3438.56	433.78	1.38	1.02	0.46	0.03	159.12	9.65
NM_005125	chr11	66360689	66373490	+	CCS	1032	449.5	433.68	420.23	UpLC	629.25	605.51	586.73	UnReg	425.75	443.5	429.75	1.4	1.02	0.48	0.03	166.5	9.52
NM_005146	chr11	65729159	65747607	+	SART1	3601	2828.5	2880.67	799.96	UpLC	3727.75	3596.33	998.7	UnReg	2639	2760.5	766.59	1.25	0.96	0.32	-0.06	198.74	-33.37
NM_005171	chr12	51157788	51214943	+	ATF1	2505	1312.5	1314.78	524.86	UpLC	1940	1841.39	735.09	UnReg	1457.5	1519.17	606.45	1.4	1.16	0.49	0.21	210.22	81.59
NM_005253	chr2	28615778	28637516	+	FOSL2	3991	228	220.97	55.37	UpLC	357	341.35	85.53	UnReg	239	251.43	63	1.54	1.14	0.63	0.19	30.16	7.63
NM_005461	chr20	39314487	39317880	-	MAFB	3393	215.25	228.27	67.28	UpLC	324.75	314.18	92.6	UnReg	266.25	277.83	81.88	1.38	1.22	0.46	0.28	25.32	14.6
NM_005465	chr1	243663020	244006584	-	AKT3	7082	3620.75	3656.84	516.36	UpLC	4278.75	4110.63	580.43	UnReg	3137	3278.63	462.95	1.12	0.9	0.17	-0.16	64.08	-53.41
NM_005513	chr3	120461557	120501916	+	GTF2E1	3033	896	904.34	298.17	UpLC	1151.25	1103.21	363.74	UnReg	722.5	751.07	247.63	1.22	0.83	0.29	-0.27	65.57	-50.54
NM_005559	chr18	6941742	7117813	-	LAMA1	9657	1545.75	1528.99	158.33	UpLC	2003	1923.94	199.23	UnReg	1293.5	1351.6	139.96	1.26	0.88	0.33	-0.18	40.9	-18.37
NM_005646	chr1	234527058	234614849	-	TARBP1	5130	5244.25	5311.25	1035.33	UpLC	6289.5	6038.3	1177.06	UnReg	4555	4763.76	928.61	1.14	0.9	0.19	-0.16	141.73	-106.72
NM_005707	chr15	65409716	65426174	-	PDCD7	2851	889.5	897.9	314.94	UpLC	1323.5	1277.85	448.21	UnReg	1038.5	1084.49	380.39	1.42	1.21	0.51	0.27	133.27	65.45
NM_005735	chr2	98272401	98280561	-	ACTR1B	2258	1579	1597.58	707.52	UpLC	2383.5	2295.46	1016.59	UnReg	1597.75	1664.95	737.35	1.44	1.04	0.52	0.06	309.07	29.83
NM_005907	chr6	119498365	119670931	-	MAN1A1	5027	5204.75	5251.27	1044.61	UpLC	6895.25	6599.68	1312.85	UnReg	4878.25	5098.43	1014.21	1.26	0.97	0.33	-0.04	268.23	-30.4
NM_005911	chr2	85766100	85772403	+	MAT2A	3006	10450	10625.4	3534.73	UpLC	12185.2	11689	3888.55	UnReg	9840	10264.7	3414.74	1.1	0.97	0.14	-0.05	353.81	-119.99
NM_005955	chr1	38275238	38325292	-	MTF1	7972	973.75	957.88	120.16	UpLC	1385.5	1331.39	167.01	UnReg	834.25	872.18	109.41	1.39	0.91	0.48	-0.14	46.85	-10.75
NM_006158	chr8	24808468	24814383	-	NEFL	3840	4051.25	4160.24	1083.4	UpLC	4941.75	4751.85	1237.46	UnReg	3888.75	4058.65	1056.94	1.14	0.98	0.19	-0.04	154.06	-26.46
NM_006208	chr6	132129155	132216295	+	ENPP1	7442	2487.5	2473.71	332.4	UpLC	3380.5	3240.47	435.43	UnReg	2209.75	2306.51	309.93	1.31	0.93	0.39	-0.1	103.03	-22.47
NM_006284	chr11	6632047	6633475	-	TAF10	817	2085.75	2082.48	2548.93	UpLC	2654.5	2544.78	3114.78	UnReg	2244.25	2343.74	2868.72	1.22	1.13	0.29	0.17	565.85	319.78
NM_006320	chr4	129190391	129209984	-	PGRMC2	3790	4721.5	4732.51	1248.68	UpLC	5650.25	5420.96	1430.33	UnReg	4738.25	4949.55	1305.95	1.15	1.05	0.2	0.06	181.65	57.27
NM_006404	chr20	33759739	33765165	+	PROCR	1484	698.25	714.68	481.59	UpLC	1011	966.92	651.56	UnReg	780.5	813.85	548.41	1.35	1.14	0.44	0.19	169.97	66.82
NM_006423	chr19	42460832	42463528	-	RABAC1	807	2834.5	2842.42	3522.2	UpLC	3442.75	3291.26	4078.39	UnReg	2409.5	2510.67	3111.12	1.16	0.88	0.21	-0.18	556.19	-411.09
NM_006699	chr1	117910084	118068320	+	MAN1A2	8590	5740.75	5749.26	669.3	UpLC	7551.75	7233.78	842.12	UnReg	6024.5	6291.39	732.41	1.26	1.09	0.33	0.13	172.82	63.11
NM_006734	chr6	143072603	143266338	-	HIVEP2	9724	1341.25	1304.01	134.1	UpLC	2102	2027.52	208.51	UnReg	1316	1374.33	141.33	1.55	1.05	0.64	0.08	74.4	7.23
NM_006809	chr20	43570770	43589114	-	TOMM34	2049	2377.5	2381.02	1162.04	UpLC	3037	2897.7	1414.2	UnReg	2060.5	2150.01	1049.3	1.22	0.9	0.28	-0.15	252.16	-112.74
NM_006822	chr17	80614942	80656598	-	RAB40B	1759	1244.75	1223.06	695.32	UpLC	1785.75	1709.36	971.78	UnReg	1264.75	1318.84	749.77	1.4	1.08	0.48	0.11	276.47	54.45
NM_006946	chr11	66452719	66488870	-	SPTBN2	10620	2615.5	2646.28	249.18	UpLC	3947.25	3800.01	357.82	UnReg	2395	2498.21	235.24	1.44	0.94	0.52	-0.08	108.64	-13.94
NM_007277	chr5	443333	467409	+	EXOC3	2762	1606.25	1612.6	583.85	UpLC	2054.25	1967.96	712.51	UnReg	1655.5	1730.91	626.69	1.22	1.07	0.29	0.1	128.66	42.84
NM_007361	chr14	52471519	52535946	-	NID2	5046	1622.25	1623.62	321.76	UpLC	2317.5	2240.63	444.04	UnReg	1618.75	1691.5	335.22	1.38	1.04	0.46	0.06	122.28	13.45
NM_012081	chr5	95220801	95297775	-	ELL2	6046	1591.5	1584.37	262.05	UpLC	2181	2082.01	344.36	UnReg	1376.75	1438.15	237.87	1.31	0.91	0.39	-0.14	82.31	-24.18
NM_012083	chr10	99092253	99094458	-	FRAT2	2205	1811.75	1843.3	835.96	UpLC	2692.75	2581.98	1170.97	UnReg	1987.25	2076.49	941.72	1.4	1.13	0.49	0.17	335	105.75
NM_012121	chr17	71279762	71308143	-	CDC42EP4	3101	1380.5	1411.51	455.18	UpLC	1793	1730.15	557.93	UnReg	1410.25	1472.41	474.82	1.23	1.04	0.29	0.06	102.75	19.64
NM_012194	chr11	33563876	33695646	+	KIAA1549L	11620	531.75	532.8	45.85	UpLC	741	710.99	61.19	UnReg	529.5	551.94	47.5	1.33	1.04	0.42	0.05	15.34	1.65
NM_012325	chr20	31407698	31438211	+	MAPRE1	2623	11493.2	11567.9	4410.19	UpLC	13095.5	12524.8	4774.97	UnReg	11815.5	12332.4	4701.64	1.08	1.07	0.11	0.09	364.78	291.45
NM_012334	chr5	16662015	16936385	-	MYO10	11430	2392.5	2445.89	213.99	UpLC	3040	2926.93	256.07	UnReg	2424.5	2531.25	221.46	1.2	1.03	0.26	0.05	42.09	7.47
NM_013233	chr2	168810529	169104105	-	STK39	3274	1856.25	1821.2	556.26	UpLC	2456.25	2359.34	720.63	UnReg	2060.25	2150.88	656.96	1.3	1.18	0.37	0.24	164.37	100.7
NM_013286	chr3	51428698	51435336	+	RBM15B	6638	3887.25	3886.93	585.56	UpLC	5029	4836.71	728.64	UnReg	3957.25	4128.16	621.9	1.24	1.06	0.32	0.09	143.08	36.34
NM_013382	chr14	77741298	77787225	-	POMT2	4874	1787.75	1802.47	369.81	UpLC	2238.25	2150.25	441.17	UnReg	1782	1861.07	381.84	1.19	1.03	0.25	0.05	71.35	12.02
NM_014028	chr6	108362612	108395941	-	OSTM1	4467	1847.75	1870.83	418.81	UpLC	2537.25	2427.34	543.39	UnReg	1703.25	1779.05	398.26	1.3	0.95	0.38	-0.07	124.58	-20.55
NM_014059	chr13	42031541	42045013	+	RGCC	1108	115.5	114.28	103.14	UpLC	181.25	173.47	156.57	UnReg	145.75	152.65	137.77	1.52	1.34	0.6	0.42	53.42	34.63
NM_014067	chr11	63766029	63933585	-	MACROD1	1257	988	979.99	779.63	UpLC	1314.75	1259.73	1002.17	UnReg	1019.5	1064.96	847.23	1.29	1.09	0.36	0.12	222.55	67.6
NM_014243	chr4	73146685	73434516	-	ADAMTS3	5822	745.75	729.91	125.37	UpLC	1001.5	962.19	165.27	UnReg	711.75	742.82	127.59	1.32	1.02	0.4	0.03	39.9	2.22
NM_014262	chr12	6937537	6949018	+	LEPREL2	2671	1998	2027.23	758.98	UpLC	2867.25	2740.51	1026.03	UnReg	1944.5	2027.87	759.22	1.35	1	0.43	0	267.05	0.24
NM_014330	chr19	49375648	49379319	+	PPP1R15A	2383	846.5	885.93	371.77	UpLC	1206.25	1149.62	482.43	UnReg	1001.75	1047.3	439.49	1.3	1.18	0.38	0.24	110.65	67.72
NM_014344	chr11	35639734	35642421	+	FJX1	2687	2112.75	2141.19	796.87	UpLC	3189.25	3052.58	1136.06	UnReg	2001.75	2087.49	776.89	1.43	0.97	0.51	-0.04	339.18	-19.99
NM_014367	chr3	122103022	122128961	+	FAM162A	838	2405.25	2425.15	2893.97	UpLC	3656.5	3468.47	4138.98	UnReg	2395.25	2497.09	2979.82	1.43	1.03	0.52	0.04	1245.01	85.85
NM_014372	chr1	51701944	51739119	+	RNF11	3074	3312.25	3327.41	1082.44	UpLC	4428	4249.7	1382.47	UnReg	3383	3532.48	1149.15	1.28	1.06	0.35	0.09	300.03	66.71
NM_014415	chr3	101368282	101395988	-	ZBTB11	5119	2511.5	2519.53	492.19	UpLC	3008.25	2882.02	563	UnReg	2212.5	2309.88	451.24	1.14	0.92	0.19	-0.13	70.81	-40.96
NM_014550	chr22	37886399	37915210	-	CARD10	3899	649.75	661	169.53	UpLC	826.5	794.23	203.7	UnReg	656	684.33	175.51	1.2	1.04	0.26	0.05	34.17	5.98
NM_014607	chr2	136499188	136542633	+	UBXN4	4014	5398.25	5451.43	1358.1	UpLC	6369.5	6088.5	1516.82	UnReg	5510.75	5754.51	1433.61	1.12	1.06	0.16	0.08	158.71	75.51
NM_014616	chr3	182511290	182639421	+	ATP11B	7320	3055.75	3078.53	420.56	UpLC	3703.75	3541.33	483.79	UnReg	2829.25	2951.14	403.16	1.15	0.96	0.2	-0.06	63.22	-17.4
NM_014640	chr2	219575567	219620138	+	TTLL4	4996	3359	3400.99	680.74	UpLC	4096.25	3950.33	790.7	UnReg	3092.25	3229.25	646.37	1.16	0.95	0.22	-0.07	109.96	-34.38
NM_014681	chr19	47852537	47885961	+	DHX34	4372	2639.25	2634.36	602.55	UpLC	3280	3163.97	723.69	UnReg	2628.25	2745.17	627.9	1.2	1.04	0.26	0.06	121.14	25.35
NM_014820	chr3	100082302	100120242	-	TOMM70A	4381	7068.25	7191.43	1641.5	UpLC	8298	7945.5	1813.63	UnReg	6974	7282.54	1662.3	1.1	1.01	0.14	0.02	172.12	20.8
NM_014824	chr11	72547789	72853143	-	FCHSD2	4490	1990.75	2022.99	450.55	UpLC	2629.25	2540.66	565.85	UnReg	1710.25	1787.09	398.02	1.26	0.88	0.33	-0.18	115.29	-52.54
NM_014844	chr14	102829299	102968818	+	TECPR2	8737	464	461.54	52.83	UpLC	658.75	639.57	73.2	UnReg	451.75	472.74	54.11	1.39	1.02	0.47	0.03	20.38	1.28
NM_014855	chr7	4815261	4834026	+	AP5Z1	5519	881.75	898.31	162.77	UpLC	1129.75	1078.33	195.39	UnReg	820.75	854.64	154.85	1.2	0.95	0.26	-0.07	32.62	-7.91
NM_014876	chr22	39081547	39096459	-	JOSD1	3435	2514.5	2536.03	738.29	UpLC	3313.5	3175.62	924.49	UnReg	2700.25	2821.56	821.42	1.25	1.11	0.32	0.15	186.2	83.13
NM_014883	chr4	89647104	89978346	-	FAM13A	5882	491	501.87	85.32	UpLC	662	632.73	107.57	UnReg	573.75	597.43	101.57	1.26	1.19	0.33	0.25	22.25	16.25
NM_015032	chr13	33160563	33352158	+	PDS5B	7498	3559.75	3530.71	470.89	UpLC	4304	4144.84	552.79	UnReg	3636.5	3798.24	506.57	1.17	1.08	0.23	0.11	81.91	35.68
NM_015073	chr19	38397860	38699012	+	SIPA1L3	7994	1243	1205.27	150.77	UpLC	1636.75	1579.64	197.6	UnReg	1333.5	1392.51	174.19	1.31	1.16	0.39	0.21	46.83	23.42
NM_015124	chr22	47022657	47075688	+	GRAMD4	4490	1229.25	1261.55	280.97	UpLC	1598.25	1535.93	342.08	UnReg	1346.5	1406.74	313.31	1.22	1.12	0.28	0.16	61.11	32.34
NM_015138	chr15	41709301	41775761	+	RTF1	5021	3944.25	4048	806.21	UpLC	5036.5	4837.78	963.51	UnReg	3577.5	3739.09	744.69	1.2	0.92	0.26	-0.11	157.29	-61.52
NM_015323	chr6	96969701	97003151	+	UFL1	4205	1966	2017.86	479.87	UpLC	2444	2335.69	555.45	UnReg	1878.75	1958.25	465.7	1.16	0.97	0.21	-0.04	75.58	-14.18
NM_015325	chr5	5422785	5490347	+	ICE1	7948	4828	4857.8	611.2	UpLC	6277	6029.37	758.6	UnReg	4874.25	5090	640.41	1.24	1.05	0.31	0.07	147.4	29.22
NM_015421	chr16	8889036	8891505	-	TMEM186	1448	454.25	470.99	325.27	UpLC	674.25	646.64	446.58	UnReg	518.5	541.62	374.05	1.37	1.15	0.46	0.2	121.31	48.78
NM_015470	chr2	73300509	73340146	-	RAB11FIP5	4342	1575.25	1585.12	365.07	UpLC	2125	2053.97	473.05	UnReg	1358.25	1418.9	326.78	1.3	0.9	0.37	-0.16	107.98	-38.28
NM_015888	chr1	60280532	60342050	+	HOOK1	5857	5784	5786.7	988	UpLC	7184.5	6933.48	1183.79	UnReg	5205.75	5439.01	928.63	1.2	0.94	0.26	-0.09	195.8	-59.36
NM_015891	chr6	110501623	110553422	+	CDC40	3852	3117.25	3180.91	825.78	UpLC	3764	3590.68	932.16	UnReg	2933.5	3066.98	796.2	1.13	0.96	0.17	-0.05	106.38	-29.58
NM_015934	chr2	203130514	203168384	+	NOP58	2041	9223.5	9402.9	4607.01	UpLC	11760.2	11219.4	5497.02	UnReg	9007.75	9406.97	4609	1.19	1	0.25	0	890.01	1.99
NM_015938	chr3	160939098	160969795	+	NMD3	2749	1493.75	1524.21	554.46	UpLC	2209	2094.4	761.88	UnReg	1599	1668.21	606.84	1.37	1.09	0.46	0.13	207.42	52.38
NM_015995	chr15	31619057	31670102	+	KLF13	6825	1579	1575.76	230.88	UpLC	1979.75	1904.72	279.08	UnReg	1487.25	1555.04	227.84	1.21	0.99	0.27	-0.02	48.2	-3.04
NM_016072	chr12	21654698	21671337	+	GOLT1B	3272	2393	2409.48	736.39	UpLC	3336.75	3152.06	963.34	UnReg	2397	2501.5	764.52	1.31	1.04	0.39	0.05	226.95	28.12
NM_016125	chr17	58029722	58042117	-	RNFT1	2016	569.25	575.51	285.47	UpLC	733.25	699.88	347.16	UnReg	588.25	614.07	304.6	1.22	1.07	0.28	0.09	61.69	19.13
NM_016217	chr6	139456248	139501946	+	HECA	5621	2109	2101.38	373.84	UpLC	2820.5	2725.81	484.93	UnReg	1929	2014.52	358.39	1.3	0.96	0.38	-0.06	111.09	-15.45
NM_016305	chr3	42632297	42636490	+	SS18L2	931	1113.75	1123.38	1206.64	UpLC	1440.75	1373.99	1475.82	UnReg	1089.75	1139.39	1223.84	1.22	1.01	0.29	0.02	269.19	17.2
NM_016323	chr4	89378267	89427319	+	HERC5	3518	908.5	931.89	264.89	UpLC	1250.75	1206.03	342.82	UnReg	998.75	1044.92	297.02	1.29	1.12	0.37	0.17	77.93	32.13
NM_016399	chr12	120881763	120884215	-	TRIAP1	1182	3223.25	3197.94	2705.53	UpLC	3789.75	3621.78	3064.11	UnReg	3324.75	3468.4	2934.35	1.13	1.08	0.18	0.12	358.58	228.82
NM_016486	chr1	46153846	46160108	+	TMEM69	1471	1058.25	1057.66	719.01	UpLC	1515	1443.38	981.22	UnReg	1049.25	1094.91	744.33	1.36	1.04	0.45	0.05	262.21	25.33
NM_016626	chr18	48700919	48724051	-	MEX3C	4142	1556	1529.06	369.16	UpLC	1999.75	1926.2	465.04	UnReg	1333.25	1396.81	337.23	1.26	0.91	0.33	-0.13	95.88	-31.93
NM_017423	chr4	174089903	174245118	+	GALNT7	4307	2626.75	2631.75	611.04	UpLC	3872.5	3713.98	862.31	UnReg	2840	2965.52	688.54	1.41	1.13	0.5	0.17	251.27	77.5
NM_017709	chr1	118148603	118171011	+	FAM46C	5720	346.75	334.68	58.51	UpLC	508	492.23	86.05	UnReg	292.75	305.66	53.44	1.47	0.91	0.56	-0.13	27.54	-5.07
NM_017736	chr16	20744988	20753199	-	THUMPD1	4503	168.5	171.69	38.13	UpLC	266.25	257.76	57.24	UnReg	175.25	182.05	40.43	1.5	1.06	0.59	0.08	19.12	2.3
NM_017907	chr11	71808337	71814433	-	LAMTOR1	1179	1934	1959.84	1662.29	UpLC	2461	2349.12	1992.47	UnReg	1849.5	1928.03	1635.31	1.2	0.98	0.26	-0.02	330.18	-26.98
NM_018036	chr14	96747594	96829678	-	ATG2B	13215	2855.75	2777.9	210.21	UpLC	3522.5	3381.3	255.87	UnReg	2518.5	2630.03	199.02	1.22	0.95	0.28	-0.08	45.66	-11.19
NM_018129	chr17	46018888	46026674	+	PNPO	3465	1919.5	1923.77	555.2	UpLC	2422	2322.73	670.34	UnReg	2003	2091.27	603.54	1.21	1.09	0.27	0.12	115.14	48.34
NM_018180	chr10	127524908	127569884	-	DHX32	3070	1376.25	1395.27	454.49	UpLC	1677.75	1607.77	523.7	UnReg	1325.75	1384.09	450.84	1.15	0.99	0.2	-0.01	69.22	-3.64
NM_018227	chr4	68481478	68566889	-	UBA6	6447	5099	5102.08	791.39	UpLC	5893.75	5640.14	874.85	UnReg	5136.5	5368.67	832.74	1.11	1.05	0.14	0.07	83.46	41.35
NM_018328	chr2	148778579	149271044	+	MBD5	6016	475	463.12	76.98	UpLC	633	609.22	101.27	UnReg	478.75	499.08	82.96	1.32	1.08	0.4	0.11	24.29	5.98
NM_018593	chr6	111408780	111544606	+	SLC16A10	2891	1315	1292.58	447.11	UpLC	1720	1651.92	571.4	UnReg	1511.5	1577.3	545.59	1.28	1.22	0.35	0.29	124.3	98.48
NM_018648	chr15	34633916	34635362	-	NOP10	535	1669	1670.82	3123.03	UpLC	2022	1929.71	3606.94	UnReg	1764.75	1840.32	3439.85	1.15	1.1	0.21	0.14	483.91	316.82
NM_018842	chr7	97920961	98030427	-	BAIAP2L1	3670	2182.5	2166.74	590.39	UpLC	2660.5	2561.35	697.92	UnReg	1933.75	2020.68	550.59	1.18	0.93	0.24	-0.1	107.52	-39.8
NM_019015	chr7	150929574	150935913	+	CHPF2	3988	791	798.29	200.17	UpLC	1007.5	968.87	242.95	UnReg	718.5	748.68	187.73	1.21	0.94	0.28	-0.09	42.77	-12.44
NM_019018	chr5	14581890	14616287	+	FAM105A	7048	659.75	664.92	94.34	UpLC	906.25	865.33	122.78	UnReg	713	743.17	105.44	1.3	1.12	0.38	0.16	28.43	11.1
NM_019593	chr20	5525079	5591672	-	GPCPD1	5459	1354.5	1333.93	244.35	UpLC	1696.25	1620.98	296.94	UnReg	1204.75	1258.69	230.57	1.22	0.94	0.28	-0.08	52.58	-13.78
NM_020122	chr2	85198230	85286595	+	KCMF1	7553	2098.75	2101.26	278.2	UpLC	2493.25	2392.39	316.75	UnReg	2197.75	2295.18	303.88	1.14	1.09	0.19	0.13	38.55	25.67
NM_020123	chr10	98277866	98346809	-	TM9SF3	6140	11190.8	11244.9	1831.42	UpLC	13693.5	13107.6	2134.79	UnReg	11399.2	11901.1	1938.28	1.17	1.06	0.22	0.08	303.37	106.86
NM_020133	chr6	161551056	161695107	-	AGPAT4	7879	1868.75	1894.09	240.4	UpLC	2277	2186.89	277.56	UnReg	1747.5	1822.75	231.34	1.15	0.96	0.21	-0.06	37.16	-9.05
NM_020184	chr2	97426638	97477628	+	CNNM4	4800	1086.5	1065.5	221.98	UpLC	1693.75	1632.91	340.19	UnReg	1117	1163.08	242.31	1.53	1.09	0.62	0.13	118.21	20.33
NM_020186	chr7	96745904	96811075	+	ACN9	2057	832	844.23	410.42	UpLC	1144.25	1086.64	528.27	UnReg	937.75	976.6	474.77	1.29	1.16	0.36	0.21	117.85	64.35
NM_020453	chr4	47487409	47595503	+	ATP10D	6550	671	666.34	101.73	UpLC	912.25	874.08	133.45	UnReg	680.75	711.7	108.66	1.31	1.07	0.39	0.1	31.72	6.93
NM_020474	chr18	33234532	33291798	+	GALNT1	3838	6216	6310.93	1644.33	UpLC	7684.5	7337.18	1911.72	UnReg	5418.75	5662.05	1475.26	1.16	0.9	0.22	-0.16	267.39	-169.07
NM_020531	chr20	24943579	24973425	-	APMAP	2221	4563.25	4593.28	2068.11	UpLC	5541.75	5320.03	2395.33	UnReg	4597	4800.44	2161.39	1.16	1.05	0.21	0.06	327.22	93.28
NM_020651	chr2	64319785	64371605	-	PELI1	3767	1378.5	1371.91	364.19	UpLC	1858.75	1777.29	471.81	UnReg	1208	1263.35	335.37	1.3	0.92	0.37	-0.12	107.61	-28.82
NM_020666	chr5	178029664	178054054	-	CLK4	2507	638.5	638.06	254.51	UpLC	847.75	805.68	321.37	UnReg	584.75	610.38	243.47	1.26	0.96	0.34	-0.06	66.86	-11.04
NM_020715	chr14	68000007	68056255	+	PLEKHH1	6540	1001.25	1003.91	153.5	UpLC	1437	1389.96	212.53	UnReg	1115	1166.41	178.35	1.38	1.16	0.47	0.22	59.03	24.85
NM_020759	chr15	42867856	43013196	+	STARD9	15584	650.25	647.36	41.54	UpLC	846.25	810.3	52	UnReg	628.75	654.89	42.02	1.25	1.01	0.32	0.02	10.46	0.48
NM_020770	chr1	151483861	151511167	+	CGN	5101	1608.75	1597.64	313.2	UpLC	2524	2427.53	475.89	UnReg	1680.5	1758.06	344.65	1.52	1.1	0.6	0.14	162.69	31.45
NM_020774	chr18	19321289	19450918	+	MIB1	9567	8903	8940.62	934.53	UpLC	10572.8	10169.1	1062.94	UnReg	9195	9608.35	1004.32	1.14	1.07	0.19	0.1	128.41	69.8
NM_020820	chr20	47240792	47444420	-	PREX1	6633	295.75	316.07	47.65	UpLC	463	442.81	66.76	UnReg	278.25	290.62	43.81	1.4	0.92	0.49	-0.12	19.11	-3.84
NM_020861	chr6	151685249	151712835	-	ZBTB2	3244	1808.25	1818.78	560.66	UpLC	2272.75	2183.49	673.09	UnReg	1596	1667.5	514.03	1.2	0.92	0.26	-0.13	112.43	-46.64
NM_020862	chr19	39797456	39805976	-	LRFN1	3132	1515.75	1527.63	487.75	UpLC	1923.5	1851.82	591.26	UnReg	1681	1752.75	559.63	1.21	1.15	0.28	0.2	103.51	71.88
NM_020883	chr1	45482075	45672250	-	ZSWIM5	5836	632.75	631.1	108.14	UpLC	865.25	836.45	143.33	UnReg	547	569.74	97.62	1.33	0.9	0.41	-0.15	35.19	-10.51
NM_021033	chr13	98086474	98120252	+	RAP2A	4358	3365	3387.55	777.32	UpLC	4109.5	3944.49	905.11	UnReg	3163.5	3300.73	757.4	1.16	0.97	0.22	-0.04	127.8	-19.92
NM_021177	chr6	31765168	31774761	-	LSM2	5280	2118.25	2129.37	403.29	UpLC	2623.5	2503.51	474.15	UnReg	2226.5	2325.17	440.37	1.18	1.09	0.23	0.13	70.86	37.08
NM_021727	chr11	61640994	61659017	-	FADS3	1793	350.25	365.07	203.61	UpLC	526.5	501.47	279.68	UnReg	329.75	343.45	191.55	1.37	0.94	0.46	-0.09	76.07	-12.06
NM_021954	chr13	20712394	20735183	-	GJA3	5205	655.25	654.04	125.66	UpLC	842.5	811.72	155.95	UnReg	574.25	600.97	115.46	1.24	0.92	0.31	-0.12	30.29	-10.2
NM_021999	chr13	48807273	48836232	+	ITM2B	1896	6775.75	6875.74	3626.45	UpLC	8124.5	7785.61	4106.34	UnReg	5862	6121.18	3228.47	1.13	0.89	0.18	-0.17	479.89	-397.97
NM_022338	chr11	68028802	68039469	-	C11orf24	2102	788.75	799.86	380.52	UpLC	1027.75	990.63	471.28	UnReg	769.75	802.91	381.97	1.24	1	0.31	0.01	90.75	1.45
NM_022574	chr7	100277129	100286870	-	GIGYF1	6531	2847.75	2829.96	433.31	UpLC	3899.25	3759.89	575.7	UnReg	3255.5	3389.84	519.04	1.33	1.2	0.41	0.26	142.39	85.73
NM_023016	chr2	110371910	110376564	+	SOWAHC	4654	549.5	557.65	119.82	UpLC	704.75	676.51	145.36	UnReg	579.5	606.88	130.4	1.21	1.09	0.28	0.12	25.54	10.58
NM_024509	chr19	36428021	36436097	+	LRFN3	2515	486.5	485.14	192.9	UpLC	678	652.99	259.64	UnReg	450.5	469.44	186.66	1.35	0.97	0.43	-0.05	66.74	-6.24
NM_024516	chr16	29827527	29833816	+	PAGR1	3825	4297	4346.13	1136.24	UpLC	5630.25	5408.03	1413.86	UnReg	4489.75	4686.98	1225.36	1.24	1.08	0.32	0.11	277.62	89.11
NM_024546	chr13	79188420	79233314	-	RNF219	3534	1996.75	1963.94	555.73	UpLC	2865	2739.67	775.23	UnReg	1677.75	1750.24	495.26	1.39	0.89	0.48	-0.17	219.51	-60.47
NM_024562	chr16	68877508	69119085	+	TANGO6	4818	1227.5	1259.34	261.38	UpLC	1880	1807.01	375.05	UnReg	1303.5	1363.49	283	1.43	1.08	0.52	0.11	113.67	21.62
NM_024641	chr6	96025372	96057328	+	MANEA	4616	2012	2004.84	434.32	UpLC	2638.5	2520.38	546.01	UnReg	1933.75	2022.03	438.05	1.26	1.01	0.33	0.01	111.69	3.73
NM_024675	chr16	23614482	23652678	-	PALB2	4058	902.5	908.37	223.85	UpLC	1188.5	1136.43	280.05	UnReg	862	899.59	221.68	1.25	0.99	0.32	-0.01	56.2	-2.16
NM_024870	chr8	68864602	69143897	+	PREX2	10756	298	293.45	27.28	UpLC	460.5	442.23	41.12	UnReg	280.5	293.53	27.29	1.51	1	0.59	0	13.83	0.01
NM_030636	chr7	36192835	36341152	+	EEPD1	4687	429.75	445.68	95.09	UpLC	587	564.27	120.39	UnReg	363.5	380.66	81.22	1.27	0.85	0.34	-0.23	25.3	-13.87
NM_030755	chr14	51706885	51724372	+	TMX1	4103	7105	7216.78	1758.9	UpLC	8755.75	8353.91	2036.05	UnReg	6534	6814.89	1660.95	1.16	0.94	0.21	-0.08	277.15	-97.95
NM_031296	chr4	140374960	140397069	+	RAB33B	3868	711.5	725.4	187.54	UpLC	979	934.36	241.56	UnReg	717.5	751.08	194.18	1.29	1.04	0.37	0.05	54.02	6.64
NM_031484	chr10	99473464	99477909	+	MARVELD1	3237	1594.75	1586	489.96	UpLC	2094.75	2017.93	623.4	UnReg	1377	1436.65	443.82	1.27	0.91	0.35	-0.14	133.44	-46.14
NM_031885	chr16	56518258	56554008	-	BBS2	2814	1402.5	1422.43	505.48	UpLC	1820	1749.75	621.8	UnReg	1474	1538	546.55	1.23	1.08	0.3	0.11	116.32	41.07
NM_031921	chr1	1407163	1431582	+	ATAD3B	2464	214	207.3	84.13	UpLC	342.75	329.12	133.57	UnReg	191.25	199.16	80.83	1.59	0.96	0.67	-0.06	49.44	-3.3
NM_032016	chr7	38217807	38270272	+	STARD3NL	1744	2166.25	2170.68	1244.65	UpLC	2723	2590.15	1485.18	UnReg	1882.5	1964.9	1126.66	1.19	0.91	0.25	-0.14	240.52	-117.99
NM_032242	chr3	126707436	126756235	+	PLXNA1	9066	4557.75	4621.21	509.73	UpLC	6007.25	5776.91	637.21	UnReg	4402.5	4595.67	506.91	1.25	0.99	0.32	-0.01	127.48	-2.82
NM_032316	chr3	49459765	49466757	-	NICN1	3227	352.75	343.34	106.4	UpLC	513	492.03	152.47	UnReg	335.5	349.77	108.39	1.43	1.02	0.52	0.03	46.08	1.99
NM_032476	chr21	35445822	35515334	+	MRPS6	990	1074.75	1078.72	1089.62	UpLC	1408.75	1345.71	1359.3	UnReg	1147.5	1198.83	1210.94	1.25	1.11	0.32	0.15	269.68	121.32
NM_032490	chr14	93669236	93673459	-	C14orf142	1176	342.25	348.88	296.67	UpLC	513.5	488.72	415.58	UnReg	377.25	393.97	335.01	1.4	1.13	0.49	0.18	118.91	38.34
NM_032779	chr2	74699958	74710357	-	CCDC142	4339	1154	1156.73	266.59	UpLC	1472.75	1416.75	326.52	UnReg	1100	1147.41	264.44	1.22	0.99	0.29	-0.01	59.93	-2.15
NM_032790	chr12	122064454	122079946	+	ORAI1	1502	986.25	990.13	659.21	UpLC	1258	1204.41	801.87	UnReg	1150.25	1200.66	799.38	1.22	1.21	0.28	0.28	142.67	140.17
NM_032839	chr3	122513900	122599986	+	DIRC2	3337	600.5	612.63	183.59	UpLC	911.25	874.1	261.94	UnReg	588.75	615.83	184.55	1.43	1.01	0.51	0.01	78.35	0.96
NM_033271	chr14	105714878	105717430	+	BTBD6	1987	2060.5	2051.98	1032.7	UpLC	2665.25	2556.95	1286.84	UnReg	1785.5	1862.94	937.56	1.25	0.91	0.32	-0.14	254.14	-95.14
NM_052885	chr12	40148822	40499661	-	SLC2A13	7003	988	996.49	142.3	UpLC	1527.5	1466.98	209.48	UnReg	953.75	996.13	142.24	1.47	1	0.56	0	67.18	-0.05
NM_052897	chr12	57916658	57923931	+	MBD6	4150	1227	1194.65	287.87	UpLC	1913.75	1849.76	445.72	UnReg	1277.25	1334.2	321.49	1.55	1.12	0.63	0.16	157.86	33.63
NM_052925	chr19	54960339	54973226	+	LENG8	3725	2170.75	2111.67	566.89	UpLC	2711.25	2602.66	698.7	UnReg	2605	2711.31	727.87	1.23	1.28	0.3	0.36	131.81	160.98
NM_080627	chr20	35412177	35492087	-	SOGA1	14369	600.75	593.3	41.29	UpLC	906.25	875.39	60.92	UnReg	707	738.02	51.36	1.48	1.24	0.56	0.31	19.63	10.07
NM_080725	chr20	627267	634014	-	SRXN1	2689	2697.25	2744.12	1020.5	UpLC	4107.75	3949.61	1468.8	UnReg	2854.5	2984.17	1109.77	1.44	1.09	0.53	0.12	448.3	89.27
NM_080836	chr20	2082527	2129198	+	STK35	6411	2451.5	2464.46	384.41	UpLC	2965.75	2860.13	446.13	UnReg	2566.5	2677.39	417.62	1.16	1.09	0.21	0.12	61.72	33.21
NM_138288	chr14	34902143	34931468	-	SPTSSA	2534	2566.25	2580.23	1018.24	UpLC	3813.5	3636.72	1435.17	UnReg	2620.25	2734.98	1079.31	1.41	1.06	0.5	0.08	416.92	61.07
NM_138408	chr6	111279762	111289091	+	GTF3C6	950	2923.5	2942.5	3097.37	UpLC	3865.5	3702.66	3897.54	UnReg	3053	3184.12	3351.7	1.26	1.08	0.33	0.11	800.17	254.33
NM_138571	chr6	126277860	126301389	+	HINT3	3379	3081	3134.35	927.6	UpLC	4635.75	4435.7	1312.73	UnReg	2737.5	2855.21	844.99	1.42	0.91	0.5	-0.13	385.13	-82.61
NM_138771	chr7	23636997	23684327	+	CCDC126	2473	513.25	518.11	209.51	UpLC	693	659.85	266.82	UnReg	528.25	551.69	223.08	1.27	1.06	0.35	0.09	57.31	13.58
NM_139169	chr10	116697951	116737439	+	TRUB1	3412	3472.25	3523.5	1032.68	UpLC	4475.25	4254.3	1246.87	UnReg	2929.5	3056.31	895.75	1.21	0.87	0.27	-0.21	214.19	-136.93
NM_144982	chr12	72003378	72057749	-	ZFC3H1	7158	3175.5	3184.23	444.85	UpLC	3903.5	3746.97	523.47	UnReg	2977.25	3104.77	433.75	1.18	0.98	0.23	-0.04	78.62	-11.1
NM_145167	chr1	159997461	160001783	-	PIGM	4322	1535	1528.99	353.77	UpLC	2093.75	2007.67	464.52	UnReg	1635.25	1707.75	395.13	1.31	1.12	0.39	0.16	110.76	41.36
NM_145648	chr12	129277738	129308541	-	SLC15A4	2789	1268.25	1245.61	446.62	UpLC	1578.5	1511.58	541.98	UnReg	1268.25	1325.05	475.1	1.21	1.06	0.28	0.09	95.36	28.48
NM_147156	chr10	52065344	52383737	-	SGMS1	3753	937	941.9	250.97	UpLC	1233.5	1173.1	312.58	UnReg	962	1005.29	267.86	1.25	1.07	0.32	0.09	61.6	16.89
NM_152309	chr10	98353068	98480279	-	PIK3AP1	4811	437.75	435.64	90.55	UpLC	655.75	627.99	130.53	UnReg	508.5	532.67	110.72	1.44	1.22	0.53	0.29	39.98	20.17
NM_152335	chr15	76352298	76497304	+	C15orf27	2399	239.25	241.72	100.76	UpLC	343.75	326.9	136.27	UnReg	200.75	209.98	87.53	1.35	0.87	0.44	-0.2	35.51	-13.23
NM_152540	chr4	53739150	54232242	-	SCFD2	3174	1178.25	1192.63	375.75	UpLC	1511.25	1451.39	457.28	UnReg	1313.75	1371.44	432.08	1.22	1.15	0.28	0.2	81.53	56.33
NM_152667	chr20	25593572	25604648	-	NANP	3799	965.5	974.65	256.55	UpLC	1486.5	1416.77	372.93	UnReg	1096.25	1143.06	300.88	1.45	1.17	0.54	0.23	116.38	44.33
NM_152721	chr18	67068283	67516322	+	DOK6	8896	247	248.73	27.96	UpLC	344.75	330.17	37.11	UnReg	276.5	287.95	32.37	1.33	1.16	0.41	0.21	9.15	4.41
NM_170606	chr7	151832009	152133090	-	KMT2C	16862	5405.75	5231.72	310.27	UpLC	7444.5	7183.55	426.02	UnReg	5362	5606.54	332.5	1.37	1.07	0.46	0.1	115.75	22.23
NM_173582	chr11	74041356	74109510	-	PGM2L1	8513	851.25	871.32	102.35	UpLC	1207.25	1157.48	135.97	UnReg	922.25	965.72	113.44	1.33	1.11	0.41	0.15	33.62	11.09
NM_173593	chr12	569542	671058	+	B4GALNT3	3438	1070.25	1087.32	316.26	UpLC	1392.75	1343.35	390.73	UnReg	1160.5	1210.77	352.17	1.24	1.11	0.31	0.16	74.47	35.91
NM_173664	chr5	175792501	175800503	+	ARL10	2436	412.75	398.07	163.41	UpLC	598.75	572.89	235.18	UnReg	392	407.43	167.25	1.44	1.02	0.53	0.03	71.77	3.84
NM_175856	chr5	129240522	129522327	+	CHSY3	3492	266.5	274.79	78.69	UpLC	382	364.69	104.44	UnReg	334	348.21	99.72	1.33	1.27	0.41	0.34	25.74	21.02
NM_178537	chr11	369794	382117	+	B4GALNT4	3454	961	979.86	283.69	UpLC	1449.75	1393.24	403.37	UnReg	945.75	987.11	285.79	1.42	1.01	0.51	0.01	119.68	2.1
NM_178820	chr19	39514662	39523236	-	FBXO27	2360	252.25	253.42	107.38	UpLC	388.25	374.97	158.88	UnReg	293.5	307.8	130.42	1.48	1.21	0.57	0.28	51.5	23.04
NM_180989	chr13	95254103	95286899	+	GPR180	8875	6312.25	6247.16	703.9	UpLC	8596.75	8176.38	921.28	UnReg	5588.75	5829.06	656.8	1.31	0.93	0.39	-0.1	217.38	-47.11
NM_181715	chr1	153920147	153931132	-	CRTC2	2678	2280.5	2298.54	858.3	UpLC	2769.25	2663.94	994.75	UnReg	2444.25	2554.16	953.76	1.16	1.11	0.21	0.15	136.44	95.45
NM_181842	chr6	31867393	31869769	-	ZBTB12	9327	537.5	554.71	59.47	UpLC	820.5	790.08	84.71	UnReg	657.5	689.05	73.88	1.42	1.24	0.51	0.31	25.24	14.4
NM_182569	chr17	57297827	57353330	+	GDPD1	3284	162.75	160.63	48.91	UpLC	247.5	238.7	72.69	UnReg	155	161.54	49.19	1.49	1.01	0.57	0.01	23.77	0.28
NM_194285	chr11	18627947	18656020	-	SPTY2D1	5734	2024.25	2048.45	357.25	UpLC	2919.5	2789.92	486.56	UnReg	2050.5	2142.57	373.66	1.36	1.05	0.45	0.06	129.31	16.41
NM_194449	chr18	60382671	60647676	+	PHLPP1	6411	1247	1217.69	189.94	UpLC	1595	1539.68	240.16	UnReg	1201.25	1256.02	195.92	1.26	1.03	0.34	0.04	50.22	5.98
NM_198182	chr2	10091791	10142412	+	GRHL1	3605	353	346.45	96.1	UpLC	487.75	469.46	130.23	UnReg	395.5	412.77	114.5	1.36	1.19	0.44	0.25	34.12	18.4
NM_198449	chr5	49692030	49737234	-	EMB	4309	2951.75	2993.51	694.71	UpLC	4623.75	4409.31	1023.28	UnReg	2780.5	2900.5	673.13	1.47	0.97	0.56	-0.05	328.57	-21.59
NM_198467	chr7	77325742	77409120	+	RSBN1L	3220	1320.25	1299	403.42	UpLC	1863.25	1784.91	554.32	UnReg	1304.75	1363.57	423.47	1.37	1.05	0.46	0.07	150.9	20.05
NM_198508	chr7	139138087	139168457	-	KLRG2	2194	634.75	655.28	298.67	UpLC	910.25	872.29	397.58	UnReg	730.5	763.03	347.78	1.33	1.16	0.41	0.22	98.91	49.11
NM_198526	chr15	90544722	90625432	+	ZNF710	4518	923.5	942.52	208.62	UpLC	1323.25	1276.65	282.57	UnReg	978	1022.23	226.26	1.35	1.08	0.44	0.12	73.95	17.64
NM_198557	chr2	152104727	152118389	-	RBM43	3914	139.25	134.79	34.44	UpLC	211.5	203.32	51.95	UnReg	193.25	201.86	51.57	1.51	1.5	0.59	0.58	17.51	17.14
NM_199069	chr3	49059073	49060926	+	NDUFAF3	1380	232.25	235.85	170.91	UpLC	333.75	321.96	233.31	UnReg	263.75	274.07	198.6	1.37	1.16	0.45	0.22	62.4	27.7
NM_199141	chr19	10982252	11033448	+	CARM1	2968	6206.25	6197.34	2088.05	UpLC	7766.75	7463.66	2514.71	UnReg	6268.25	6541.65	2204.06	1.2	1.06	0.27	0.08	426.66	116.01
NM_201269	chr1	91380856	91487812	-	ZNF644	5765	3119	3112.29	539.86	UpLC	3924	3761.17	652.41	UnReg	3022.5	3153.05	546.93	1.21	1.01	0.27	0.02	112.55	7.07
NM_206943	chr2	33172368	33624575	+	LTBP1	6152	207	205.15	33.35	UpLC	305	294.23	47.83	UnReg	217.5	226.96	36.89	1.43	1.11	0.52	0.15	14.48	3.54
NM_207370	chr1	6307405	6321035	-	GPR153	4082	262.25	264.26	64.74	UpLC	409.75	390.25	95.6	UnReg	282.5	295.07	72.29	1.48	1.12	0.56	0.16	30.87	7.55
NR_002451	chr4	419223	467998	-	ABCA11P	1895	228.75	227.13	119.86	UpLC	343.75	329.32	173.78	UnReg	284.25	297.72	157.11	1.45	1.31	0.54	0.39	53.93	37.25
NR_003572	chr8	158344	182318	-	RPL23AP53	5788	377.5	390.45	67.46	UpLC	532	507.22	87.63	UnReg	385	401.14	69.31	1.3	1.03	0.38	0.04	20.18	1.85
NR_003713	chr5	1597671	1634120	-	LOC728613	2576	219	217.81	84.55	UpLC	338.25	325.29	126.28	UnReg	277.25	288.35	111.94	1.49	1.32	0.58	0.4	41.72	27.39
NR_015451	chr11	33097695	33101000	+	LINC00294	3305	1011.75	1002.58	303.35	UpLC	1408.25	1360.35	411.6	UnReg	1158.5	1209.84	366.06	1.36	1.21	0.44	0.27	108.25	62.71
NR_023382	chr7	5862790	5894066	+	ZNF815P	2821	147.75	147.86	52.42	UpLC	226.75	219.23	77.71	UnReg	189	197.56	70.03	1.48	1.34	0.57	0.42	25.3	17.62
NR_024484	chr18	72259009	72265071	-	LINC00909	3474	210.25	211.84	60.98	UpLC	311.25	297.09	85.52	UnReg	247.25	258.9	74.53	1.4	1.22	0.49	0.29	24.54	13.55
NR_026790	chr6	26521933	26527612	+	HCG11	5679	986.5	1004.33	176.85	UpLC	1360.25	1310.22	230.71	UnReg	1031.25	1077.74	189.78	1.3	1.07	0.38	0.1	53.86	12.93
NR_026943	chr21	46707966	46717269	+	LOC642852	7165	1090	1084.12	151.31	UpLC	1608.25	1545.38	215.68	UnReg	911	950.7	132.69	1.43	0.88	0.51	-0.19	64.38	-18.62
NR_027451	chr20	34633539	34638882	-	LINC00657	5343	9396.5	9325.63	1745.39	UpLC	12123	11643.5	2179.21	UnReg	9375	9794.82	1833.21	1.25	1.05	0.32	0.07	433.82	87.81
NR_122111	chr14	19880208	19925329	-	LINC01296	4138	1845.25	1905.13	460.4	UpLC	2383.75	2268.52	548.22	UnReg	1617.5	1687.78	407.87	1.19	0.89	0.25	-0.17	87.82	-52.52
NM_000212	chr17	45331207	45390077	+	ITGB3	4894	26.5	29.37	6	UpHC	108.5	104.97	21.45	UnReg	23.5	24.52	5.01	3.57	0.83	1.84	-0.26	15.45	-0.99
NM_000361	chr20	23026269	23030301	-	THBD	4032	19	17.45	4.33	UpHC	59.25	57.86	14.35	UnReg	33.75	35.11	8.71	3.32	2.01	1.73	1.01	10.02	4.38
NM_000419	chr17	42449549	42466873	-	ITGA2B	3431	109.25	114.13	33.26	UpHC	205	196.01	57.13	UnReg	163.25	169.75	49.48	1.72	1.49	0.78	0.57	23.86	16.21
NM_000599	chr2	217536827	217560272	-	IGFBP5	6239	1912.25	1931.96	309.66	UpHC	4766	4604.51	738.02	UnReg	1959.5	2044.92	327.76	2.38	1.06	1.25	0.08	428.36	18.11
NM_000963	chr1	186640943	186649559	-	PTGS2	4493	120.25	132.72	29.54	UpHC	252.75	238.91	53.17	UnReg	90.75	93.45	20.8	1.8	0.7	0.85	-0.51	23.64	-8.74
NM_001024948	chr1	93913687	94020218	+	FNBP1L	5343	204.5	198.27	37.11	UpHC	433.25	416.11	77.88	UnReg	250.25	260.17	48.69	2.1	1.31	1.07	0.39	40.77	11.58
NM_001030060	chr6	147829827	147891157	+	SAMD5	6324	325.25	330.3	52.23	UpHC	537.25	517.42	81.82	UnReg	275.75	287.96	45.53	1.57	0.87	0.65	-0.2	29.59	-6.7
NM_001039958	chr15	90319588	90321982	+	MESP2	1611	20.75	19.61	12.17	UpHC	63.5	60.33	37.45	UnReg	42.5	44.12	27.39	3.08	2.25	1.62	1.17	25.28	15.22
NM_001099338	chr10	88985204	88994733	+	NUTM2A	3288	52.25	49.97	15.2	UpHC	100	94.79	28.83	UnReg	67.75	70.17	21.34	1.9	1.4	0.92	0.49	13.63	6.14
NM_001135147	chr4	103172197	103266410	-	SLC39A8	4080	61.75	63.02	15.45	UpHC	110	106.4	26.08	UnReg	80	83.88	20.56	1.69	1.33	0.76	0.41	10.63	5.11
NM_001144936	chr11	63527363	63536113	-	C11orf95	5582	1564.25	1651.66	295.89	UpHC	3077	2970.31	532.12	UnReg	1558.75	1627.11	291.49	1.8	0.99	0.85	-0.02	236.23	-4.4
NM_001145028	chr19	14164178	14169971	-	PALM3	2260	146.25	143.87	63.66	UpHC	254.25	246.73	109.17	UnReg	83.75	88.37	39.1	1.71	0.61	0.78	-0.7	45.51	-24.56
NM_001201	chr4	81952118	81978685	+	BMP3	5828	126.5	122.16	20.96	UpHC	287.5	272.25	46.71	UnReg	111.25	115.17	19.76	2.23	0.94	1.16	-0.09	25.75	-1.2
NM_001242804	chr18	55297533	55336508	+	LOC100505549	1982	137	142.44	71.87	UpHC	307.5	294.82	148.75	UnReg	151.75	158.08	79.76	2.07	1.11	1.05	0.15	76.88	7.89
NM_001256310	chr2	191745546	191800015	+	GLS	4488	2275.5	2296.51	511.7	UpHC	3841.75	3681.55	820.31	UnReg	2387.25	2494.42	555.8	1.6	1.09	0.68	0.12	308.61	44.1
NM_001256695	chr11	45168893	45256675	+	PRDM11	10744	161.75	160.19	14.91	UpHC	388	375.19	34.92	UnReg	201.25	210.71	19.61	2.34	1.32	1.23	0.4	20.01	4.7
NM_001257370	chr16	1823228	1826239	+	EME2	1140	235.25	225.91	198.16	UpHC	423	407.72	357.65	UnReg	292.5	303.27	266.02	1.8	1.34	0.85	0.42	159.49	67.86
NM_001257389	chr12	56119226	56123457	-	CD63	1238	73.5	74.56	60.23	UpHC	130	125.49	101.36	UnReg	69.75	72.63	58.67	1.68	0.97	0.75	-0.04	41.14	-1.56
NM_001287349	chr3	44540461	44552132	-	ZNF852	1970	93.75	94.57	48	UpHC	175.75	169.3	85.94	UnReg	139.75	145.13	73.67	1.79	1.53	0.84	0.62	37.93	25.67
NM_001290259	chr6	64345706	64425418	+	PHF3	8501	50.25	49.75	5.85	UpHC	98.5	94.93	11.17	UnReg	70	72.97	8.58	1.91	1.47	0.93	0.55	5.32	2.73
NM_001300958	chr1	32830233	32860062	-	BSDC1	5172	114.75	113.97	22.04	UpHC	222.75	210.92	40.78	UnReg	172.75	179.23	34.65	1.85	1.57	0.89	0.65	18.75	12.62
NM_001304367	chr20	34556502	34562877	+	CNBD2	2560	6	4.03	1.57	UpHC	38.75	37.09	14.49	UnReg	3	3.02	1.18	9.21	0.75	3.2	-0.41	12.92	-0.39
NM_001334	chr4	156845269	156875048	-	CTSO	2933	96.5	85.68	29.21	UpHC	187.75	179.6	61.24	UnReg	91.25	95.58	32.59	2.1	1.12	1.07	0.16	32.02	3.38
NM_001554	chr1	86046443	86049648	+	CYR61	2293	221.25	238.42	103.98	UpHC	363.5	344.4	150.2	UnReg	286.75	300.51	131.05	1.44	1.26	0.53	0.33	46.22	27.08
NM_001718	chr6	7727010	7881961	+	BMP6	3784	497.5	509.81	134.73	UpHC	838.75	802.41	212.05	UnReg	358.75	374.1	98.86	1.57	0.73	0.65	-0.45	77.33	-35.86
NM_002276	chr17	39679868	39684641	-	KRT19	1471	136.25	140.48	95.5	UpHC	234	224.88	152.87	UnReg	125.5	131.5	89.39	1.6	0.94	0.68	-0.1	57.38	-6.11
NM_002473	chr22	36677322	36784112	-	MYH9	7554	9770	9678.48	1281.24	UpHC	16278.2	15826.2	2095.07	UnReg	11632.8	12158.2	1609.51	1.64	1.26	0.71	0.33	813.83	328.27
NM_003048	chr2	103236165	103327809	+	SLC9A2	5615	193.5	187.76	33.44	UpHC	417	398.02	70.89	UnReg	193.75	201.75	35.93	2.12	1.07	1.08	0.1	37.45	2.49
NM_003425	chr19	44416775	44439411	-	ZNF45	3903	576	613.32	157.14	UpHC	976.75	940.89	241.07	UnReg	629.5	656.86	168.3	1.53	1.07	0.62	0.1	83.93	11.16
NM_003890	chr19	40353962	40440533	-	FCGBP	16390	8.25	9.28	0.57	UpHC	34	32.34	1.97	UnReg	10.5	10.88	0.66	3.49	1.17	1.8	0.23	1.41	0.1
NM_004267	chr3	142838617	142842856	+	CHST2	4137	475.25	484.17	117.04	UpHC	754.25	733.76	177.36	UnReg	455	474.13	114.61	1.52	0.98	0.6	-0.03	60.33	-2.43
NM_005012	chr1	64239689	64647179	+	ROR1	5854	427	433.21	74	UpHC	792	759.85	129.8	UnReg	501.75	523.73	89.47	1.75	1.21	0.81	0.27	55.8	15.46
NM_005195	chr8	48649475	48650726	-	CEBPD	1251	64.25	66.01	52.77	UpHC	134	129.9	103.83	UnReg	59.5	62.82	50.22	1.97	0.95	0.98	-0.07	51.07	-2.55
NM_005471	chr5	141380233	141392620	-	GNPDA1	2297	2192	2238.3	974.44	UpHC	3884.5	3706.81	1613.76	UnReg	2052	2142.65	932.8	1.66	0.96	0.73	-0.06	639.32	-41.64
NM_005708	chr13	93879077	95060273	+	GPC6	7119	1616.5	1626.9	228.53	UpHC	2552	2452.41	344.49	UnReg	1394.5	1455.53	204.46	1.51	0.89	0.59	-0.16	115.96	-24.07
NM_005761	chr12	94542498	94701451	+	PLXNC1	7346	55.5	58	7.89	UpHC	159.5	152.45	20.75	UnReg	56	58.38	7.95	2.63	1.01	1.39	0.01	12.86	0.05
NM_005811	chr12	56137063	56146665	+	GDF11	4749	1396.75	1396.17	293.99	UpHC	2387	2301.18	484.56	UnReg	1432.75	1497	315.22	1.65	1.07	0.72	0.1	190.57	21.23
NM_005862	chr3	136055998	136471245	-	STAG1	5166	4121.75	4076.09	789.02	UpHC	6478.75	6244.61	1208.79	UnReg	3655.75	3818.53	739.17	1.53	0.94	0.62	-0.09	419.77	-49.86
NM_006142	chr1	27189632	27190947	+	SFN	1315	7.5	5.91	4.49	UpHC	30	28.69	21.82	UnReg	16	16.63	12.64	4.86	2.81	2.28	1.49	17.33	8.15
NM_006472	chr1	145438437	145442628	+	TXNIP	2967	181	181.86	61.3	UpHC	348.25	335.33	113.02	UnReg	197.25	206.12	69.47	1.84	1.13	0.88	0.18	51.72	8.18
NM_006544	chr14	57669193	57735617	-	EXOC5	8511	4449.75	4439.85	521.66	UpHC	7871.75	7556.55	887.86	UnReg	4359	4552.59	534.91	1.7	1.03	0.77	0.04	366.2	13.25
NM_006979	chr6	33168602	33172214	+	SLC39A7	14724	288.75	291.49	19.8	UpHC	496	473.27	32.14	UnReg	252.25	263.89	17.92	1.62	0.91	0.7	-0.14	12.35	-1.87
NM_007037	chr11	130274817	130298539	-	ADAMTS8	4012	36.25	36.17	9.01	UpHC	109.25	105.65	26.33	UnReg	35.5	36.74	9.16	2.92	1.02	1.55	0.02	17.32	0.14
NM_007084	chr13	95361878	95364797	-	SOX21	2919	234.25	235.35	80.63	UpHC	580.5	556.59	190.68	UnReg	290.25	304.23	104.23	2.36	1.29	1.24	0.37	110.05	23.6
NM_012213	chr16	83932729	83949787	+	MLYCD	2195	339.75	348.83	158.92	UpHC	554.75	532.81	242.74	UnReg	321.5	336.23	153.18	1.53	0.96	0.61	-0.05	83.82	-5.74
NM_012455	chr2	113931559	113960677	+	PSD4	5039	76.5	81.94	16.26	UpHC	141.5	135.96	26.98	UnReg	55.25	57.79	11.47	1.66	0.71	0.73	-0.5	10.72	-4.79
NM_012464	chr4	166794409	167025609	+	TLL1	7270	145.5	144.51	19.88	UpHC	262.5	249.51	34.32	UnReg	165	172.09	23.67	1.73	1.19	0.79	0.25	14.44	3.79
NM_013238	chr13	43597361	43683306	+	DNAJC15	2776	8.5	9.83	3.54	UpHC	37	35.29	12.71	UnReg	8.25	8.55	3.08	3.59	0.87	1.84	-0.2	9.17	-0.46
NM_014033	chr12	51318533	51326300	+	METTL7A	3390	1302.25	1284.96	379.04	UpHC	2310.5	2217.16	654.03	UnReg	1040	1086.22	320.42	1.73	0.85	0.79	-0.24	274.99	-58.62
NM_014214	chr18	11981426	12030885	+	IMPA2	1537	453.5	454.71	295.84	UpHC	724.75	697.25	453.64	UnReg	486	506.96	329.84	1.53	1.11	0.62	0.16	157.8	34
NM_014244	chr5	178537851	178772431	-	ADAMTS2	6754	70.25	72.04	10.67	UpHC	159.5	153.24	22.69	UnReg	96.75	101.71	15.06	2.13	1.41	1.09	0.5	12.02	4.39
NM_014458	chr1	173684079	173755840	+	KLHL20	3464	831.5	846.33	244.32	UpHC	1330	1267.16	365.81	UnReg	864	904.05	260.98	1.5	1.07	0.58	0.1	121.49	16.66
NM_014808	chr2	242295663	242434257	+	FARP2	4046	63	63.72	15.75	UpHC	153.25	147.88	36.55	UnReg	95.5	99.72	24.65	2.32	1.57	1.21	0.65	20.8	8.9
NM_014936	chr6	46097700	46114436	+	ENPP4	4680	1663.25	1682.3	359.47	UpHC	2872.25	2734.45	584.28	UnReg	1820	1901.1	406.22	1.63	1.13	0.7	0.18	224.82	46.75
NM_014974	chr10	320129	735608	-	DIP2C	7896	898.25	912.07	115.51	UpHC	1596.5	1545.97	195.79	UnReg	753.25	787.49	99.73	1.7	0.86	0.76	-0.21	80.28	-15.78
NM_015204	chr7	11410061	11871824	-	THSD7A	10585	37	32.44	3.07	UpHC	88.5	85.71	8.1	UnReg	50.25	51.97	4.91	2.64	1.6	1.4	0.68	5.03	1.84
NM_015237	chr1	92632608	92650280	+	KIAA1107	4339	146.75	142.48	32.84	UpHC	259.75	251.43	57.95	UnReg	194	203.01	46.79	1.76	1.42	0.82	0.51	25.11	13.95
NM_015920	chr15	63445538	63449741	-	RPS27L	1084	1427.25	1416.72	1306.94	UpHC	2363.25	2247.38	2073.23	UnReg	1307	1362.02	1256.48	1.59	0.96	0.67	-0.06	766.29	-50.46
NM_016639	chr16	3070312	3072383	+	TNFRSF12A	1032	209.5	204.08	197.75	UpHC	358.25	340.8	330.23	UnReg	244.75	256.3	248.35	1.67	1.26	0.74	0.33	132.49	50.6
NM_017739	chr1	46654352	46664121	-	POMGNT1	2736	32.5	32.59	11.91	UpHC	74.5	70.25	25.68	UnReg	30.25	31.63	11.56	2.16	0.97	1.11	-0.04	13.76	-0.35
NM_017947	chr18	33767479	33848685	+	MOCOS	3034	693.75	707.57	233.21	UpHC	1289	1233.18	406.45	UnReg	748.75	779.66	256.97	1.74	1.1	0.8	0.14	173.24	23.76
NM_018026	chr11	65837823	66012218	+	PACS1	4493	1051.25	1083.54	241.16	UpHC	1807.25	1735.31	386.23	UnReg	1143.75	1194.99	265.97	1.6	1.1	0.68	0.14	145.06	24.81
NM_018370	chr12	102271104	102317401	+	DRAM1	3543	211.5	207.76	58.64	UpHC	350	336.48	94.97	UnReg	230.25	239.75	67.67	1.62	1.15	0.7	0.21	36.33	9.03
NM_018378	chr16	67193890	67198077	+	FBXL8	1599	79.75	71.05	44.43	UpHC	156.75	151.28	94.61	UnReg	74.75	78.11	48.85	2.13	1.1	1.09	0.14	50.17	4.42
NM_020962	chr15	65673824	65715410	-	IGDCC4	6485	537.25	529.8	81.7	UpHC	990.5	957.84	147.7	UnReg	469.25	489.5	75.48	1.81	0.92	0.85	-0.11	66.01	-6.21
NM_022469	chr1	240652872	240775462	-	GREM2	4183	29.75	33.67	8.05	UpHC	90.75	87.01	20.8	UnReg	25	26.09	6.24	2.58	0.77	1.37	-0.37	12.75	-1.81
NM_024574	chr4	121956781	121993673	-	NDNF	2871	361.5	364.61	127	UpHC	755.75	732.99	255.31	UnReg	343.75	358.48	124.86	2.01	0.98	1.01	-0.02	128.31	-2.14
NM_024592	chr4	56212387	56239266	+	SRD5A3	4081	1572.75	1558.41	381.87	UpHC	2907.5	2782.86	681.91	UnReg	1374.25	1433.55	351.27	1.79	0.92	0.84	-0.12	300.04	-30.6
NM_024685	chr12	76738265	76742222	-	BBS10	3583	792.25	789.24	220.27	UpHC	1392.5	1322.79	369.18	UnReg	799.75	834.13	232.8	1.68	1.06	0.75	0.08	148.91	12.53
NM_031215	chr20	60963685	60982339	-	CABLES2	3785	868.25	884.76	233.75	UpHC	1510.25	1460.79	385.94	UnReg	1028.25	1070.56	282.84	1.65	1.21	0.72	0.28	152.19	49.09
NM_032102	chr11	94800040	94804387	+	SRSF8	4347	328	332.39	76.46	UpHC	546.5	521.82	120.04	UnReg	355.5	371.82	85.53	1.57	1.12	0.65	0.16	43.58	9.07
NM_033260	chr6	1312674	1314993	+	FOXQ1	2319	25.5	27.96	12.05	UpHC	99	95.19	41.05	UnReg	29.5	30.65	13.22	3.4	1.1	1.77	0.13	28.99	1.16
NM_033393	chr4	153864134	153900848	+	FHDC1	6480	133.25	125.34	19.34	UpHC	238.75	227.7	35.14	UnReg	164.75	172.03	26.55	1.82	1.37	0.86	0.46	15.8	7.21
NM_052847	chr19	2511217	2702746	-	GNG7	4246	510	514.3	121.13	UpHC	929.75	894.4	210.65	UnReg	448	467.65	110.14	1.74	0.91	0.8	-0.14	89.52	-10.99
NM_133367	chr6	52226925	52272575	+	PAQR8	4738	680.25	653.37	137.9	UpHC	1131.75	1084.59	228.91	UnReg	794.25	829.83	175.14	1.66	1.27	0.73	0.34	91.01	37.24
NM_133638	chr5	128796102	129074376	+	ADAMTS19	5234	235.5	238.05	45.48	UpHC	428.5	408.59	78.06	UnReg	245	254.99	48.72	1.72	1.07	0.78	0.1	32.58	3.24
NM_138463	chr17	27051365	27053230	-	TLCD1	1021	103	106.12	103.94	UpHC	207.25	197.57	193.51	UnReg	131.5	136.8	133.99	1.86	1.29	0.9	0.37	89.57	30.05
NM_145166	chr3	42695175	42709072	+	ZBTB47	5507	1281.75	1279.02	232.25	UpHC	2943.75	2833.02	514.44	UnReg	1295	1353.36	245.75	2.21	1.06	1.15	0.08	282.18	13.5
NM_152731	chr6	56819772	56892142	+	BEND6	2698	47.5	42.67	15.82	UpHC	132.5	126.88	47.03	UnReg	48.5	50.87	18.85	2.97	1.19	1.57	0.25	31.21	3.04
NM_153487	chr6	37600283	37665766	-	MDGA1	8907	297.25	279.4	31.37	UpHC	521.5	501.7	56.33	UnReg	275	287.14	32.24	1.8	1.03	0.84	0.04	24.96	0.87
NM_172250	chr4	146540539	146581187	+	MMAA	5943	220.5	222.03	37.36	UpHC	484	468.14	78.77	UnReg	164.5	171.54	28.86	2.11	0.77	1.08	-0.37	41.41	-8.5
NM_173567	chr1	92495532	92529093	+	EPHX4	1443	364.5	381.55	264.41	UpHC	621.5	588.12	407.57	UnReg	325	337.67	234.01	1.54	0.89	0.62	-0.18	143.16	-30.4
NM_178539	chr12	62102028	62586620	-	FAM19A2	4136	4.75	5.02	1.21	UpHC	28.25	27.35	6.61	UnReg	14.5	15.13	3.66	5.45	3.02	2.45	1.59	5.4	2.45
NM_199511	chr3	112323232	112359990	-	CCDC80	4712	14.25	11.71	2.49	UpHC	41.75	40.41	8.58	UnReg	27.25	28.26	6	3.45	2.41	1.79	1.27	6.09	3.51
NM_207336	chr7	149461452	149470295	-	ZNF467	2734	75.5	76.46	27.97	UpHC	186.5	180.14	65.89	UnReg	72	75.03	27.44	2.36	0.98	1.24	-0.03	37.92	-0.52
NM_207344	chr12	56862300	56864767	+	SPRYD4	2105	603.5	630.94	299.74	UpHC	987.25	942.33	447.66	UnReg	506.5	527.71	250.69	1.49	0.84	0.58	-0.26	147.93	-49.04
NM_207363	chr2	133429371	134326031	-	NCKAP5	7594	94.25	101.77	13.4	UpHC	175.25	169.45	22.31	UnReg	133.5	138.59	18.25	1.66	1.36	0.74	0.45	8.91	4.85
NR_003249	chr4	83343716	83351378	-	HNRNPDL	4245	117.75	123.74	29.15	UpHC	201.25	190.83	44.95	UnReg	179.25	186.88	44.02	1.54	1.51	0.62	0.59	15.8	14.87
NR_003574	chr16	2390922	2476700	+	ABCA17P	4188	14.75	14.58	3.48	UpHC	56	52.5	12.54	UnReg	13	13.74	3.28	3.6	0.94	1.85	-0.09	9.05	-0.2
NR_015392	chr7	141404137	141438030	-	WEE2-AS1	2262	43.5	46	20.33	UpHC	113.25	108.54	47.98	UnReg	51.75	53.86	23.81	2.36	1.17	1.24	0.23	27.65	3.48
NR_024349	chr17	7816639	7819265	-	LOC284023	2525	138.25	141.49	56.04	UpHC	252.25	242.34	95.98	UnReg	122.5	127.99	50.69	1.71	0.9	0.78	-0.14	39.94	-5.35
NR_024618	chr3	122605359	122611263	+	LOC100129550	5904	116.75	108.64	18.4	UpHC	217.5	207.83	35.2	UnReg	142.75	148.56	25.16	1.91	1.37	0.94	0.45	16.8	6.76
NR_026864	chr16	2889573	2892752	-	PRSS30P	2963	86.5	81.72	27.58	UpHC	299	285.51	96.36	UnReg	117.25	121.55	41.02	3.49	1.49	1.8	0.57	68.78	13.44
NR_027064	chr19	5558177	5568045	-	TINCR	3733	67.25	62.6	16.77	UpHC	121.5	117.34	31.43	UnReg	70.25	73.7	19.74	1.87	1.18	0.91	0.24	14.66	2.97
NR_027387	chr7	152161208	152162630	+	LINC01003	1422	235.5	232.89	163.77	UpHC	380.5	363.18	255.4	UnReg	281.5	292.91	205.98	1.56	1.26	0.64	0.33	91.62	42.21
NR_033766	chr7	113726364	114333827	+	FOXP2	6379	24.5	24.73	3.88	UpHC	56.25	54.17	8.49	UnReg	40	41.78	6.55	2.19	1.69	1.13	0.76	4.62	2.67
NR_036485	chr11	9779839	9832866	+	SBF2-AS1	2708	101.75	104.56	38.61	UpHC	178.75	170.55	62.98	UnReg	65.5	69.56	25.69	1.63	0.67	0.71	-0.59	24.37	-12.93
NR_036496	chr2	61368726	61372110	-	LOC339803	2557	306.25	323.95	126.69	UpHC	524.25	504.37	197.25	UnReg	320.75	334.24	130.71	1.56	1.03	0.64	0.05	70.56	4.02
NR_038924	chr12	120639093	120650631	+	PXN-AS1	763	136.5	139.61	182.98	UpHC	320.25	305.7	400.66	UnReg	160.5	167.46	219.48	2.19	1.2	1.13	0.26	217.68	36.5
NR_073154	chr1	228392175	228401365	-	C1orf145	2884	15.75	14.57	5.05	UpHC	47	46.32	16.06	UnReg	8.5	8.7	3.02	3.18	0.6	1.67	-0.74	11.01	-2.03
NR_109827	chr10	32735009	32803511	+	CCDC7	4305	30.5	34.03	7.9	UpHC	76.25	72.98	16.95	UnReg	28	29.22	6.79	2.14	0.86	1.1	-0.22	9.05	-1.12
NR_111950	chr1	149576160	149651107	+	LINC00869	6059	21.75	21.92	3.62	UpHC	64.25	60.52	9.99	UnReg	23.75	24.87	4.1	2.76	1.13	1.47	0.18	6.37	0.49
NR_125375	chr5	473350	481006	+	LOC100288152	1781	87.25	86.43	48.53	UpHC	155.5	149.42	83.9	UnReg	106.5	110.39	61.98	1.73	1.28	0.79	0.35	35.37	13.45
NR_125843	chr6	99872746	99879190	+	LOC101927365	1010	65.5	59.98	59.38	UpHC	141.75	136.2	134.85	UnReg	64.75	67.75	67.08	2.27	1.13	1.18	0.18	75.46	7.69
NM_000015	chr8	18248754	18258723	+	NAT2	1317	10.5	9.24	7.01	UnReg	14.5	14.49	11	UnReg	13.5	13.84	10.51	1.57	1.5	0.65	0.58	3.99	3.49
NM_000017	chr12	121163540	121177811	+	ACADS	1947	8.25	6.41	3.29	UnReg	11.75	10.96	5.63	UnReg	6.75	6.94	3.57	1.71	1.08	0.77	0.11	2.33	0.27
NM_000024	chr5	148206155	148208197	+	ADRB2	2042	63.75	67.92	33.26	UnReg	103	99.13	48.55	UnReg	78	81.23	39.78	1.46	1.2	0.55	0.26	15.28	6.51
NM_000027	chr4	178351928	178363657	-	AGA	2102	0.5	0.68	0.33	UnReg	0	0	0	UnReg	0	0	0	0	0	#NAME?	#NAME?	-0.33	-0.33
NM_000029	chr1	230838271	230850336	-	AGT	2581	0.5	0.68	0.27	UnReg	2.75	2.8	1.08	UnReg	1	1.1	0.43	4.09	1.61	2.03	0.69	0.82	0.16
NM_000033	chrX	152990322	153010216	+	ABCD1	3664	352.25	336.32	91.79	UnReg	294.75	301.21	82.21	UnReg	299	312.65	85.33	0.9	0.93	-0.16	-0.11	-9.58	-6.46
NM_000034	chr16	30064410	30081741	+	ALDOA	2390	62.75	59.92	25.07	UnReg	58	55.59	23.26	UnReg	63.5	66.11	27.66	0.93	1.1	-0.11	0.14	-1.81	2.59
NM_000035	chr9	104182841	104198062	-	ALDOB	2426	4.25	3.98	1.64	UnReg	2.75	2.9	1.2	UnReg	4.25	4.32	1.78	0.73	1.08	-0.46	0.12	-0.45	0.14
NM_000046	chr5	78073036	78282357	-	ARSB	5324	777.5	743.13	139.58	UnReg	698	673.52	126.51	UnReg	706.5	737.97	138.61	0.91	0.99	-0.14	-0.01	-13.07	-0.97
NM_000050	chr9	133320093	133376661	+	ASS1	1848	0.25	0.34	0.19	UnReg	0.5	0.52	0.28	UnReg	0.25	0.28	0.15	1.53	0.81	0.61	-0.31	0.1	-0.04
NM_000052	chrX	77166152	77305892	+	ATP7A	8529	20.5	19.91	2.33	UnReg	17	17.43	2.04	UnReg	12.75	13.33	1.56	0.88	0.67	-0.19	-0.58	-0.29	-0.77
NM_000059	chr13	32889616	32973809	+	BRCA2	11386	2511	2433.18	213.7	UnReg	2451.75	2351.45	206.52	UnReg	2448	2556.06	224.49	0.97	1.05	-0.05	0.07	-7.18	10.79
NM_000064	chr19	6677845	6720693	-	C3	5132	52.25	57.55	11.21	UnReg	45	42.96	8.37	UnReg	25	26.41	5.15	0.75	0.46	-0.42	-1.12	-2.84	-6.07
NM_000067	chr8	86376130	86393721	+	CA2	1666	7.75	6.67	4	UnReg	3.5	3.54	2.12	UnReg	5.25	5.45	3.27	0.53	0.82	-0.91	-0.29	-1.88	-0.73
NM_000069	chr1	201008639	201081694	-	CACNA1S	6168	1	0.33	0.05	UnReg	1	1.02	0.16	UnReg	1.5	1.63	0.26	3.06	4.91	1.61	2.3	0.11	0.21
NM_000076	chr11	2904447	2906995	-	CDKN1C	1930	0.25	0	0	UnReg	0	0	0	UnReg	0	0	0	NA	NA	NA	NA	0	0
NM_000080	chr17	4801063	4806369	-	CHRNE	2460	4	5.26	2.14	UnReg	2.25	2.2	0.89	UnReg	3.25	3.29	1.34	0.42	0.62	-1.26	-0.68	-1.25	-0.8
NM_000087	chr4	47937993	48014961	-	CNGA1	2783	0.25	0	0	UnReg	0	0	0	UnReg	1	1.03	0.37	NA	Inf	NA	Inf	0	0.37
NM_000089	chr7	94023872	94060544	+	COL1A2	5411	3.5	3.82	0.71	UnReg	4.5	4.31	0.8	UnReg	1.5	1.54	0.28	1.13	0.4	0.17	-1.31	0.09	-0.42
NM_000091	chr2	228029280	228179508	+	COL4A3	8097	49.5	52.53	6.49	UnReg	66	62.94	7.77	UnReg	68	71.07	8.78	1.2	1.35	0.26	0.44	1.29	2.29
NM_000093	chr9	137533650	137736688	+	COL5A1	8439	0.25	0.31	0.04	UnReg	0	0	0	UnReg	0	0	0	0	0	#NAME?	#NAME?	-0.04	-0.04
NM_000095	chr19	18893582	18902114	-	COMP	2452	36	34.53	14.08	UnReg	30.5	29.51	12.03	UnReg	13.25	13.74	5.6	0.85	0.4	-0.23	-1.33	-2.05	-8.48
NM_000097	chr3	98298289	98312455	-	CPOX	2709	4769.25	4829.76	1782.86	UnReg	5623	5412.51	1997.97	UnReg	4594	4798.76	1771.41	1.12	0.99	0.16	-0.01	215.12	-11.45
NM_000098	chr1	53662100	53679869	+	CPT2	3094	1	0.31	0.1	UnReg	0.25	0.26	0.08	UnReg	0.25	0.28	0.09	0.83	0.88	-0.26	-0.19	-0.02	-0.01
NM_000099	chr20	23614293	23618685	-	CST3	886	362.5	348.84	393.73	UnReg	417.25	399.63	451.05	UnReg	263.5	274.77	310.13	1.15	0.79	0.2	-0.34	57.32	-83.6
NM_000102	chr10	104590287	104597290	-	CYP17A1	1870	1	0.68	0.37	UnReg	2	1.71	0.92	UnReg	0	0	0	2.51	0	1.33	#NAME?	0.55	-0.37
NM_000107	chr11	47236492	47260769	+	DDB2	1848	160	165.43	89.52	UnReg	192.25	182.42	98.71	UnReg	137.5	143.76	77.79	1.1	0.87	0.14	-0.2	9.2	-11.73
NM_000110	chr1	97543299	98386615	-	DPYD	4447	47.5	46.04	10.35	UnReg	57.25	55.44	12.47	UnReg	48.75	50.76	11.41	1.2	1.1	0.27	0.14	2.11	1.06
NM_000111	chr7	107405911	107443678	-	SLC26A3	2894	4.75	5.19	1.79	UnReg	0.75	0.74	0.26	UnReg	2.75	2.76	0.95	0.14	0.53	-2.8	-0.91	-1.54	-0.84
NM_000123	chr13	103498190	103528351	+	ERCC5	4085	73	75.82	18.56	UnReg	71.25	68.26	16.71	UnReg	59.75	62.1	15.2	0.9	0.82	-0.15	-0.29	-1.85	-3.36
NM_000126	chr15	76508628	76603810	-	ETFA	1354	344.75	346.27	255.74	UnReg	402.25	383.43	283.19	UnReg	319	332.39	245.48	1.11	0.96	0.15	-0.06	27.45	-10.25
NM_000128	chr4	187187117	187210835	+	F11	3278	0.25	0.33	0.1	UnReg	0.75	0.8	0.25	UnReg	0	0	0	2.42	0	1.28	#NAME?	0.14	-0.1
NM_000130	chr1	169481191	169555769	-	F5	9179	2	2.72	0.3	UnReg	0.5	0.54	0.06	UnReg	7	7.46	0.81	0.2	2.74	-2.32	1.46	-0.24	0.52
NM_000132	chrX	154064063	154250998	-	F8	9035	52.25	53.52	5.92	UnReg	31	31.51	3.49	UnReg	76.75	80.37	8.9	0.59	1.5	-0.76	0.59	-2.44	2.97
NM_000134	chr4	120238404	120243316	-	FABP2	2249	0.5	0	0	UnReg	0.75	0.74	0.33	UnReg	2	2.21	0.98	Inf	Inf	Inf	Inf	0.33	0.98
NM_000147	chr1	24171571	24194859	-	FUCA1	2117	1106.75	1126.23	531.99	UnReg	1174.75	1125.92	531.85	UnReg	1149.5	1200.42	567.04	1	1.07	0	0.09	-0.15	35.05
NM_000152	chr17	78075354	78093679	+	GAA	3807	7.25	6.85	1.8	UnReg	9	8.67	2.28	UnReg	11	11.46	3.01	1.27	1.67	0.34	0.74	0.48	1.21
NM_000154	chr17	73754017	73761280	-	GALK1	1361	1463.25	1468.3	1078.84	UnReg	1497.5	1428.79	1049.81	UnReg	1202.25	1255.14	922.22	0.97	0.85	-0.04	-0.23	-29.03	-156.62
NM_000155	chr9	34646585	34650595	+	GALT	1405	30	29.59	21.06	UnReg	34	34.46	24.52	UnReg	24	24.71	17.59	1.16	0.84	0.22	-0.26	3.46	-3.47
NM_000156	chr19	1397024	1401569	-	GAMT	1138	271	290.67	255.42	UnReg	203.25	192.87	169.48	UnReg	224	233.4	205.1	0.66	0.8	-0.59	-0.32	-85.94	-50.33
NM_000163	chr5	42423876	42721980	+	GHR	4563	3.5	2.86	0.63	UnReg	3.75	3.77	0.83	UnReg	6.25	6.59	1.44	1.32	2.3	0.4	1.2	0.2	0.82
NM_000164	chr19	46171501	46185717	+	GIPR	3289	1.25	1.34	0.41	UnReg	0.75	0.81	0.25	UnReg	0.5	0.49	0.15	0.61	0.36	-0.72	-1.45	-0.16	-0.26
NM_000173	chr17	4835569	4838325	+	GP1BA	2523	33.25	34.85	13.81	UnReg	32	31.29	12.4	UnReg	34.5	35.79	14.19	0.9	1.03	-0.16	0.04	-1.41	0.38
NM_000177	chr9	124062078	124095120	+	GSN	2649	9.5	10.2	3.85	UnReg	7	7.28	2.75	UnReg	7.75	8.15	3.08	0.71	0.8	-0.49	-0.32	-1.1	-0.77
NM_000180	chr17	7905987	7923658	+	GUCY2D	3623	12	10.79	2.98	UnReg	9	8.81	2.43	UnReg	3.5	3.74	1.03	0.82	0.35	-0.29	-1.53	-0.55	-1.94
NM_000184	chr11	5274420	5276011	-	HBG2	583	1	1.36	2.33	UnReg	0	0	0	UnReg	0	0	0	0	0	#NAME?	#NAME?	-2.33	-2.33
NM_000185	chr22	21128382	21142008	+	SERPIND1	2221	0.5	0.66	0.3	UnReg	2	1.94	0.87	UnReg	0.5	0.55	0.25	2.92	0.83	1.55	-0.27	0.57	-0.05
NM_000186	chr1	196621007	196716634	+	CFH	4127	7	6.63	1.61	UnReg	1.75	1.81	0.44	UnReg	13.25	13.79	3.34	0.27	2.08	-1.87	1.06	-1.17	1.73
NM_000187	chr3	120347014	120401418	-	HGD	2010	2.5	2.57	1.28	UnReg	5	4.86	2.42	UnReg	2.5	2.61	1.3	1.89	1.01	0.92	0.02	1.14	0.02
NM_000191	chr1	24128366	24151949	-	HMGCL	1608	20.75	19.12	11.89	UnReg	20.75	19.88	12.36	UnReg	18.25	19	11.82	1.04	0.99	0.06	-0.01	0.47	-0.07
NM_000193	chr7	155595557	155604967	-	SHH	2200	7.25	8	3.64	UnReg	3.5	3.42	1.56	UnReg	3	3.06	1.39	0.43	0.38	-1.22	-1.39	-2.08	-2.25
NM_000196	chr16	67465035	67471454	+	HSD11B2	1882	63.75	70.26	37.33	UnReg	66.5	64.19	34.11	UnReg	56.25	58.89	31.29	0.91	0.84	-0.13	-0.25	-3.23	-6.04
NM_000201	chr19	10381516	10397291	+	ICAM1	3246	10.75	6.77	2.08	UnReg	9.5	9.05	2.79	UnReg	8.5	8.9	2.74	1.34	1.32	0.42	0.4	0.7	0.66
NM_000206	chrX	70327253	70331481	-	IL2RG	1534	0.5	0.63	0.41	UnReg	1	0.95	0.62	UnReg	3.25	3.44	2.24	1.51	5.47	0.59	2.45	0.21	1.83
NM_000208	chr19	7112265	7294011	-	INSR	9361	0.5	0	0	UnReg	1	0.8	0.09	UnReg	0.25	0.26	0.03	Inf	Inf	Inf	Inf	0.09	0.03
NM_000213	chr17	73717515	73753899	+	ITGB4	6027	0.25	0.33	0.06	UnReg	0.75	0.73	0.12	UnReg	0.75	0.8	0.13	2.21	2.42	1.14	1.27	0.07	0.08
NM_000215	chr19	17935592	17958841	-	JAK3	5434	34	28.58	5.26	UnReg	45.5	44.52	8.19	UnReg	37.5	39.01	7.18	1.56	1.36	0.64	0.45	2.93	1.92
NM_000216	chrX	8496914	8700227	-	KAL1	6315	1	1.26	0.2	UnReg	1	1.05	0.17	UnReg	0.75	0.75	0.12	0.83	0.6	-0.26	-0.74	-0.03	-0.08
NM_000217	chr12	5019072	5027422	+	KCNA1	7983	12.25	16.32	2.04	UnReg	5	4.66	0.58	UnReg	5	5.06	0.63	0.29	0.31	-1.81	-1.69	-1.46	-1.41
NM_000218	chr11	2466220	2870340	+	KCNQ1	3246	9.5	12.19	3.76	UnReg	5.5	5.51	1.7	UnReg	2	2.02	0.62	0.45	0.17	-1.15	-2.59	-2.06	-3.13
NM_000219	chr21	35818985	35884573	-	KCNE1	3572	0.75	0.68	0.19	UnReg	0.25	0.26	0.07	UnReg	1	1.07	0.3	0.38	1.57	-1.39	0.65	-0.12	0.11
NM_000221	chr2	27309610	27323619	+	KHK	2415	9.75	6.9	2.86	UnReg	10	9.68	4.01	UnReg	9.5	9.79	4.06	1.4	1.42	0.49	0.51	1.15	1.2
NM_000223	chr17	39017429	39023462	-	KRT12	1992	1.5	0	0	UnReg	0	0	0	UnReg	0	0	0	NA	NA	NA	NA	0	0
NM_000224	chr12	53342842	53346685	+	KRT18	1467	2	2.37	1.61	UnReg	1.25	1.15	0.78	UnReg	0.25	0.26	0.18	0.49	0.11	-1.04	-3.18	-0.83	-1.43
NM_000229	chr16	67973786	67978015	-	LCAT	1354	44.75	42.5	31.39	UnReg	72.25	69.55	51.36	UnReg	52.25	54.63	40.35	1.64	1.29	0.71	0.36	19.97	8.95
NM_000230	chr7	127881330	127897682	+	LEP	3427	1	1.33	0.39	UnReg	0	0	0	UnReg	0	0	0	0	0	#NAME?	#NAME?	-0.39	-0.39
NM_000231	chr13	23755059	23899304	+	SGCG	1655	3	1.29	0.78	UnReg	4.5	3.88	2.35	UnReg	2	1.99	1.21	3	1.54	1.59	0.63	1.56	0.42
NM_000237	chr8	19796581	19824770	+	LPL	3747	141.25	147.14	39.27	UnReg	178.75	172.71	46.09	UnReg	168.75	175.65	46.88	1.17	1.19	0.23	0.26	6.82	7.61
NM_000239	chr12	69742133	69748013	+	LYZ	1516	2	2.27	1.5	UnReg	2.25	2.15	1.42	UnReg	2	2.15	1.42	0.95	0.95	-0.08	-0.08	-0.08	-0.08
NM_000251	chr2	47630205	47710367	+	MSH2	3209	222.75	208.24	64.89	UnReg	232.25	221.34	68.97	UnReg	219	227.65	70.94	1.06	1.09	0.09	0.13	4.08	6.05
NM_000257	chr14	23881946	23904895	-	MYH7	6055	0.5	0.63	0.1	UnReg	0.75	0.79	0.13	UnReg	0	0	0	1.27	0	0.34	#NAME?	0.03	-0.1
NM_000258	chr3	46899356	46904973	-	MYL3	929	0.25	0.31	0.34	UnReg	0.5	0.54	0.58	UnReg	1	1.08	1.16	1.73	3.44	0.79	1.78	0.25	0.82
NM_000261	chr1	171604556	171621773	-	MYOC	2045	1	0	0	UnReg	0	0	0	UnReg	0	0	0	NA	NA	NA	NA	0	0
NM_000263	chr17	40687950	40696466	+	NAGLU	2782	1011.5	1030.8	370.52	UnReg	1012.75	970.26	348.76	UnReg	884.75	921.94	331.39	0.94	0.89	-0.09	-0.16	-21.76	-39.13
NM_000270	chr14	20937537	20946165	+	PNP	2421	4938.75	4994.96	2063.18	UnReg	5306.5	5051.16	2086.4	UnReg	5242.5	5467.95	2258.55	1.01	1.09	0.02	0.13	23.22	195.37
NM_000271	chr18	21111462	21166581	-	NPC1	4814	2822.25	2771.58	575.73	UnReg	2906.5	2806.7	583.03	UnReg	2811.75	2938.17	610.34	1.01	1.06	0.02	0.08	7.3	34.61
NM_000273	chrX	9693452	9734005	-	GPR143	1696	2	2.66	1.57	UnReg	0.5	0.54	0.32	UnReg	2.5	2.55	1.5	0.2	0.96	-2.29	-0.06	-1.25	-0.07
NM_000286	chr17	33901813	33905656	-	PEX12	2683	528.75	522	194.56	UnReg	598.25	578.92	215.77	UnReg	483.25	503.92	187.82	1.11	0.97	0.15	-0.05	21.22	-6.74
NM_000288	chr6	137143701	137235072	+	PEX7	1482	438.25	408.23	275.46	UnReg	571	546.75	368.93	UnReg	439.25	460.22	310.54	1.34	1.13	0.42	0.17	93.47	35.08
NM_000290	chr7	44102325	44105186	-	PGAM2	857	64.75	69.69	81.32	UnReg	76.25	74.15	86.53	UnReg	57.5	59.38	69.29	1.06	0.85	0.09	-0.23	5.2	-12.03
NM_000292	chrX	18910415	19002480	-	PHKA2	5325	1373.5	1375.2	258.25	UnReg	1032.75	1055.14	198.15	UnReg	1351.25	1410.42	264.87	0.77	1.03	-0.38	0.04	-60.11	6.61
NM_000294	chr16	30759619	30772497	+	PHKG2	5510	219.5	224.97	40.83	UnReg	224.25	214.03	38.84	UnReg	224.25	234.23	42.51	0.95	1.04	-0.07	0.06	-1.99	1.68
NM_000303	chr16	8891669	8943194	+	PMM2	2323	1768.25	1808.12	778.35	UnReg	1650.5	1578.62	679.56	UnReg	1633.75	1704.33	733.68	0.87	0.94	-0.2	-0.09	-98.79	-44.68
NM_000305	chr7	95034173	95064384	-	PON2	1654	0	0	0	UnReg	2	1.82	1.1	UnReg	0.25	0.26	0.16	Inf	Inf	Inf	Inf	1.1	0.16
NM_000312	chr2	128175995	128186822	+	PROC	1780	0.5	0.63	0.35	UnReg	1	1	0.56	UnReg	3.75	3.99	2.24	1.59	6.36	0.67	2.67	0.21	1.89
NM_000321	chr13	48877882	49056026	+	RB1	4772	4882.5	4890.75	1024.88	UnReg	5505.25	5293.12	1109.2	UnReg	4836.75	5056.46	1059.61	1.08	1.03	0.11	0.05	84.32	34.72
NM_000322	chr6	42664332	42690358	-	PRPH2	3027	2.25	0.68	0.23	UnReg	5.25	5.27	1.74	UnReg	2	2.03	0.67	7.7	2.96	2.94	1.57	1.51	0.44
NM_000324	chr6	49572889	49604587	-	RHAG	1928	0.25	0.33	0.17	UnReg	0	0	0	UnReg	0	0	0	0	0	#NAME?	#NAME?	-0.17	-0.17
NM_000325	chr4	111538579	111544254	-	PITX2	2314	71.5	64.62	27.93	UnReg	71.75	67.72	29.26	UnReg	74.75	77.91	33.67	1.05	1.21	0.07	0.27	1.34	5.74
NM_000326	chr15	89753097	89764922	-	RLBP1	1752	0.5	0	0	UnReg	0.25	0.24	0.14	UnReg	0	0	0	Inf	NA	Inf	NA	0.14	0
NM_000327	chr11	62380212	62382592	+	ROM1	1878	18	20.13	10.72	UnReg	13.25	12.74	6.78	UnReg	18	18.71	9.96	0.63	0.93	-0.66	-0.11	-3.93	-0.76
NM_000328	chrX	38128422	38186788	-	RPGR	3072	103	101.78	33.13	UnReg	91.25	93.36	30.39	UnReg	106.75	111.14	36.18	0.92	1.09	-0.12	0.13	-2.74	3.05
NM_000330	chrX	18657807	18690223	-	RS1	3026	1.5	1.26	0.41	UnReg	3.5	3.44	1.14	UnReg	2.25	2.25	0.74	2.74	1.79	1.46	0.84	0.72	0.33
NM_000336	chr16	23313590	23392620	+	SCNN1B	2597	1.5	1.35	0.52	UnReg	2.75	2.62	1.01	UnReg	2.5	2.55	0.98	1.94	1.89	0.96	0.92	0.49	0.46
NM_000341	chr2	44502596	44547962	+	SLC3A1	2320	1	1.33	0.57	UnReg	3	2.89	1.25	UnReg	1.75	1.9	0.82	2.17	1.43	1.12	0.52	0.67	0.25
NM_000342	chr17	42325757	42345502	-	SLC4A1	4953	1	0.63	0.13	UnReg	1	1.07	0.22	UnReg	0	0	0	1.7	0	0.76	#NAME?	0.09	-0.13
NM_000345	chr4	90645249	90758350	-	SNCA	3215	100	94.58	29.42	UnReg	102.25	98.09	30.51	UnReg	83.5	87.24	27.14	1.04	0.92	0.05	-0.12	1.09	-2.28
NM_000348	chr2	31749655	31806040	-	SRD5A2	2445	1	1.26	0.51	UnReg	1	0.95	0.39	UnReg	0.5	0.55	0.23	0.75	0.44	-0.41	-1.19	-0.13	-0.29
NM_000349	chr8	38000217	38008600	-	STAR	2695	6.25	6.96	2.58	UnReg	3.25	2.9	1.07	UnReg	2.5	2.59	0.96	0.42	0.37	-1.26	-1.43	-1.51	-1.62
NM_000350	chr1	94458393	94586705	-	ABCA4	7325	4.25	3.56	0.49	UnReg	5	4.37	0.6	UnReg	7.75	8.15	1.11	1.23	2.29	0.3	1.19	0.11	0.63
NM_000353	chr16	71600753	71610998	-	TAT	2757	3	3.84	1.39	UnReg	1	0.88	0.32	UnReg	1	1.02	0.37	0.23	0.26	-2.13	-1.92	-1.08	-1.02
NM_000358	chr5	135364583	135399507	+	TGFBI	2805	2	0.66	0.24	UnReg	1.75	1.48	0.53	UnReg	0.5	0.55	0.2	2.22	0.83	1.15	-0.27	0.29	-0.04
NM_000359	chr14	24718319	24732416	-	TGM1	2777	33.5	33.39	12.02	UnReg	72.25	69.85	25.15	UnReg	35.75	37.22	13.4	2.09	1.11	1.06	0.16	13.13	1.38
NM_000363	chr19	55663135	55669100	-	TNNI3	841	239.75	240.63	286.12	UnReg	265.5	253.43	301.35	UnReg	189	197.35	234.66	1.05	0.82	0.07	-0.29	15.22	-51.46
NM_000366	chr15	63334837	63358292	+	TPM1	1288	2	1.69	1.31	UnReg	2.75	2.46	1.91	UnReg	2.75	2.92	2.26	1.46	1.72	0.54	0.79	0.6	0.95
NM_000369	chr14	81421868	81612646	+	TSHR	4400	0.5	0.68	0.16	UnReg	2	2.09	0.48	UnReg	0.5	0.53	0.12	3.05	0.77	1.61	-0.38	0.32	-0.04
NM_000370	chr8	63972047	63998612	-	TTPA	2632	70.25	79.73	30.29	UnReg	70	65.46	24.87	UnReg	47	49.4	18.77	0.82	0.62	-0.28	-0.69	-5.42	-11.52
NM_000371	chr18	29171729	29178986	+	TTR	928	0.5	0.63	0.68	UnReg	0	0	0	UnReg	0	0	0	0	0	#NAME?	#NAME?	-0.68	-0.68
NM_000377	chrX	48542185	48549817	+	WAS	1830	14.75	15.02	8.21	UnReg	9.5	9.81	5.36	UnReg	11.5	12	6.56	0.65	0.8	-0.61	-0.32	-2.84	-1.65
NM_000379	chr2	31557187	31637611	-	XDH	5717	16	16.46	2.88	UnReg	27.5	26.28	4.6	UnReg	15.75	16.36	2.86	1.6	0.99	0.67	-0.01	1.72	-0.02
NM_000392	chr10	101542354	101611949	+	ABCC2	5446	70.25	71.19	13.07	UnReg	70.75	67.87	12.46	UnReg	84.5	87.75	16.11	0.95	1.23	-0.07	0.3	-0.61	3.04
NM_000396	chr1	150768683	150780917	-	CTSK	1810	49.5	49.56	27.38	UnReg	42.5	40.23	22.23	UnReg	34.75	36.07	19.93	0.81	0.73	-0.3	-0.46	-5.16	-7.46
NM_000397	chrX	37639269	37672714	+	CYBB	4318	36	37.05	8.58	UnReg	29.75	30.93	7.16	UnReg	34.75	36.25	8.39	0.83	0.98	-0.26	-0.03	-1.42	-0.19
NM_000398	chr22	43013845	43045405	-	CYB5R3	2923	0.5	0.63	0.21	UnReg	0	0	0	UnReg	0	0	0	0	0	#NAME?	#NAME?	-0.21	-0.21
NM_000400	chr19	45854648	45873845	-	ERCC2	2568	843	849.91	330.96	UnReg	910.25	874.56	340.56	UnReg	885.25	925.5	360.4	1.03	1.09	0.04	0.12	9.6	29.43
NM_000401	chr11	44117746	44266980	+	EXT2	3455	3.5	1.98	0.57	UnReg	1	1.06	0.31	UnReg	3	3.1	0.9	0.53	1.57	-0.9	0.65	-0.27	0.33
NM_000402	chrX	153759604	153775233	-	G6PD	2396	23.5	21.71	9.06	UnReg	19.75	20.23	8.45	UnReg	15	15.74	6.57	0.93	0.72	-0.1	-0.46	-0.62	-2.49
NM_000403	chr1	24122088	24127034	-	GALE	1631	3.5	4.34	2.66	UnReg	6.75	6.48	3.97	UnReg	2	2.03	1.24	1.49	0.47	0.58	-1.1	1.31	-1.42
NM_000405	chr5	150632612	150649953	+	GM2A	3688	62.75	66.84	18.12	UnReg	67.25	64.56	17.5	UnReg	52.25	54.71	14.83	0.97	0.82	-0.05	-0.29	-0.62	-3.29
NM_000408	chr2	157292899	157442915	+	GPD2	5803	12.25	12.42	2.14	UnReg	11.5	11.47	1.98	UnReg	8.5	8.96	1.54	0.92	0.72	-0.11	-0.47	-0.16	-0.6
NM_000420	chr7	142638200	142659503	-	KEL	2547	5	5.06	1.99	UnReg	7.75	7.72	3.03	UnReg	3.75	4.03	1.58	1.53	0.8	0.61	-0.33	1.04	-0.4
NM_000421	chr17	38974368	38978863	-	KRT10	2140	838	849.96	397.18	UnReg	828	785.99	367.28	UnReg	730.5	761.33	355.76	0.92	0.9	-0.11	-0.16	-29.89	-41.41
NM_000422	chr17	39775691	39780882	-	KRT17	1574	4.5	5.25	3.33	UnReg	5	4.89	3.1	UnReg	2.25	2.29	1.46	0.93	0.44	-0.1	-1.19	-0.23	-1.88
NM_000424	chr12	52908358	52914243	-	KRT5	2303	0.5	0.66	0.29	UnReg	0	0	0	UnReg	0	0	0	0	0	#NAME?	#NAME?	-0.29	-0.29
NM_000429	chr10	82031575	82049434	-	MAT1A	3404	9	9.81	2.88	UnReg	19.5	18.33	5.39	UnReg	8.75	9.16	2.69	1.87	0.93	0.9	-0.1	2.5	-0.19
NM_000437	chr1	26286257	26324648	-	PAFAH2	3581	397.25	400.98	111.97	UnReg	408.5	391.67	109.37	UnReg	473	491.49	137.25	0.98	1.23	-0.03	0.29	-2.6	25.28
NM_000440	chr5	149237518	149324356	-	PDE6A	5642	1.25	0.63	0.11	UnReg	2.75	2.5	0.44	UnReg	3	3.1	0.55	3.98	4.94	1.99	2.31	0.33	0.44
NM_000441	chr7	107301079	107358252	+	SLC26A4	4928	34.75	35.67	7.24	UnReg	33	31.17	6.33	UnReg	47.5	50	10.15	0.87	1.4	-0.19	0.49	-0.91	2.91
NM_000445	chr8	144989314	145050913	-	PLEC	14804	14	14.79	1	UnReg	9.75	9.92	0.67	UnReg	12.5	13.13	0.89	0.67	0.89	-0.58	-0.17	-0.33	-0.11
NM_000446	chr7	94927668	94953884	-	PON1	2567	0	0	0	UnReg	0.75	0.6	0.23	UnReg	0.25	0.26	0.1	Inf	Inf	Inf	Inf	0.23	0.1
NM_000450	chr1	169691780	169703220	-	SELE	3875	1	0	0	UnReg	0	0	0	UnReg	0	0	0	NA	NA	NA	NA	0	0
NM_000453	chr19	17982781	18005983	+	SLC5A5	3576	16	19.02	5.32	UnReg	16.5	15.48	4.33	UnReg	19.75	20.25	5.66	0.81	1.06	-0.3	0.09	-0.99	0.34
NM_000454	chr21	33031934	33041243	+	SOD1	965	12834.8	13042.5	13515.6	UnReg	14070.5	13398.7	13884.6	UnReg	12413.5	12956.2	13426.1	1.03	0.99	0.04	-0.01	369.07	-89.43
NM_000456	chr12	56391042	56399309	+	SUOX	2462	1.25	1.37	0.56	UnReg	4.25	3.92	1.59	UnReg	3.5	3.68	1.49	2.86	2.69	1.52	1.43	1.04	0.94
NM_000474	chr7	19155090	19157295	-	TWIST1	1666	135	142.16	85.33	UnReg	139.25	134.5	80.73	UnReg	153.25	160.04	96.06	0.95	1.13	-0.08	0.17	-4.6	10.73
NM_000475	chrX	30322538	30327495	-	NR0B1	1585	92.75	89.3	56.34	UnReg	53.75	55.15	34.8	UnReg	60.75	63.26	39.91	0.62	0.71	-0.7	-0.5	-21.54	-16.43
NM_000476	chr9	130628758	130640022	-	AK1	2266	0.25	0.33	0.15	UnReg	0	0	0	UnReg	0.25	0.24	0.11	0	0.74	#NAME?	-0.44	-0.15	-0.04
NM_000477	chr4	74269971	74287129	+	ALB	2335	0.5	0	0	UnReg	2.75	2.59	1.11	UnReg	2	2.09	0.89	Inf	Inf	Inf	Inf	1.11	0.89
NM_000478	chr1	21835857	21904905	+	ALPL	2603	0.75	0.63	0.24	UnReg	0.25	0.24	0.09	UnReg	0.75	0.77	0.29	0.38	1.22	-1.41	0.29	-0.15	0.05
NM_000479	chr19	2249112	2252072	+	AMH	1853	455.5	459.79	248.13	UnReg	589.5	564.87	304.84	UnReg	576	598.09	322.77	1.23	1.3	0.3	0.38	56.7	74.63
NM_000485	chr16	88875876	88878342	-	APRT	807	131.25	142.34	176.38	UnReg	138.75	133.01	164.82	UnReg	181.25	188.78	233.93	0.93	1.33	-0.1	0.41	-11.56	57.55
NM_000486	chr12	50344523	50352664	+	AQP2	4179	0	0	0	UnReg	0.5	0.52	0.13	UnReg	0.5	0.52	0.13	Inf	Inf	Inf	Inf	0.13	0.13
NM_000488	chr1	173872941	173886516	-	SERPINC1	1599	4.75	3.92	2.45	UnReg	6	5.45	3.41	UnReg	5.5	5.68	3.55	1.39	1.45	0.48	0.54	0.96	1.1
NM_000489	chrX	76760355	77041755	-	ATRX	11220	0.5	0.33	0.03	UnReg	0	0	0	UnReg	2.75	2.88	0.26	0	8.68	#NAME?	3.12	-0.03	0.23
NM_000492	chr7	117120016	117308718	+	CFTR	6131	0	0	0	UnReg	0.5	0.47	0.08	UnReg	1.25	1.3	0.21	Inf	Inf	Inf	Inf	0.08	0.21
NM_000493	chr6	116440084	116447296	-	COL10A1	3290	2.5	2.68	0.81	UnReg	2.5	2.46	0.75	UnReg	1.25	1.35	0.41	0.92	0.51	-0.12	-0.98	-0.07	-0.4
NM_000494	chr10	105791045	105845638	-	COL17A1	5610	4	3.38	0.6	UnReg	1.5	1.28	0.23	UnReg	4.5	4.68	0.83	0.38	1.38	-1.4	0.47	-0.38	0.23
NM_000496	chr22	25615611	25627836	+	CRYBB2	763	1	1.33	1.74	UnReg	2.75	2.25	2.94	UnReg	0.75	0.82	1.07	1.69	0.61	0.76	-0.7	1.2	-0.67
NM_000502	chr17	56270088	56282535	+	EPX	2721	12.25	10.73	3.94	UnReg	11.25	10.87	3.99	UnReg	12.25	12.78	4.7	1.01	1.19	0.02	0.25	0.05	0.75
NM_000507	chr9	97365420	97401923	-	FBP1	1590	0	0	0	UnReg	1	1.04	0.65	UnReg	0.25	0.26	0.16	Inf	Inf	Inf	Inf	0.65	0.16
NM_000514	chr5	37812778	37839782	-	GDNF	3810	1	1.34	0.35	UnReg	0.25	0.24	0.06	UnReg	0.5	0.49	0.13	0.18	0.37	-2.5	-1.45	-0.29	-0.22
NM_000522	chr7	27236498	27239725	-	HOXA13	2514	1099	1068.55	425.04	UnReg	1160.5	1119.5	445.31	UnReg	1081.75	1130.69	449.76	1.05	1.06	0.07	0.08	20.27	24.72
NM_000525	chr11	17406795	17410206	-	KCNJ11	3411	107.5	113.68	33.33	UnReg	99.25	95.13	27.89	UnReg	85.75	89.35	26.19	0.84	0.79	-0.26	-0.35	-5.44	-7.13
NM_000526	chr17	39738530	39743147	-	KRT14	1636	1	0.63	0.38	UnReg	0	0	0	UnReg	0	0	0	0	0	#NAME?	#NAME?	-0.38	-0.38
NM_000531	chrX	38211735	38280703	+	OTC	1647	1.5	1.88	1.14	UnReg	1.75	1.89	1.15	UnReg	0	0	0	1	0	0.01	#NAME?	0	-1.14
NM_000537	chr1	204123943	204135465	-	REN	1465	1	1.37	0.93	UnReg	0	0	0	UnReg	0	0	0	0	0	#NAME?	#NAME?	-0.93	-0.93
NM_000539	chr3	129247481	129254187	+	RHO	2768	0	0	0	UnReg	0.25	0.2	0.07	UnReg	0.5	0.53	0.19	Inf	Inf	Inf	Inf	0.07	0.19
NM_000540	chr19	38924339	39078204	+	RYR1	15391	0.75	0.94	0.06	UnReg	0	0	0	UnReg	0	0	0	0	0	#NAME?	#NAME?	-0.06	-0.06
NM_000541	chr2	234216308	234255701	+	SAG	1749	1.5	2.05	1.17	UnReg	1	1.09	0.62	UnReg	0	0	0	0.53	0	-0.92	#NAME?	-0.55	-1.17
NM_000542	chr2	85884439	85895864	-	SFTPB	3667	1.5	0.68	0.19	UnReg	0	0	0	UnReg	0.25	0.24	0.07	0	0.36	#NAME?	-1.48	-0.19	-0.12
NM_000550	chr9	12693385	12710266	+	TYRP1	2876	6.75	7.62	2.65	UnReg	10.25	10.51	3.65	UnReg	5	5.31	1.85	1.38	0.7	0.46	-0.52	1	-0.8
NM_000551	chr3	10183318	10195354	+	VHL	4560	6.5	5.28	1.16	UnReg	11.75	11.43	2.51	UnReg	12	12.49	2.74	2.16	2.36	1.11	1.24	1.35	1.58
NM_000552	chr12	6058039	6233836	-	VWF	8838	2.5	1.35	0.15	UnReg	1.5	1.21	0.14	UnReg	2.75	2.83	0.32	0.89	2.1	-0.16	1.07	-0.02	0.17
NM_000554	chr19	48325098	48346586	+	CRX	4468	1.5	0.99	0.22	UnReg	1	0.95	0.21	UnReg	0	0	0	0.96	0	-0.06	#NAME?	-0.01	-0.22
NM_000558	chr16	226649	227521	+	HBA1	606	1.75	1.92	3.17	UnReg	0	0	0	UnReg	0.25	0.26	0.43	0	0.14	#NAME?	-2.87	-3.17	-2.74
NM_000566	chr1	149754249	149764074	+	FCGR1A	2176	1	0.66	0.31	UnReg	0.25	0.24	0.11	UnReg	0.25	0.26	0.12	0.36	0.39	-1.49	-1.34	-0.2	-0.19
NM_000575	chr2	113531491	113542971	-	IL1A	2932	1.5	1.31	0.45	UnReg	1	0.95	0.32	UnReg	0.5	0.53	0.18	0.72	0.4	-0.47	-1.32	-0.12	-0.27
NM_000576	chr2	113587336	113594356	-	IL1B	1498	0.5	0	0	UnReg	0	0	0	UnReg	0	0	0	NA	NA	NA	NA	0	0
NM_000578	chr2	219246751	219261617	+	SLC11A1	3852	1	0.66	0.17	UnReg	6.75	6.55	1.7	UnReg	1.75	1.87	0.49	9.86	2.82	3.3	1.5	1.53	0.31
NM_000584	chr4	74606222	74609433	+	CXCL8	1705	7.5	8.18	4.79	UnReg	9.75	9.17	5.38	UnReg	4.75	5.09	2.99	1.12	0.62	0.17	-0.68	0.58	-1.81
NM_000590	chr5	135227934	135231516	-	IL9	591	1.5	2.04	3.46	UnReg	0	0	0	UnReg	1.25	1.3	2.2	0	0.64	#NAME?	-0.65	-3.46	-1.26
NM_000591	chr5	140011312	140013035	-	CD14	1635	1.5	1.68	1.03	UnReg	0	0	0	UnReg	0	0	0	0	0	#NAME?	#NAME?	-1.03	-1.03
NM_000594	chr6	31543343	31546112	+	TNF	13041	0	0	0	UnReg	1	1.07	0.08	UnReg	2	2.12	0.16	Inf	Inf	Inf	Inf	0.08	0.16
NM_000596	chr7	45927958	45933267	+	IGFBP1	1591	1	1.37	0.86	UnReg	0	0	0	UnReg	0	0	0	0	0	#NAME?	#NAME?	-0.86	-0.86
NM_000597	chr2	217498126	217529158	+	IGFBP2	1429	787.25	835.59	584.74	UnReg	891.75	836.02	585.04	UnReg	618.75	646.89	452.69	1	0.77	0	-0.37	0.3	-132.05
NM_000603	chr7	150688143	150711687	+	NOS3	4338	4	4.21	0.97	UnReg	1.75	1.53	0.35	UnReg	1.5	1.51	0.35	0.36	0.36	-1.46	-1.48	-0.62	-0.62
NM_000606	chr9	139839697	139841426	+	C8G	877	9	6.94	7.92	UnReg	1	0.97	1.11	UnReg	10	10.28	11.72	0.14	1.48	-2.84	0.57	-6.81	3.81
NM_000612	chr11	2150341	2160204	-	IGF2	5170	1.75	1.6	0.31	UnReg	0	0	0	UnReg	0.25	0.26	0.05	0	0.16	#NAME?	-2.61	-0.31	-0.26
NM_000613	chr11	6452267	6462254	-	HPX	1623	2.5	0.68	0.42	UnReg	6	5.76	3.55	UnReg	4	4.26	2.63	8.42	6.23	3.07	2.64	3.13	2.2
NM_000614	chr11	58390145	58393205	+	CNTF	1893	0.75	1.01	0.53	UnReg	1.25	1.08	0.57	UnReg	0.5	0.54	0.28	1.07	0.54	0.1	-0.9	0.04	-0.25
NM_000621	chr13	47405676	47471211	-	HTR2A	5442	0	0	0	UnReg	1	1	0.18	UnReg	0.5	0.52	0.1	Inf	Inf	Inf	Inf	0.18	0.1
NM_000623	chr14	96671134	96710666	+	BDKRB2	4197	30	30.93	7.37	UnReg	24.25	22.39	5.33	UnReg	53.25	55.25	13.16	0.72	1.79	-0.47	0.84	-2.04	5.79
NM_000624	chr14	95047705	95059457	+	SERPINA5	2337	8.5	9.2	3.93	UnReg	2	2.03	0.87	UnReg	3.75	3.86	1.65	0.22	0.42	-2.18	-1.25	-3.07	-2.28
NM_000625	chr17	26083791	26127555	-	NOS2	4206	205.25	200.22	47.6	UnReg	209.25	200.94	47.77	UnReg	172.25	179.13	42.59	1	0.89	0.01	-0.16	0.17	-5.02
NM_000628	chr21	34638664	34669539	+	IL10RB	1961	703	706.51	360.28	UnReg	823	787.53	401.59	UnReg	627	654.82	333.92	1.11	0.93	0.16	-0.11	41.31	-26.36
NM_000629	chr21	34697213	34732128	+	IFNAR1	6094	5086.5	5074.14	832.65	UnReg	5706	5465.08	896.8	UnReg	4421.25	4616.12	757.49	1.08	0.91	0.11	-0.14	64.15	-75.16
NM_000635	chr19	5993174	6110664	-	RFX2	4112	0.5	0.68	0.17	UnReg	0	0	0	UnReg	0	0	0	0	0	#NAME?	#NAME?	-0.17	-0.17
NM_000638	chr17	26694298	26697373	-	VTN	1677	9.75	10.23	6.1	UnReg	10.25	9.95	5.94	UnReg	3	3.04	1.81	0.97	0.3	-0.04	-1.75	-0.17	-4.29
NM_000640	chrX	114238537	114252207	-	IL13RA2	1373	0.5	0.66	0.48	UnReg	0	0	0	UnReg	0.5	0.55	0.4	0	0.83	#NAME?	-0.27	-0.48	-0.08
NM_000642	chr1	100315639	100389579	+	AGL	7371	118	124.77	16.93	UnReg	121.5	117.19	15.9	UnReg	118.5	123.9	16.81	0.94	0.99	-0.09	-0.01	-1.03	-0.12
NM_000655	chr1	169659805	169680843	-	SELL	2442	0.5	0.66	0.27	UnReg	1	1.05	0.43	UnReg	0.5	0.52	0.21	1.57	0.79	0.65	-0.34	0.16	-0.06
NM_000660	chr19	41836435	41859838	-	TGFB1	2741	547.25	553.61	201.97	UnReg	436.75	421.05	153.61	UnReg	488.75	511.28	186.53	0.76	0.92	-0.39	-0.11	-48.36	-15.44
NM_000674	chr1	203096835	203136533	+	ADORA1	2919	0.5	0.65	0.22	UnReg	1	0.95	0.32	UnReg	0.75	0.75	0.26	1.46	1.16	0.55	0.22	0.1	0.04
NM_000676	chr17	15848230	15879210	+	ADORA2B	1885	627	652.99	346.41	UnReg	703.5	668.62	354.71	UnReg	677.25	707.03	375.08	1.02	1.08	0.03	0.11	8.29	28.67
NM_000678	chr20	4201277	4229659	-	ADRA1D	2666	0	0	0	UnReg	0.5	0.54	0.2	UnReg	0.5	0.55	0.21	Inf	Inf	Inf	Inf	0.2	0.21
NM_000679	chr5	159343739	159400017	+	ADRA1B	2254	23.25	22.9	10.16	UnReg	24.25	23.31	10.34	UnReg	7.25	7.51	3.33	1.02	0.33	0.03	-1.61	0.18	-6.83
NM_000680	chr8	26627221	26722922	-	ADRA1A	3732	0.75	0.94	0.25	UnReg	1.5	1.21	0.32	UnReg	0	0	0	1.28	0	0.36	#NAME?	0.07	-0.25
NM_000681	chr10	112836789	112840662	+	ADRA2A	3873	0.5	0.63	0.16	UnReg	3.75	3.77	0.97	UnReg	0.5	0.52	0.14	6.01	0.83	2.59	-0.26	0.81	-0.03
NM_000682	chr2	96778622	96781984	-	ADRA2B	3362	2.75	2.9	0.86	UnReg	3.75	3.9	1.16	UnReg	2.25	2.29	0.68	1.35	0.79	0.43	-0.34	0.3	-0.18
NM_000684	chr10	115803805	115806667	+	ADRB1	2862	24.5	20.28	7.09	UnReg	62	58.57	20.47	UnReg	46	47.5	16.6	2.89	2.34	1.53	1.23	13.38	9.51
NM_000686	chrX	115301957	115306225	+	AGTR2	2899	0.25	0.34	0.12	UnReg	0	0	0	UnReg	0	0	0	0	0	#NAME?	#NAME?	-0.12	-0.12
NM_000687	chr20	32868070	32891215	-	AHCY	2309	2	1.68	0.73	UnReg	2.25	2.21	0.96	UnReg	1.5	1.57	0.68	1.32	0.93	0.4	-0.1	0.23	-0.05
NM_000689	chr9	75515577	75568233	-	ALDH1A1	2369	46.75	51.22	21.62	UnReg	15	15.21	6.42	UnReg	66.75	69.78	29.46	0.3	1.36	-1.75	0.45	-15.2	7.83
NM_000690	chr12	112204690	112247789	+	ALDH2	2060	30.5	30.72	14.91	UnReg	34.5	33.69	16.35	UnReg	36	37.68	18.29	1.1	1.23	0.13	0.29	1.44	3.38
NM_000692	chr9	38392660	38398662	+	ALDH1B1	3070	5124.25	5174.54	1685.52	UnReg	4770.5	4877.08	1588.63	UnReg	5055.5	5277.42	1719.03	0.94	1.02	-0.09	0.03	-96.89	33.51
NM_000696	chr1	165631448	165667900	-	ALDH9A1	2500	5642.75	5668.63	2267.45	UnReg	5512.25	5262.2	2104.88	UnReg	5200	5427.69	2171.07	0.93	0.96	-0.11	-0.06	-162.57	-96.38
NM_000699	chr1	104159953	104168402	+	AMY2A	1679	0.5	0.68	0.41	UnReg	0.5	0.47	0.28	UnReg	0.75	0.8	0.48	0.69	1.17	-0.53	0.23	-0.13	0.07
NM_000700	chr9	75766646	75785310	+	ANXA1	1536	46.5	47.25	30.76	UnReg	39.75	40.94	26.66	UnReg	66	69.06	44.96	0.87	1.46	-0.21	0.55	-4.1	14.2
NM_000701	chr1	116915794	116947396	+	ATP1A1	3741	286	274.7	73.43	UnReg	293.75	282.38	75.48	UnReg	291.75	303.5	81.13	1.03	1.1	0.04	0.14	2.05	7.7
NM_000702	chr1	160085519	160113374	+	ATP1A2	5457	0.5	0.68	0.13	UnReg	0	0	0	UnReg	1	0.98	0.18	0	1.43	#NAME?	0.52	-0.13	0.05
NM_000704	chr19	36041094	36054560	-	ATP4A	3559	10.75	12.79	3.59	UnReg	4.5	4.02	1.13	UnReg	5.25	5.53	1.55	0.31	0.43	-1.67	-1.21	-2.46	-2.04
NM_000706	chr12	63536538	63546590	-	AVPR1A	7831	45.75	45.07	5.76	UnReg	56.25	52.67	6.73	UnReg	25.25	26.41	3.37	1.17	0.59	0.22	-0.77	0.97	-2.38
NM_000707	chr1	206224282	206231482	+	AVPR1B	4687	5.75	5.5	1.17	UnReg	1	1.09	0.23	UnReg	5.5	5.72	1.22	0.2	1.04	-2.34	0.06	-0.94	0.05
NM_000710	chr14	96722546	96731100	+	BDKRB1	1301	2.75	3.45	2.65	UnReg	2	2.08	1.6	UnReg	1.25	1.25	0.96	0.6	0.36	-0.73	-1.46	-1.05	-1.69
NM_000718	chr9	140772240	141019076	+	CACNA1B	9790	0.5	0	0	UnReg	0.25	0.24	0.02	UnReg	1	1.03	0.11	Inf	Inf	Inf	Inf	0.02	0.11
NM_000720	chr3	53529075	53846492	+	CACNA1D	7723	1	1.37	0.18	UnReg	0	0	0	UnReg	0	0	0	0	0	#NAME?	#NAME?	-0.18	-0.18
NM_000723	chr17	37329708	37353956	-	CACNB1	3742	98.5	102.96	27.52	UnReg	88.75	84.21	22.5	UnReg	76.5	79.97	21.37	0.82	0.78	-0.29	-0.36	-5.01	-6.14
NM_000727	chr17	65040651	65052911	+	CACNG1	1318	1	0.63	0.48	UnReg	0.75	0.64	0.48	UnReg	0.5	0.52	0.4	1.02	0.83	0.02	-0.26	0.01	-0.08
NM_000733	chr11	118175294	118186890	+	CD3E	1513	0	0	0	UnReg	1	0.95	0.62	UnReg	1	1.05	0.7	Inf	Inf	Inf	Inf	0.62	0.7
NM_000737	chr19	49526125	49527632	-	CGB	919	0	0	0	UnReg	0.5	0.4	0.44	UnReg	1	1.05	1.14	Inf	Inf	Inf	Inf	0.44	1.14
NM_000738	chr11	62676150	62689012	-	CHRM1	2823	1	0.68	0.24	UnReg	0.5	0.47	0.17	UnReg	1	1.08	0.38	0.69	1.57	-0.53	0.65	-0.07	0.14
NM_000740	chr1	239792372	240072717	+	CHRM3	8777	51.5	52.9	6.03	UnReg	63.5	60.65	6.91	UnReg	56.75	59.24	6.75	1.15	1.12	0.2	0.16	0.88	0.72
NM_000741	chr11	46406639	46408107	-	CHRM4	1817	18.5	17.04	9.38	UnReg	5.75	5.42	2.98	UnReg	8	8.17	4.5	0.32	0.48	-1.65	-1.06	-6.39	-4.88
NM_000745	chr15	78857861	78887611	+	CHRNA5	3623	920.25	943.62	260.45	UnReg	965.25	920.57	254.09	UnReg	976	1017.52	280.85	0.98	1.08	-0.04	0.11	-6.36	20.4
NM_000747	chr17	7348405	7360932	+	CHRNB1	2437	480.25	485.96	199.41	UnReg	481.5	459.27	188.46	UnReg	421	437.67	179.59	0.95	0.9	-0.08	-0.15	-10.95	-19.81
NM_000748	chr1	154540256	154552353	+	CHRNB2	5718	6	5.75	1.01	UnReg	5	4.4	0.77	UnReg	3	3.08	0.54	0.77	0.54	-0.38	-0.9	-0.23	-0.47
NM_000750	chr15	78916635	78933587	-	CHRNB4	2631	4.5	3.55	1.35	UnReg	10.75	10.13	3.85	UnReg	3.5	3.73	1.42	2.86	1.05	1.51	0.07	2.5	0.07
NM_000762	chr19	41349442	41356352	-	CYP2A6	1764	0.75	0.34	0.19	UnReg	0.5	0.4	0.23	UnReg	0	0	0	1.17	0	0.23	#NAME?	0.03	-0.19
NM_000769	chr10	96522437	96612962	+	CYP2C19	1789	0.75	0.63	0.35	UnReg	1	1.05	0.58	UnReg	1	1.05	0.59	1.67	1.67	0.74	0.74	0.23	0.24
NM_000773	chr10	135340866	135352620	+	CYP2E1	1667	29.25	25.26	15.16	UnReg	67	63.29	37.96	UnReg	18.75	19.88	11.93	2.5	0.79	1.32	-0.35	22.81	-3.23
NM_000783	chr10	94833646	94837641	+	CYP26A1	2119	59	60.97	28.77	UnReg	40	38.02	17.94	UnReg	44.5	45.88	21.65	0.62	0.75	-0.68	-0.41	-10.83	-7.12
NM_000784	chr2	219646471	219680016	+	CYP27A1	2293	35.75	35.04	15.28	UnReg	74	72.75	31.73	UnReg	39.25	41.6	18.14	2.08	1.19	1.05	0.25	16.44	2.86
NM_000786	chr7	91741462	91763840	-	CYP51A1	3208	440.5	444.13	138.44	UnReg	484.5	461.21	143.77	UnReg	493	515.43	160.67	1.04	1.16	0.05	0.21	5.33	22.22
NM_000787	chr9	136501484	136524466	+	DBH	2760	0.25	0.31	0.11	UnReg	0.5	0.54	0.2	UnReg	0.5	0.55	0.2	1.73	1.76	0.79	0.81	0.08	0.09
NM_000789	chr17	61554421	61575741	+	ACE	4969	50	50.99	10.26	UnReg	42	39.97	8.04	UnReg	30.5	31.91	6.42	0.78	0.63	-0.35	-0.68	-2.22	-3.84
NM_000794	chr5	174867674	174871163	-	DRD1	4065	2	2.7	0.66	UnReg	0.5	0.4	0.1	UnReg	1.5	1.53	0.38	0.15	0.57	-2.75	-0.82	-0.56	-0.29
NM_000795	chr11	113280316	113346001	-	DRD2	2699	0.5	0	0	UnReg	0	0	0	UnReg	0	0	0	NA	NA	NA	NA	0	0
NM_000797	chr11	637304	640705	+	DRD4	1362	10	10.7	7.85	UnReg	16.5	15.79	11.59	UnReg	15.25	15.78	11.59	1.48	1.48	0.56	0.56	3.74	3.73
NM_000799	chr7	100318422	100321323	+	EPO	1330	0.5	0.63	0.47	UnReg	1	1	0.75	UnReg	1.5	1.54	1.16	1.59	2.46	0.67	1.3	0.28	0.69
NM_000808	chrX	151335633	151619831	-	GABRA3	2785	1.5	1.33	0.48	UnReg	0	0	0	UnReg	1.5	1.58	0.57	0	1.19	#NAME?	0.25	-0.48	0.09
NM_000812	chr4	47033294	47428447	+	GABRB1	2211	1.25	1.29	0.58	UnReg	1	0.88	0.4	UnReg	0	0	0	0.68	0	-0.56	#NAME?	-0.19	-0.58
NM_000815	chr1	1950767	1962192	+	GABRD	1925	63	60.44	31.39	UnReg	39.75	38.46	19.98	UnReg	75.5	77.79	40.41	0.64	1.29	-0.65	0.36	-11.41	9.02
NM_000817	chr2	171673199	171717659	+	GAD1	3474	180.75	182.37	52.5	UnReg	174.25	165.79	47.72	UnReg	200	208.01	59.88	0.91	1.14	-0.14	0.19	-4.77	7.38
NM_000820	chr13	114523521	114567076	-	GAS6	2535	575	591.47	233.32	UnReg	728	695.37	274.31	UnReg	582.75	607.77	239.75	1.18	1.03	0.23	0.04	40.99	6.43
NM_000825	chr8	25276773	25282556	-	GNRH1	2150	4.5	4.95	2.3	UnReg	4.25	4.02	1.87	UnReg	5.75	6.01	2.79	0.81	1.21	-0.3	0.28	-0.43	0.49
NM_000828	chrX	122318095	122624766	+	GRIA3	5182	0.25	0	0	UnReg	0	0	0	UnReg	0	0	0	NA	NA	NA	NA	0	0
NM_000830	chr21	30925865	31312282	-	GRIK1	6017	0	0	0	UnReg	1.5	1.55	0.26	UnReg	2.5	2.58	0.43	Inf	Inf	Inf	Inf	0.26	0.43
NM_000834	chr12	13714409	14133022	-	GRIN2B	30348	2	2.66	0.09	UnReg	2.5	2.41	0.08	UnReg	0	0	0	0.91	0	-0.14	#NAME?	-0.01	-0.09
NM_000836	chr19	48898131	48948188	+	GRIN2D	5093	201.25	203.58	39.97	UnReg	235.5	223.8	43.94	UnReg	187.5	195.45	38.38	1.1	0.96	0.14	-0.06	3.97	-1.6
NM_000837	chr8	145064225	145067583	+	GRINA	1968	0.75	0	0	UnReg	0.25	0.26	0.13	UnReg	0	0	0	Inf	NA	Inf	NA	0.13	0
NM_000840	chr7	86273229	86494192	+	GRM3	4260	10.75	9.52	2.24	UnReg	6.5	6.34	1.49	UnReg	6.25	6.6	1.55	0.67	0.69	-0.59	-0.53	-0.75	-0.68
NM_000848	chr1	110210643	110217908	+	GSTM2	1201	65	62.89	52.36	UnReg	100	97.69	81.34	UnReg	82	85.67	71.33	1.55	1.36	0.64	0.45	28.98	18.97
NM_000849	chr1	110276553	110283660	-	GSTM3	4127	1.5	0.94	0.23	UnReg	2.25	2.02	0.49	UnReg	0.25	0.26	0.06	2.15	0.28	1.1	-1.84	0.26	-0.16
NM_000851	chr1	110254863	110260890	+	GSTM5	1570	0.5	0	0	UnReg	3.25	3.33	2.12	UnReg	0.25	0.28	0.18	Inf	Inf	Inf	Inf	2.12	0.18
NM_000858	chr1	228327928	228336655	+	GUK1	1154	44	45.13	39.11	UnReg	31.25	29.89	25.9	UnReg	25	25.88	22.43	0.66	0.57	-0.59	-0.8	-13.2	-16.68
NM_000859	chr5	74632992	74657926	+	HMGCR	4582	41	44.57	9.73	UnReg	38.75	37.11	8.1	UnReg	32.75	34.37	7.5	0.83	0.77	-0.26	-0.37	-1.63	-2.23
NM_000863	chr6	78171947	78173120	-	HTR1B	3175	4.5	3.95	1.24	UnReg	6	5.68	1.79	UnReg	2.75	2.76	0.87	1.44	0.7	0.52	-0.52	0.55	-0.38
NM_000864	chr1	23518387	23521222	-	HTR1D	2835	61	58.31	20.57	UnReg	41.25	39.13	13.8	UnReg	28	28.96	10.22	0.67	0.5	-0.58	-1.01	-6.76	-10.35
NM_000871	chr1	19991779	20007459	+	HTR6	3388	61.5	58.56	17.28	UnReg	69.25	66.49	19.63	UnReg	29	30.35	8.96	1.14	0.52	0.18	-0.95	2.34	-8.33
NM_000873	chr17	62079954	62084283	-	ICAM2	1212	1.25	0.94	0.78	UnReg	0	0	0	UnReg	0	0	0	0	0	#NAME?	#NAME?	-0.78	-0.78
NM_000877	chr2	102759235	102796334	+	IL1R1	5153	2.25	1.63	0.32	UnReg	1.25	1.24	0.24	UnReg	5.25	5.5	1.07	0.76	3.38	-0.39	1.76	-0.07	0.75
NM_000879	chr5	131877135	131879214	-	IL5	816	0.5	0.63	0.77	UnReg	0	0	0	UnReg	0	0	0	0	0	#NAME?	#NAME?	-0.77	-0.77
NM_000889	chr12	53585101	53601091	-	ITGB7	2867	0.75	1.02	0.35	UnReg	1.5	1.57	0.55	UnReg	1.75	1.85	0.65	1.54	1.82	0.63	0.87	0.19	0.29
NM_000891	chr17	68165675	68176183	+	KCNJ2	5386	39.5	36.18	6.72	UnReg	63.25	60.86	11.3	UnReg	49.5	51.47	9.56	1.68	1.42	0.75	0.51	4.58	2.84
NM_000894	chr19	49519236	49520347	-	LHB	523	13.75	16.29	31.16	UnReg	14.75	14.5	27.73	UnReg	9.25	9.46	18.08	0.89	0.58	-0.17	-0.78	-3.43	-13.07
NM_000898	chrX	43625856	43741721	-	MAOB	2595	41.5	36.29	13.98	UnReg	38.25	38.95	15.01	UnReg	48.5	50.35	19.4	1.07	1.39	0.1	0.47	1.03	5.42
NM_000901	chr4	148999914	149363672	-	NR3C2	5898	20	21.07	3.57	UnReg	24.5	24.33	4.13	UnReg	13.25	13.87	2.35	1.16	0.66	0.21	-0.6	0.55	-1.22
NM_000905	chr7	24323806	24331484	+	NPY	560	16.75	13.41	23.96	UnReg	17	16.51	29.49	UnReg	14	14.26	25.46	1.23	1.06	0.3	0.09	5.53	1.51
NM_000906	chr1	153651163	153666468	+	NPR1	4185	1	0.63	0.15	UnReg	3.5	3.13	0.75	UnReg	5	5.18	1.24	4.98	8.25	2.32	3.04	0.6	1.09
NM_000909	chr4	164245116	164253947	-	NPY1R	2958	169.75	165.67	56.01	UnReg	198.75	189.61	64.1	UnReg	130.75	136.45	46.13	1.14	0.82	0.19	-0.28	8.09	-9.88
NM_000910	chr4	156129780	156138230	+	NPY2R	3628	9.5	9.05	2.49	UnReg	6.5	6.91	1.9	UnReg	8	8.43	2.32	0.76	0.93	-0.39	-0.1	-0.59	-0.17
NM_000911	chr1	29138653	29190208	+	OPRD1	1774	4.25	5.52	3.11	UnReg	13.5	12.83	7.23	UnReg	13.5	14	7.89	2.32	2.53	1.22	1.34	4.12	4.78
NM_000915	chr20	3052265	3053163	+	OXT	513	0	0	0	UnReg	1.5	1.55	3.02	UnReg	2	2.15	4.18	Inf	Inf	Inf	Inf	3.02	4.18
NM_000921	chr12	20522178	20837041	+	PDE3A	7302	12.5	11.16	1.53	UnReg	26.75	25.39	3.48	UnReg	13.75	14.12	1.93	2.27	1.26	1.19	0.34	1.95	0.4
NM_000928	chr12	120759913	120765592	-	PLA2G1B	565	0.5	0.66	1.18	UnReg	2	1.61	2.85	UnReg	3	3.09	5.48	2.42	4.66	1.27	2.22	1.67	4.3
NM_000933	chr20	9288446	9461462	+	PLCB4	5406	1	0.65	0.12	UnReg	0.5	0.47	0.09	UnReg	1	0.98	0.18	0.73	1.51	-0.45	0.6	-0.03	0.06
NM_000940	chr7	94989183	95025687	-	PON3	1191	2	2	1.68	UnReg	3.5	3.35	2.81	UnReg	3.5	3.72	3.12	1.68	1.86	0.74	0.9	1.13	1.44
NM_000941	chr7	75544419	75616173	+	POR	2499	3520.75	3554.22	1422.26	UnReg	3285.5	3164.45	1266.29	UnReg	3164.25	3302.69	1321.6	0.89	0.93	-0.17	-0.11	-155.97	-100.65
NM_000943	chr5	122359077	122372425	-	PPIC	1236	1132	1141.5	923.55	UnReg	1189.75	1137	919.91	UnReg	1019.25	1063.36	860.33	1	0.93	-0.01	-0.1	-3.64	-63.22
NM_000944	chr4	101944586	102268628	-	PPP3CA	4676	1	1.26	0.27	UnReg	0	0	0	UnReg	0.75	0.8	0.17	0	0.63	#NAME?	-0.66	-0.27	-0.1
NM_000949	chr5	35055801	35230691	-	PRLR	11685	0.5	0	0	UnReg	2.75	2.78	0.24	UnReg	1	1.1	0.09	Inf	Inf	Inf	Inf	0.24	0.09
NM_000954	chr9	139871955	139876194	+	PTGDS	812	1.5	1.31	1.62	UnReg	2	1.99	2.45	UnReg	3.5	3.57	4.39	1.52	2.72	0.6	1.44	0.84	2.78
NM_000955	chr19	14583277	14586174	-	PTGER1	1421	6.75	8.43	5.93	UnReg	5.5	5.09	3.58	UnReg	5	5.07	3.57	0.6	0.6	-0.73	-0.73	-2.35	-2.37
NM_000956	chr14	52781015	52795322	+	PTGER2	2478	143	141.26	57.01	UnReg	101.25	95.91	38.7	UnReg	94.5	99.03	39.96	0.68	0.7	-0.56	-0.51	-18.3	-17.04
NM_000958	chr5	40680031	40693837	+	PTGER4	3416	23.25	25.42	7.44	UnReg	33.25	31.87	9.33	UnReg	22.25	23.45	6.87	1.25	0.92	0.33	-0.12	1.89	-0.58
NM_000961	chr20	48120410	48184707	-	PTGIS	5603	32.25	31	5.53	UnReg	57.25	55.45	9.9	UnReg	50.25	51.54	9.2	1.79	1.66	0.84	0.73	4.36	3.67
NM_000966	chr12	53604349	53626040	-	RARG	2967	14	14.74	4.97	UnReg	18.75	18.55	6.25	UnReg	21.25	21.84	7.36	1.26	1.48	0.33	0.57	1.28	2.39
NM_000967	chr22	39708886	39715670	-	RPL3	1338	1452.75	1470.45	1098.99	UnReg	1436.25	1373.45	1026.5	UnReg	1593.25	1663.09	1242.97	0.93	1.13	-0.1	0.18	-72.5	143.98
NM_000969	chr1	93297593	93307481	+	RPL5	1082	6	6.17	5.7	UnReg	7	6.22	5.75	UnReg	5.25	5.51	5.09	1.01	0.89	0.01	-0.16	0.05	-0.61
NM_000973	chr8	146015153	146017805	-	RPL8	905	0.5	0.66	0.73	UnReg	0	0	0	UnReg	0.5	0.55	0.61	0	0.83	#NAME?	-0.27	-0.73	-0.12
NM_000975	chr1	24018268	24022915	+	RPL11	1044	8.5	6.32	6.05	UnReg	11.5	10.99	10.52	UnReg	6	6.21	5.94	1.74	0.98	0.8	-0.03	4.47	-0.11
NM_000978	chr17	37006320	37010053	-	RPL23	577	32540	32892.3	57005.7	UnReg	34614.5	32954.4	57113.4	UnReg	29383	30679.8	53171.2	1	0.93	0	-0.1	107.63	-3834.52
NM_000982	chr13	27825691	27830702	+	RPL21	566	1.5	1.96	3.46	UnReg	4.75	4.75	8.39	UnReg	3	3.14	5.55	2.42	1.6	1.28	0.68	4.93	2.09
NM_000983	chr1	6245079	6259679	-	RPL22	2085	18926.5	18960.4	9093.74	UnReg	19357.5	18486.5	8866.42	UnReg	19001.2	19827.4	9509.53	0.98	1.05	-0.04	0.06	-227.32	415.8
NM_000986	chr3	101399933	101405563	-	RPL24	562	34083.8	34384.4	61182.2	UnReg	33538	31795.7	56575.9	UnReg	33274.8	34679.5	61707.3	0.92	1.01	-0.11	0.01	-4606.29	525.12
NM_000987	chr17	8280833	8286565	-	RPL26	585	0.5	0	0	UnReg	2.25	2.05	3.5	UnReg	0.25	0.24	0.42	Inf	Inf	Inf	Inf	3.5	0.42
NM_000990	chr11	8703994	8711419	+	RPL27A	4879	42674	42902	8793.19	UnReg	48138.5	45752.2	9377.38	UnReg	47590.5	49618.6	10169.8	1.07	1.16	0.09	0.21	584.19	1376.64
NM_000996	chr3	197677051	197682721	+	RPL35A	483	0.75	0.97	2.01	UnReg	1.25	1.18	2.45	UnReg	0	0	0	1.22	0	0.29	#NAME?	0.44	-2.01
NM_000998	chr2	217363519	217366188	+	RPL37A	418	20020.5	19992.8	47829.6	UnReg	21161.5	20128.5	48154.3	UnReg	19922.5	20764.5	49675.9	1.01	1.04	0.01	0.05	324.74	1846.32
NM_000999	chr17	72199794	72206019	+	RPL38	392	1.75	2.28	5.82	UnReg	2.25	2.34	5.98	UnReg	1.75	1.91	4.86	1.03	0.84	0.04	-0.26	0.16	-0.96
NM_001000	chrX	118920466	118925622	-	RPL39	419	45553.5	45831.3	109383	UnReg	33995.2	34725.3	82876.6	UnReg	46122	48094.9	114785	0.76	1.05	-0.4	0.07	-26505.9	5402.41
NM_001001	chr14	50085405	50087403	-	RPL36AL	577	6133	6206.67	10756.8	UnReg	5983.75	5704.35	9886.23	UnReg	5499.25	5737.43	9943.55	0.92	0.92	-0.12	-0.11	-870.56	-813.24
NM_001001323	chr12	89981825	90049844	-	ATP2B1	6933	0.25	0.33	0.05	UnReg	0	0	0	UnReg	0	0	0	0	0	#NAME?	#NAME?	-0.05	-0.05
NM_001001343	chr5	156768606	156772729	-	FNDC9	2126	2	2.57	1.21	UnReg	2	1.75	0.82	UnReg	0.5	0.55	0.26	0.68	0.21	-0.55	-2.22	-0.38	-0.95
NM_001001346	chr6	155585146	155597682	+	CLDN20	1209	8.75	5.29	4.38	UnReg	7	6.56	5.42	UnReg	12	12.46	10.3	1.24	2.35	0.31	1.24	1.05	5.93
NM_001001396	chr1	203595914	203713209	+	ATP2B4	8920	1.5	1.02	0.11	UnReg	2.5	2.22	0.25	UnReg	2.25	2.47	0.28	2.19	2.43	1.13	1.28	0.14	0.16
NM_001001410	chr16	1399240	1401873	-	TSR3	1204	2283.25	2306.45	1915.66	UnReg	2380.25	2289.37	1901.47	UnReg	2079.75	2171.08	1803.23	0.99	0.94	-0.01	-0.09	-14.19	-112.43
NM_001001412	chr10	105213143	105218648	-	CALHM1	3056	0.75	0.33	0.11	UnReg	2.5	2.61	0.86	UnReg	3	3.23	1.06	7.87	9.72	2.98	3.28	0.75	0.95
NM_001001418	chr17	36337710	36348649	-	TBC1D3C	4210	0.25	0	0	UnReg	0.25	0.27	0.06	UnReg	0	0	0	Inf	NA	Inf	NA	0.06	0
NM_001001438	chr21	47608359	47648738	-	LSS	2692	4	3.58	1.33	UnReg	13.5	12.89	4.79	UnReg	5.25	5.66	2.1	3.6	1.58	1.85	0.66	3.46	0.77
NM_001001479	chr22	31031792	31043862	+	SLC35E4	2551	115.75	114.7	44.96	UnReg	93	90.14	35.33	UnReg	112	117.41	46.03	0.79	1.02	-0.35	0.03	-9.63	1.07
NM_001001521	chr2	64068097	64118696	+	UGP2	2112	41.75	40.59	19.22	UnReg	43.75	40.89	19.36	UnReg	40.5	42.87	20.3	1.01	1.06	0.01	0.08	0.14	1.08
NM_001001522	chr11	117070039	117075508	+	TAGLN	4260	3.5	3.97	0.93	UnReg	4	3.68	0.87	UnReg	5	5.28	1.24	0.93	1.33	-0.11	0.41	-0.07	0.31
NM_001001524	chr19	19375173	19384074	-	TM6SF2	1483	23.75	25.63	17.28	UnReg	26.75	25.71	17.34	UnReg	18	18.6	12.54	1	0.73	0	-0.46	0.06	-4.74
NM_001001548	chr7	80267831	80308593	+	CD36	4727	1	1.37	0.29	UnReg	3.75	3.54	0.75	UnReg	1.25	1.34	0.28	2.59	0.98	1.37	-0.03	0.46	-0.01
NM_001001555	chr7	50657759	50861159	-	GRB10	5032	109.75	120.68	23.98	UnReg	133	125.25	24.89	UnReg	55.75	58.21	11.57	1.04	0.48	0.05	-1.05	0.91	-12.41
NM_001001557	chr8	97154557	97173020	-	GDF6	3698	67.25	66.43	17.96	UnReg	23.75	24.04	6.5	UnReg	76.75	80.43	21.75	0.36	1.21	-1.47	0.28	-11.46	3.79
NM_001001563	chr19	39971051	39981528	+	TIMM50	5468	4.5	4.23	0.77	UnReg	2.5	2.46	0.45	UnReg	2	2.07	0.38	0.58	0.49	-0.78	-1.03	-0.32	-0.4
NM_001001653	chr1	43849578	43855483	-	MED8	2032	0.25	0.33	0.16	UnReg	0.75	0.78	0.38	UnReg	1	1.08	0.53	2.35	3.24	1.23	1.69	0.22	0.37
NM_001001661	chr7	148799877	148823438	-	ZNF425	3218	235	234.58	72.9	UnReg	193.75	183.13	56.91	UnReg	232.5	242.59	75.39	0.78	1.03	-0.36	0.05	-15.99	2.49
NM_001001662	chr9	99579272	99616389	-	ZNF782	4414	2	1.66	0.38	UnReg	2.5	2.52	0.57	UnReg	2.75	3	0.68	1.52	1.8	0.6	0.85	0.19	0.3
NM_001001665	chr2	127941411	127963343	-	CYP27C1	4685	219.5	223.25	47.65	UnReg	189.5	185.04	39.5	UnReg	190	197.73	42.2	0.83	0.89	-0.27	-0.18	-8.16	-5.45
NM_001001668	chr19	57078889	57094262	+	ZNF470	7141	210	191.24	26.78	UnReg	147.75	142.78	19.99	UnReg	202.75	212.45	29.75	0.75	1.11	-0.42	0.15	-6.79	2.97
NM_001001669	chr5	148961134	149014527	+	ARHGEF37	4865	121	118.03	24.26	UnReg	98.75	95.33	19.59	UnReg	87.25	91.3	18.77	0.81	0.77	-0.31	-0.37	-4.67	-5.49
NM_001001671	chrX	19378175	19533379	-	MAP3K15	4633	455.75	483.32	104.32	UnReg	180	185.33	40	UnReg	520	543.84	117.38	0.38	1.13	-1.38	0.17	-64.32	13.06
NM_001001676	chr9	138555167	138557755	+	LCN9	524	0.5	0	0	UnReg	0	0	0	UnReg	0	0	0	NA	NA	NA	NA	0	0
NM_001001694	chr22	50432941	50451055	-	IL17REL	3635	6.75	6.93	1.91	UnReg	9.5	9.37	2.58	UnReg	6.25	6.53	1.8	1.35	0.94	0.44	-0.09	0.67	-0.11
NM_001001701	chr4	120217573	120221968	-	C4orf3	2839	1.25	1.62	0.57	UnReg	2.5	2.46	0.87	UnReg	3.5	3.68	1.3	1.51	2.27	0.6	1.18	0.29	0.72
NM_001001710	chr9	140138034	140142244	-	FAM166A	1148	0.5	0.68	0.6	UnReg	0.75	0.81	0.71	UnReg	0.5	0.49	0.43	1.19	0.71	0.25	-0.48	0.11	-0.17
NM_001001715	chr13	98795351	98897558	+	FARP1	1403	5.25	4.71	3.36	UnReg	5.75	5.75	4.1	UnReg	5.5	5.85	4.17	1.22	1.24	0.29	0.31	0.74	0.81
NM_001001788	chr6	150238013	150244288	-	RAET1G	1181	0.5	0.63	0.53	UnReg	0	0	0	UnReg	0	0	0	0	0	#NAME?	#NAME?	-0.53	-0.53
NM_001001791	chr10	75669726	75682535	-	C10orf55	2513	1	1.31	0.52	UnReg	0	0	0	UnReg	1	0.98	0.39	0	0.75	#NAME?	-0.42	-0.52	-0.13
NM_001001794	chr22	50750391	50765489	-	DENND6B	2006	60.5	52.24	26.04	UnReg	32.75	31.73	15.82	UnReg	50.5	52.32	26.08	0.61	1	-0.72	0	-10.22	0.04
NM_001001795	chr8	145751602	145754458	-	C8orf82	1932	1206.25	1222.61	632.82	UnReg	761.75	777.27	402.32	UnReg	1041.75	1087.36	562.81	0.64	0.89	-0.65	-0.17	-230.5	-70
NM_001001850	chr3	93733214	93747454	-	STX19	1156	2.25	1.66	1.44	UnReg	4	4.04	3.49	UnReg	1.75	1.79	1.55	2.43	1.08	1.28	0.11	2.06	0.11
NM_001001851	chr10	7613367	7708961	-	ITIH5	3132	0.25	0.34	0.11	UnReg	0.5	0.52	0.17	UnReg	0.5	0.52	0.17	1.53	1.53	0.61	0.61	0.06	0.06
NM_001001852	chr22	50354142	50357720	+	PIM3	2379	5459.5	5559.49	2336.9	UnReg	5757.5	5533.07	2325.8	UnReg	5434.5	5677.51	2386.51	1	1.02	-0.01	0.03	-11.11	49.61
NM_001001872	chr14	58470807	58618847	-	C14orf37	3226	89	88.06	27.3	UnReg	117.25	113.76	35.26	UnReg	50.5	52.84	16.38	1.29	0.6	0.37	-0.74	7.97	-10.92
NM_001001891	chr2	242127923	242164791	+	ANO7	4128	172.25	187.79	45.49	UnReg	170.75	162.34	39.33	UnReg	158.25	165.06	39.99	0.86	0.88	-0.21	-0.19	-6.17	-5.51
NM_001001924	chr8	17501302	17658426	-	MTUS1	6419	1.75	2.29	0.36	UnReg	6.5	6.14	0.96	UnReg	7.5	7.79	1.21	2.68	3.4	1.42	1.77	0.6	0.86
NM_001001957	chr1	248058888	248059833	+	OR2W3	945	1.25	1.66	1.76	UnReg	0.75	0.67	0.71	UnReg	0.5	0.55	0.58	0.41	0.33	-1.3	-1.59	-1.05	-1.18
NM_001001998	chr1	11126669	11159967	-	EXOSC10	2842	0.25	0.33	0.12	UnReg	1	0.8	0.28	UnReg	0.25	0.24	0.09	2.42	0.74	1.27	-0.44	0.17	-0.03
NM_001002021	chr21	45719916	45747264	+	PFKL	3412	7.25	8.46	2.48	UnReg	4.25	3.85	1.13	UnReg	7.5	7.68	2.25	0.45	0.91	-1.14	-0.14	-1.35	-0.23
NM_001002031	chr12	54058943	54070512	-	ATP5G2	1164	44.75	45.17	38.8	UnReg	32.25	30.3	26.03	UnReg	27.5	28.49	24.47	0.67	0.63	-0.58	-0.66	-12.77	-14.33
NM_001002034	chr22	42470254	42475442	+	FAM109B	2332	4.5	5.12	2.19	UnReg	5.25	5.3	2.27	UnReg	2.25	2.41	1.03	1.04	0.47	0.05	-1.08	0.08	-1.16
NM_001002244	chr17	79849588	79858409	+	ANAPC11	1186	9	10.26	8.65	UnReg	8	7.64	6.44	UnReg	6.75	7.05	5.95	0.74	0.69	-0.43	-0.54	-2.22	-2.71
NM_001002254	chrX	69260391	69269788	-	AWAT2	2124	0.5	0.66	0.31	UnReg	0	0	0	UnReg	0	0	0	0	0	#NAME?	#NAME?	-0.31	-0.31
NM_001002255	chr6	149721494	149722182	+	SUMO4	688	0	0	0	UnReg	2.5	2.12	3.08	UnReg	0.75	0.83	1.2	Inf	Inf	Inf	Inf	3.08	1.2
NM_001002292	chr1	68564141	68698229	-	WLS	2052	18.5	19.75	9.62	UnReg	20.5	19.61	9.56	UnReg	19.75	20.59	10.03	0.99	1.04	-0.01	0.06	-0.07	0.41
NM_001002296	chr8	41348172	41368499	+	GOLGA7	2027	0.5	0.34	0.17	UnReg	0.75	0.6	0.3	UnReg	0	0	0	1.76	0	0.82	#NAME?	0.13	-0.17
NM_001002762	chr10	74092587	74114907	-	DNAJB12	4360	250.5	249.98	57.34	UnReg	242	232.14	53.24	UnReg	275	287.72	65.99	0.93	1.15	-0.11	0.2	-4.09	8.66
NM_001002811	chr1	144890590	144932365	-	PDE4DIP	5679	70.75	67.67	11.92	UnReg	69.5	66.57	11.72	UnReg	56.25	58.44	10.29	0.98	0.86	-0.02	-0.21	-0.19	-1.63
NM_001002814	chr8	37716464	37757015	-	RAB11FIP1	7856	230.75	243.94	31.05	UnReg	152.5	148.09	18.85	UnReg	271.5	282.91	36.01	0.61	1.16	-0.72	0.21	-12.2	4.96
NM_001002836	chr19	56598728	56632742	-	ZNF787	2021	1292.75	1325.97	656.09	UnReg	1259.75	1211.44	599.42	UnReg	1109.75	1160.13	574.04	0.91	0.87	-0.13	-0.19	-56.67	-82.05
NM_001002857	chr15	60639349	60690185	-	ANXA2	1635	3.5	3.55	2.17	UnReg	6.75	6.46	3.95	UnReg	3	3.14	1.92	1.82	0.89	0.87	-0.18	1.78	-0.25
NM_001002880	chr22	39052657	39069855	+	CBY1	1271	10.25	12.07	9.5	UnReg	10.75	10.31	8.11	UnReg	20.5	21.38	16.82	0.85	1.77	-0.23	0.82	-1.39	7.32
NM_001002914	chr17	7255207	7258262	+	KCTD11	3055	207.5	207.27	67.84	UnReg	221	213.36	69.84	UnReg	139	145.16	47.52	1.03	0.7	0.04	-0.51	1.99	-20.33
NM_001002915	chr19	46651038	46664561	+	IGFL2	900	3.25	3.99	4.43	UnReg	1	1.09	1.21	UnReg	3	3.12	3.47	0.27	0.78	-1.88	-0.35	-3.22	-0.96
NM_001002916	chrX	103265718	103268259	-	H2BFWT	894	0	0	0	UnReg	0.75	0.73	0.82	UnReg	1	1.01	1.13	Inf	Inf	Inf	Inf	0.82	1.13
NM_001002919	chr2	279560	288308	-	FAM150B	1398	22	19.88	14.22	UnReg	27.75	26.51	18.97	UnReg	14	14.45	10.34	1.33	0.73	0.42	-0.46	4.75	-3.88
NM_001002923	chr19	46543005	46544274	-	IGFL4	573	0.5	0.66	1.14	UnReg	2.5	2.63	4.58	UnReg	0.75	0.79	1.37	4	1.2	2	0.26	3.44	0.23
NM_001003	chr15	69745158	69747884	+	RPLP1	512	8.75	7.62	14.88	UnReg	15	13.38	26.14	UnReg	15.5	16.04	31.33	1.76	2.1	0.81	1.07	11.25	16.45
NM_001003676	chr11	46958239	47183798	+	C11orf49	1995	10.5	8.93	4.48	UnReg	7	7.03	3.52	UnReg	15.5	16.17	8.11	0.79	1.81	-0.35	0.86	-0.96	3.63
NM_001003684	chr22	30163357	30166402	+	UQCR10	975	0.5	0.63	0.64	UnReg	1	1.07	1.09	UnReg	1.25	1.26	1.29	1.7	2.01	0.76	1	0.45	0.65
NM_001003690	chr6	43597278	43608688	+	MAD2L1BP	1547	3.25	3.22	2.08	UnReg	6	5.52	3.57	UnReg	9.25	9.64	6.23	1.71	2.99	0.78	1.58	1.48	4.15
NM_001003702	chr7	143883175	143892791	-	ARHGEF35	2474	2.25	2.33	0.94	UnReg	7.5	7.01	2.83	UnReg	4.75	4.95	2	3.01	2.12	1.59	1.09	1.89	1.06
NM_001003760	chr6	53512698	53530506	-	KLHL31	5743	22	25.11	4.37	UnReg	53.25	50.47	8.79	UnReg	37.25	38.35	6.68	2.01	1.53	1.01	0.61	4.42	2.31
NM_001003794	chr3	127407904	127542093	-	MGLL	4235	2.5	3.01	0.71	UnReg	1	0.94	0.22	UnReg	0.5	0.54	0.13	0.31	0.18	-1.69	-2.48	-0.49	-0.58
NM_001003801	chr7	150936058	150945749	-	SMARCD3	1683	36.5	33.95	20.17	UnReg	37	35.24	20.94	UnReg	30	31.47	18.7	1.04	0.93	0.05	-0.11	0.77	-1.47
NM_001003811	chrX	69748789	70128567	-	TEX11	3140	0.25	0.31	0.1	UnReg	0	0	0	UnReg	0	0	0	0	0	#NAME?	#NAME?	-0.1	-0.1
NM_001003845	chr2	171571856	171574498	+	SP5	1947	8.5	8.4	4.32	UnReg	14.5	14.02	7.2	UnReg	7.5	7.76	3.98	1.67	0.92	0.74	-0.12	2.88	-0.33
NM_001003891	chr22	20861828	20941919	+	MED15	3432	5.5	6.66	1.94	UnReg	2.25	2.08	0.61	UnReg	6	6.37	1.86	0.31	0.96	-1.68	-0.06	-1.33	-0.08
NM_001003941	chr7	44646120	44716195	+	OGDH	1812	5.75	6.21	3.42	UnReg	6.25	5.73	3.16	UnReg	10.75	11.25	6.21	0.92	1.81	-0.12	0.86	-0.26	2.78
NM_001004023	chr1	206808880	206822542	+	DYRK3	2261	0	0	0	UnReg	0.75	0.66	0.29	UnReg	0.5	0.53	0.23	Inf	Inf	Inf	Inf	0.29	0.23
NM_001004105	chr5	176853686	176868354	+	GRK6	1946	7.5	8.55	4.39	UnReg	15.75	15.26	7.84	UnReg	6.25	6.47	3.32	1.79	0.76	0.84	-0.4	3.45	-1.07
NM_001004125	chr9	25676386	25678856	-	TUSC1	2470	1158.75	1122.95	454.64	UnReg	842.5	863.26	349.5	UnReg	1069.25	1114.52	451.22	0.77	0.99	-0.38	-0.01	-105.14	-3.42
NM_001004297	chr10	45798101	45811056	-	OR13A1	2078	0.5	0.63	0.3	UnReg	0.5	0.47	0.23	UnReg	2	2.21	1.06	0.75	3.52	-0.41	1.81	-0.07	0.76
NM_001004301	chr19	53970988	53997546	+	ZNF813	4188	24.5	23.36	5.58	UnReg	27	26.1	6.23	UnReg	39.5	41.55	9.92	1.12	1.78	0.16	0.83	0.65	4.34
NM_001004303	chr1	57184476	57285369	-	C1orf168	3460	3.25	2.64	0.76	UnReg	6.5	5.93	1.71	UnReg	7.75	8.03	2.32	2.24	3.04	1.17	1.6	0.95	1.56
NM_001004304	chr12	53574534	53584654	+	ZNF740	4256	2977.75	3029.33	711.78	UnReg	2775	2677.51	629.11	UnReg	2651.75	2768.81	650.57	0.88	0.91	-0.18	-0.13	-82.67	-61.21
NM_001004309	chr15	90895476	90904715	+	ZNF774	1838	142.75	145.3	79.05	UnReg	203	195.41	106.32	UnReg	128.75	134.54	73.2	1.34	0.93	0.43	-0.11	27.26	-5.86
NM_001004312	chr3	187416046	187420345	-	RTP2	1346	0	0	0	UnReg	0.5	0.47	0.35	UnReg	0.75	0.83	0.62	Inf	Inf	Inf	Inf	0.35	0.62
NM_001004319	chr1	156268414	156269428	-	VHLL	1014	0.5	0	0	UnReg	3.5	3.3	3.25	UnReg	0.25	0.24	0.24	Inf	Inf	Inf	Inf	3.25	0.24
NM_001004323	chr7	100054237	100061894	-	C7orf61	1004	5.75	4.86	4.84	UnReg	4.25	3.74	3.73	UnReg	11.5	12.1	12.05	0.77	2.49	-0.38	1.32	-1.11	7.21
NM_001004326	chr11	64981310	64993511	+	SLC22A20	1427	0.5	0.63	0.44	UnReg	0	0	0	UnReg	0	0	0	0	0	#NAME?	#NAME?	-0.44	-0.44
NM_001004328	chr12	8325149	8332642	+	ZNF705A	3438	0.25	0.31	0.09	UnReg	0	0	0	UnReg	0.75	0.77	0.22	0	2.46	#NAME?	1.3	-0.09	0.13
NM_001004329	chr12	45408538	45444882	-	DBX2	2722	11.5	9.85	3.62	UnReg	11.25	10.61	3.9	UnReg	13.75	14.24	5.23	1.08	1.45	0.11	0.53	0.28	1.61
NM_001004334	chr17	36481492	36499693	-	GPR179	7980	5.5	5.1	0.64	UnReg	8	7.56	0.95	UnReg	1.25	1.3	0.16	1.48	0.26	0.57	-1.97	0.31	-0.48
NM_001004339	chr1	53308182	53360247	+	ZYG11A	4271	195	197.78	46.31	UnReg	155.25	150.16	35.16	UnReg	201.75	210.53	49.29	0.76	1.06	-0.4	0.09	-11.15	2.98
NM_001004343	chr1	242158791	242162385	-	MAP1LC3C	1192	7.5	7.34	6.16	UnReg	20.25	19.12	16.04	UnReg	15.5	15.99	13.41	2.6	2.18	1.38	1.12	9.88	7.25
NM_001004351	chr7	99905324	99919819	+	SPDYE3	3185	50.25	48.79	15.32	UnReg	38	36.84	11.57	UnReg	68.5	71.13	22.33	0.75	1.46	-0.41	0.54	-3.75	7.01
NM_001004354	chr9	140194082	140196703	-	NRARP	2621	2051.5	2110.83	805.35	UnReg	1726	1763.47	672.82	UnReg	2047	2137.97	815.71	0.84	1.01	-0.26	0.02	-132.53	10.36
NM_001004356	chr4	1005609	1020686	+	FGFRL1	3215	1.25	1.67	0.52	UnReg	18	15.98	4.97	UnReg	8.25	8.65	2.69	9.56	5.18	3.26	2.37	4.45	2.17
NM_001004419	chr12	9822303	9852151	+	CLEC2D	5366	2	1.35	0.25	UnReg	2.75	2.46	0.46	UnReg	1	1.07	0.2	1.82	0.79	0.87	-0.34	0.21	-0.05
NM_001004439	chr15	68594041	68724492	-	ITGA11	5009	16	20.88	4.17	UnReg	9	9.09	1.81	UnReg	9	9.4	1.88	0.44	0.45	-1.2	-1.15	-2.36	-2.29
NM_001004490	chr11	6789237	6790188	-	OR2AG2	951	2.25	2.31	2.43	UnReg	2.25	1.81	1.9	UnReg	2.25	2.34	2.46	0.78	1.01	-0.35	0.02	-0.52	0.03
NM_001004695	chr1	248436153	248437116	-	OR2T33	963	1	1.37	1.42	UnReg	0	0	0	UnReg	0	0	0	0	0	#NAME?	#NAME?	-1.42	-1.42
NM_001004698	chr1	247654369	247655711	+	OR2W5	1342	1	0	0	UnReg	0	0	0	UnReg	0	0	0	NA	NA	NA	NA	0	0
NM_001004737	chr3	98216524	98217475	+	OR5K2	951	0	0	0	UnReg	0.5	0.47	0.5	UnReg	1	1	1.05	Inf	Inf	Inf	Inf	0.5	1.05
NM_001005169	chr11	4615268	4616243	+	OR52I1	975	0.5	0.66	0.68	UnReg	0	0	0	UnReg	0	0	0	0	0	#NAME?	#NAME?	-0.68	-0.68
NM_001005171	chr11	4510108	4511138	+	OR52K1	1030	0	0	0	UnReg	0.5	0.47	0.46	UnReg	1	1	0.97	Inf	Inf	Inf	Inf	0.46	0.97
NM_001005181	chr11	6128913	6130065	+	OR56B4	1152	1	0.34	0.3	UnReg	1.5	1.21	1.05	UnReg	0	0	0	3.52	0	1.82	#NAME?	0.75	-0.3
NM_001005203	chr12	48919414	48921886	+	OR8S1	1080	0.5	0.68	0.63	UnReg	0	0	0	UnReg	0	0	0	0	0	#NAME?	#NAME?	-0.63	-0.63
NM_001005271	chr17	7788122	7816075	+	CHD3	7354	37.25	41.74	5.68	UnReg	45.75	43.36	5.9	UnReg	26.25	27.45	3.73	1.04	0.66	0.06	-0.6	0.22	-1.94
NM_001005333	chrX	51636697	51645450	+	MAGED1	2912	6.75	5.19	1.78	UnReg	0.75	0.71	0.24	UnReg	3.75	4	1.37	0.14	0.77	-2.87	-0.38	-1.54	-0.41
NM_001005339	chr10	121259338	121302222	-	RGS10	904	5.25	5.49	6.08	UnReg	4.75	4.31	4.77	UnReg	4.5	4.67	5.17	0.78	0.85	-0.35	-0.23	-1.31	-0.91
NM_001005353	chr1	65613512	65697828	+	AK4	6998	25.25	25.97	3.71	UnReg	28.25	27.97	4	UnReg	21.75	22.23	3.18	1.08	0.86	0.11	-0.22	0.29	-0.53
NM_001005376	chr19	44150246	44174498	-	PLAUR	1434	9	8.82	6.15	UnReg	6.75	6.19	4.32	UnReg	5.5	5.67	3.95	0.7	0.64	-0.51	-0.64	-1.83	-2.2
NM_001005386	chr2	65454828	65498390	+	ACTR2	3937	0.25	0.31	0.08	UnReg	0.25	0.24	0.06	UnReg	0.75	0.77	0.2	0.75	2.46	-0.41	1.3	-0.02	0.12
NM_001005388	chr1	204797781	204991950	+	NFASC	10334	0.25	0.33	0.03	UnReg	0	0	0	UnReg	0	0	0	0	0	#NAME?	#NAME?	-0.03	-0.03
NM_001005404	chr17	57409052	57479095	+	YPEL2	5232	411.75	427.64	81.74	UnReg	403.25	388.79	74.31	UnReg	370.5	387.23	74.01	0.91	0.91	-0.14	-0.14	-7.43	-7.72
NM_001005504	chr8	116085	117024	-	OR4F21	939	0.5	0.66	0.71	UnReg	0	0	0	UnReg	0	0	0	0	0	#NAME?	#NAME?	-0.71	-0.71
NM_001005735	chr22	29083730	29137822	-	CHEK2	1987	1	1.31	0.66	UnReg	0	0	0	UnReg	0.25	0.28	0.14	0	0.21	#NAME?	-2.25	-0.66	-0.52
NM_001005783	chr1	119911398	119936753	+	HAO2	1701	0	0	0	UnReg	0.75	0.72	0.43	UnReg	0.5	0.51	0.3	Inf	Inf	Inf	Inf	0.43	0.3
NM_001005850	chr19	57174019	57183123	-	ZNF835	2774	1	0.66	0.24	UnReg	0.25	0.24	0.09	UnReg	1	1.01	0.37	0.36	1.52	-1.49	0.61	-0.15	0.13
NM_001005851	chr19	40534166	40562115	-	ZNF780B	8664	299.75	303.1	34.98	UnReg	252.75	240.94	27.81	UnReg	246	257.12	29.68	0.79	0.85	-0.33	-0.24	-7.17	-5.31
NM_001005861	chr3	133875977	133969586	-	RYK	2940	0	0	0	UnReg	0.25	0.26	0.09	UnReg	0.25	0.26	0.09	Inf	Inf	Inf	Inf	0.09	0.09
NM_001005922	chr11	1605571	1606513	-	KRTAP5-1	942	2.75	1.65	1.75	UnReg	3.25	3.04	3.23	UnReg	1.25	1.34	1.42	1.84	0.81	0.88	-0.3	1.48	-0.33
NM_001006	chr4	152020724	152025804	+	RPS3A	934	15476.2	15514.4	16610.8	UnReg	17020.8	16091	17228	UnReg	15335.8	15998.8	17129.4	1.04	1.03	0.05	0.04	617.24	518.61
NM_001006109	chr3	128997816	129024135	+	HMCES	1793	39	37.99	21.19	UnReg	40.25	37.81	21.09	UnReg	18.25	19.06	10.63	1	0.5	-0.01	-1	-0.1	-10.56
NM_001006607	chr17	44590075	44633014	+	LRRC37A2	10349	265.75	259	25.03	UnReg	331.5	317.08	30.64	UnReg	260.75	272.11	26.29	1.22	1.05	0.29	0.07	5.61	1.27
NM_001006618	chr9	128283748	128469513	-	MAPKAP1	1587	15.75	13.95	8.79	UnReg	4.25	4.34	2.73	UnReg	17.25	18.12	11.42	0.31	1.3	-1.69	0.38	-6.06	2.63
NM_001006634	chr16	24930704	25026699	-	ARHGAP17	3509	109.5	110.77	31.57	UnReg	112	107.06	30.51	UnReg	91	95.22	27.14	0.97	0.86	-0.05	-0.22	-1.06	-4.43
NM_001006636	chr2	144703580	145052060	-	GTDC1	2694	1.5	1.88	0.7	UnReg	0	0	0	UnReg	0	0	0	0	0	#NAME?	#NAME?	-0.7	-0.7
NM_001006640	chrX	102883647	102885876	+	TCEAL1	1206	0.75	0.98	0.81	UnReg	1	0.97	0.81	UnReg	2.5	2.7	2.24	0.99	2.76	-0.01	1.46	-0.01	1.42
NM_001006655	chr4	187070326	187093817	+	FAM149A	2709	0	0	0	UnReg	0.5	0.53	0.2	UnReg	0.5	0.51	0.19	Inf	Inf	Inf	Inf	0.2	0.19
NM_001006657	chr2	20110028	20189884	-	WDR35	6944	0.5	0.68	0.1	UnReg	3.5	2.81	0.41	UnReg	1.25	1.31	0.19	4.11	1.92	2.04	0.94	0.31	0.09
NM_001006658	chr1	207627644	207663240	+	CR2	4170	1.5	0.66	0.16	UnReg	0.75	0.64	0.15	UnReg	0.25	0.26	0.06	0.97	0.4	-0.04	-1.32	0	-0.09
NM_001006941	chr3	183960116	183967313	-	ALG3	1606	30.25	22.63	14.09	UnReg	27.75	27.08	16.86	UnReg	27	28.32	17.63	1.2	1.25	0.26	0.32	2.77	3.54
NM_001006943	chr1	22890003	22916112	+	EPHA8	1862	19.75	15.83	8.5	UnReg	46.75	44.48	23.89	UnReg	8.75	9.06	4.87	2.81	0.57	1.49	-0.8	15.39	-3.63
NM_001006946	chr2	20400557	20425194	-	SDC1	3293	0.75	0.68	0.21	UnReg	1	0.98	0.3	UnReg	3.5	3.61	1.1	1.44	5.28	0.53	2.4	0.09	0.89
NM_001007024	chr17	28804425	28853832	+	GOSR1	5231	1.5	1.62	0.31	UnReg	0.25	0.2	0.04	UnReg	0	0	0	0.12	0	-3.01	#NAME?	-0.27	-0.31
NM_001007090	chr8	13424351	13425797	+	C8orf48	1446	34	33.04	22.85	UnReg	40.75	39.53	27.34	UnReg	50.25	52.42	36.25	1.2	1.59	0.26	0.67	4.49	13.4
NM_001007188	chr22	32150008	32211977	+	DEPDC5	2444	3.75	4.26	1.74	UnReg	1.75	1.69	0.69	UnReg	10.25	10.98	4.49	0.4	2.58	-1.33	1.37	-1.05	2.75
NM_001007234	chr5	60199186	60240905	-	ERCC8	908	2	2.73	3	UnReg	2.75	2.63	2.9	UnReg	1.75	1.84	2.03	0.96	0.68	-0.05	-0.57	-0.11	-0.97
NM_001007248	chr19	35248978	35264134	-	ZNF599	3115	124.75	129.01	41.42	UnReg	95.25	92.4	29.66	UnReg	157.5	164.11	52.68	0.72	1.27	-0.48	0.35	-11.75	11.27
NM_001007253	chr7	64450732	64467124	-	ERV3-1	3266	42.5	48.4	14.82	UnReg	75.25	71.58	21.92	UnReg	50.25	52.38	16.04	1.48	1.08	0.56	0.11	7.1	1.22
NM_001007527	chr5	36103413	36152015	-	LMBRD2	3237	608.75	598.87	185.01	UnReg	736.75	707.68	218.62	UnReg	607.75	635.08	196.19	1.18	1.06	0.24	0.08	33.61	11.19
NM_001007531	chr6	28227074	28228736	+	NKAPL	1662	0.5	0.66	0.4	UnReg	0	0	0	UnReg	0	0	0	0	0	#NAME?	#NAME?	-0.4	-0.4
NM_001007533	chr17	79791367	79792926	-	PPP1R27	799	3.5	3.14	3.93	UnReg	3	2.8	3.5	UnReg	2.25	2.3	2.88	0.89	0.73	-0.17	-0.45	-0.43	-1.05
NM_001007792	chr1	156785541	156851642	+	NTRK1	2571	0.25	0.34	0.13	UnReg	0	0	0	UnReg	0.25	0.26	0.1	0	0.77	#NAME?	-0.38	-0.13	-0.03
NM_001008215	chr2	99215785	99224981	-	COA5	1767	1032	1038.4	587.66	UnReg	1160.25	1107.06	626.52	UnReg	1000.5	1043.02	590.28	1.07	1	0.09	0.01	38.86	2.62
NM_001008237	chr2	20096513	20101744	-	TTC32	944	182.5	180.97	191.7	UnReg	243.25	231.08	244.79	UnReg	180	187.61	198.74	1.28	1.04	0.35	0.05	53.09	7.04
NM_001008269	chr3	48658274	48659189	-	TMEM89	662	0.25	0.31	0.47	UnReg	0.75	0.67	1.02	UnReg	1.75	1.84	2.78	2.15	5.87	1.1	2.55	0.54	2.31
NM_001008274	chr16	31225341	31236510	+	TRIM72	2152	0.5	0.66	0.31	UnReg	0	0	0	UnReg	0.5	0.55	0.26	0	0.83	#NAME?	-0.27	-0.31	-0.05
NM_001008390	chr3	88101099	88108146	-	CGGBP1	4539	10.75	13.15	2.9	UnReg	15.25	15.1	3.33	UnReg	8	8.4	1.85	1.15	0.64	0.2	-0.65	0.43	-1.05
NM_001008391	chr11	32623625	32816204	-	CCDC73	4032	37	35.97	8.92	UnReg	39.5	36.81	9.13	UnReg	42.5	44.29	10.99	1.02	1.23	0.03	0.3	0.21	2.06
NM_001008392	chr3	37903668	38025960	+	CTDSPL	4455	0	0	0	UnReg	1	0.95	0.21	UnReg	0.5	0.49	0.11	Inf	Inf	Inf	Inf	0.21	0.11
NM_001008394	chr12	104697509	104698982	+	EID3	1473	6.75	5.03	3.42	UnReg	6.25	6.24	4.24	UnReg	1.5	1.59	1.08	1.24	0.32	0.31	-1.66	0.82	-2.34
NM_001008401	chr19	53935226	53961515	+	ZNF761	4212	0.25	0.33	0.08	UnReg	0	0	0	UnReg	0	0	0	0	0	#NAME?	#NAME?	-0.08	-0.08
NM_001008405	chr7	107221203	107263762	+	BCAP29	5773	0	0	0	UnReg	1	0.8	0.14	UnReg	1	1	0.17	Inf	Inf	Inf	Inf	0.14	0.17
NM_001008493	chr1	225674533	225840845	-	ENAH	13174	0.5	0.66	0.05	UnReg	0.25	0.26	0.02	UnReg	1	1	0.08	0.39	1.5	-1.35	0.58	-0.03	0.03
NM_001008495	chr8	91634222	91658133	-	TMEM64	4819	52	51.74	10.74	UnReg	46.25	47.22	9.8	UnReg	49.75	52.01	10.79	0.91	1.01	-0.13	0.01	-0.94	0.06
NM_001008539	chr8	17354596	17428077	+	SLC7A2	7571	17	18.73	2.47	UnReg	28.5	27.87	3.68	UnReg	26.75	28.02	3.7	1.49	1.5	0.57	0.58	1.21	1.23
NM_001008540	chr2	136871918	136873813	-	CXCR4	1887	0	0	0	UnReg	1	0.95	0.5	UnReg	0.5	0.55	0.29	Inf	Inf	Inf	Inf	0.5	0.29
NM_001008657	chr5	149737201	149764195	+	TCOF1	3862	82	79.62	20.62	UnReg	73	69.25	17.93	UnReg	66.75	70.1	18.15	0.87	0.88	-0.2	-0.18	-2.69	-2.47
NM_001008660	chr11	85668213	85780139	-	PICALM	4025	0.5	0.68	0.17	UnReg	2	2.05	0.51	UnReg	2.75	2.84	0.71	3	4.15	1.58	2.05	0.34	0.54
NM_001008701	chr19	14258548	14316997	-	LPHN1	7857	4	5.26	0.67	UnReg	5	4.73	0.6	UnReg	4.75	4.94	0.63	0.9	0.94	-0.15	-0.09	-0.07	-0.04
NM_001008709	chr11	67165651	67169376	-	PPP1CA	1503	1	0.67	0.45	UnReg	0.5	0.4	0.27	UnReg	2.75	2.9	1.93	0.6	4.3	-0.75	2.1	-0.18	1.48
NM_001008712	chr8	30242016	30405041	+	RBPMS	1353	17	19.18	14.18	UnReg	13.25	12.37	9.14	UnReg	7.75	8.24	6.09	0.64	0.43	-0.63	-1.22	-5.03	-8.09
NM_001008723	chr10	106113521	106214848	+	CFAP58	3313	10	9.03	2.72	UnReg	17.5	16.59	5.01	UnReg	7.75	8.31	2.51	1.84	0.92	0.88	-0.12	2.28	-0.21
NM_001008737	chr3	10048101	10052779	-	LOC401052	1897	1.75	1.31	0.69	UnReg	0.5	0.51	0.27	UnReg	0.75	0.79	0.42	0.39	0.6	-1.37	-0.73	-0.42	-0.28
NM_001008739	chr6	42858002	42858554	-	C6orf226	552	51.25	44.05	79.81	UnReg	54.25	51.98	94.16	UnReg	50	52.27	94.69	1.18	1.19	0.24	0.25	14.36	14.88
NM_001008749	chr7	140103842	140126050	+	RAB19	952	5.25	5.48	5.75	UnReg	1.5	1.47	1.54	UnReg	3.5	3.61	3.79	0.27	0.66	-1.9	-0.6	-4.21	-1.96
NM_001008778	chr11	64937706	64940688	+	SPDYC	991	95.25	87.66	88.45	UnReg	92.5	88.69	89.49	UnReg	132.25	137.96	139.22	1.01	1.57	0.02	0.65	1.04	50.77
NM_001008779	chr2	29038862	29063675	+	SPDYA	1208	1.5	2.05	1.7	UnReg	0.75	0.6	0.5	UnReg	0.25	0.26	0.22	0.29	0.13	-1.77	-2.96	-1.2	-1.48
NM_001008783	chr6	137243378	137246798	+	SLC35D3	2403	75.25	79.11	32.92	UnReg	77	74.51	31.01	UnReg	66.25	69.16	28.78	0.94	0.87	-0.09	-0.19	-1.91	-4.14
NM_001008938	chr11	46765083	46867859	-	CKAP5	6714	178.5	180.02	26.81	UnReg	145.75	140.93	20.99	UnReg	146.25	152.99	22.79	0.78	0.85	-0.35	-0.23	-5.82	-4.03
NM_001008949	chr2	96991061	96994091	+	ITPRIPL1	2057	2.75	1.92	0.93	UnReg	3.25	2.94	1.43	UnReg	4.5	4.68	2.27	1.53	2.44	0.61	1.28	0.49	1.34
NM_001009555	chr4	152041432	152147660	-	SH3D19	5273	0.75	0.98	0.19	UnReg	0.5	0.4	0.08	UnReg	0.25	0.26	0.05	0.41	0.27	-1.28	-1.89	-0.11	-0.14
NM_001009568	chr1	28261503	28282991	+	SMPDL3B	1632	29.75	24.12	14.78	UnReg	39.75	37.25	22.82	UnReg	44.25	46.17	28.29	1.54	1.91	0.63	0.94	8.04	13.51
NM_001009606	chr16	1961464	1968324	-	HS3ST6	1155	18.5	20	17.32	UnReg	13	12.43	10.76	UnReg	4.25	4.45	3.86	0.62	0.22	-0.69	-2.17	-6.56	-13.46
NM_001009608	chr20	10415950	10604027	+	SLX4IP	6062	521.25	502.12	82.83	UnReg	522.25	501.4	82.71	UnReg	563.75	587.41	96.9	1	1.17	0	0.23	-0.12	14.07
NM_001009609	chrX	142596563	142605303	-	SPANXN3	590	0.5	0	0	UnReg	0.25	0.27	0.46	UnReg	0	0	0	Inf	NA	Inf	NA	0.46	0
NM_001009612	chr20	1184097	1188918	+	C20orf202	1604	7.5	4.95	3.09	UnReg	5	4.26	2.66	UnReg	3.5	3.68	2.29	0.86	0.74	-0.22	-0.43	-0.43	-0.8
NM_001009880	chr22	45588122	45636650	-	KIAA0930	6215	8.5	10.06	1.62	UnReg	6.75	6.39	1.03	UnReg	4	4.18	0.67	0.64	0.42	-0.65	-1.27	-0.59	-0.95
NM_001009932	chrX	153629576	153640428	-	DNASE1L1	3011	55.5	56.7	18.83	UnReg	42.75	43.57	14.47	UnReg	51.75	54.19	18	0.77	0.96	-0.38	-0.07	-4.36	-0.83
NM_001009992	chr1	182023704	182030847	-	ZNF648	3649	9.75	5.54	1.52	UnReg	9	8.73	2.39	UnReg	14	14.89	4.08	1.58	2.69	0.66	1.43	0.88	2.56
NM_001009994	chr6	84562984	84567234	+	RIPPLY2	664	2.25	2.26	3.41	UnReg	4.75	4.76	7.18	UnReg	2.75	2.9	4.36	2.11	1.28	1.07	0.36	3.77	0.95
NM_001009997	chr10	99349449	99350691	+	C10orf62	1242	2	2.58	2.08	UnReg	0	0	0	UnReg	0	0	0	0	0	#NAME?	#NAME?	-2.08	-2.08
NM_001009999	chr1	23345940	23410184	+	KDM1A	3107	0.75	0.31	0.1	UnReg	0.25	0.2	0.06	UnReg	0	0	0	0.64	0	-0.64	#NAME?	-0.04	-0.1
NM_001010844	chr6	79577260	79610683	+	IRAK1BP1	3448	466.5	461.54	133.86	UnReg	507.5	483.79	140.31	UnReg	472.25	494.83	143.51	1.05	1.07	0.07	0.1	6.45	9.66
NM_001010847	chr1	13801444	13840242	-	LRRC38	1908	1	1.35	0.71	UnReg	0.5	0.52	0.27	UnReg	1.25	1.26	0.66	0.39	0.93	-1.37	-0.1	-0.43	-0.05
NM_001010852	chr6	123317115	123394064	+	CLVS2	11477	194.5	195.48	17.03	UnReg	182.5	175.28	15.27	UnReg	204.5	214.7	18.71	0.9	1.1	-0.16	0.14	-1.76	1.67
NM_001010860	chr14	77843761	77857587	+	SAMD15	2122	54	59.35	27.97	UnReg	45.5	43.18	20.35	UnReg	53	54.86	25.85	0.73	0.92	-0.46	-0.11	-7.62	-2.12
NM_001010867	chr1	228353428	228369958	+	IBA57	7824	112	116.04	14.83	UnReg	89.5	86.58	11.07	UnReg	102.25	106.36	13.59	0.75	0.92	-0.42	-0.13	-3.77	-1.24
NM_001010868	chr6	88054570	88075181	+	C6orf163	1304	10.75	11.12	8.53	UnReg	13.75	13.18	10.11	UnReg	9.25	9.62	7.38	1.19	0.87	0.25	-0.21	1.58	-1.15
NM_001010872	chr6	54711568	54809897	+	FAM83B	6244	256.75	262.04	41.97	UnReg	258.5	249.37	39.94	UnReg	220.25	229.66	36.78	0.95	0.88	-0.07	-0.19	-2.03	-5.19
NM_001010873	chr6	41010236	41012076	+	TSPO2	1014	0.75	1.01	0.99	UnReg	0.5	0.4	0.4	UnReg	1.5	1.51	1.48	0.4	1.5	-1.32	0.58	-0.6	0.49
NM_001010874	chr4	65144176	65275178	-	TECRL	2814	1	1.37	0.49	UnReg	0	0	0	UnReg	0	0	0	0	0	#NAME?	#NAME?	-0.49	-0.49
NM_001010881	chr1	11822249	11849642	+	C1orf167	4672	12	10.89	2.33	UnReg	7.5	7.15	1.53	UnReg	3.5	3.75	0.8	0.66	0.34	-0.61	-1.54	-0.8	-1.53
NM_001010887	chr9	19408924	19452500	+	ACER2	2852	281.25	263.08	92.24	UnReg	107.25	109.4	38.36	UnReg	249	260.25	91.25	0.42	0.99	-1.27	-0.02	-53.89	-0.99
NM_001010888	chrX	64708614	64727767	+	ZC3H12B	7256	367.75	375.44	51.74	UnReg	329.25	337.37	46.5	UnReg	274	285.6	39.36	0.9	0.76	-0.15	-0.39	-5.25	-12.38
NM_001010891	chr5	79272538	79287088	-	MTX3	7845	2.75	3.33	0.42	UnReg	3	2.83	0.36	UnReg	3.25	3.42	0.44	0.85	1.03	-0.23	0.04	-0.06	0.01
NM_001010892	chr6	116937641	116954148	+	RSPH4A	2840	2.25	1.33	0.47	UnReg	1	0.87	0.31	UnReg	1	1.08	0.38	0.66	0.81	-0.61	-0.3	-0.16	-0.09
NM_001010893	chr8	82605890	82607207	-	SLC10A5	1317	17	14.33	10.88	UnReg	7.75	7.82	5.94	UnReg	13.5	14.05	10.67	0.55	0.98	-0.87	-0.03	-4.94	-0.21
NM_001010898	chr1	110693131	110744823	+	SLC6A17	6398	75.25	79.37	12.41	UnReg	55.25	51.69	8.08	UnReg	72.25	75.39	11.78	0.65	0.95	-0.62	-0.07	-4.33	-0.62
NM_001010903	chr6	36283534	36304662	-	C6orf222	3735	0.5	0.66	0.18	UnReg	0	0	0	UnReg	0.5	0.55	0.15	0	0.83	#NAME?	-0.27	-0.18	-0.03
NM_001010904	chr6	49467670	49495777	+	GLYATL3	2130	0.5	0	0	UnReg	0	0	0	UnReg	0	0	0	NA	NA	NA	NA	0	0
NM_001010905	chr6	127898318	127912963	+	C6orf58	1201	1.5	1.35	1.12	UnReg	4.5	4.14	3.45	UnReg	3.25	3.5	2.92	3.07	2.6	1.62	1.38	2.33	1.79
NM_001010906	chr8	27879480	27941388	-	NUGGC	3887	0	0	0	UnReg	1	0.95	0.24	UnReg	1.5	1.54	0.4	Inf	Inf	Inf	Inf	0.24	0.4
NM_001010908	chr10	16555741	16564004	-	C1QL3	2493	5.25	4.67	1.87	UnReg	7.25	7.06	2.83	UnReg	4.25	4.58	1.84	1.51	0.98	0.6	-0.03	0.96	-0.04
NM_001010911	chr10	21783420	21786213	-	CASC10	1989	217.75	223.17	112.2	UnReg	316.25	304.44	153.06	UnReg	245.25	255.64	128.53	1.36	1.15	0.45	0.2	40.86	16.32
NM_001010917	chr10	99609994	99631335	+	GOLGA7B	6448	16.75	12.5	1.94	UnReg	3.5	3.22	0.5	UnReg	10.5	10.96	1.7	0.26	0.88	-1.96	-0.19	-1.44	-0.24
NM_001010922	chr1	114419435	114430169	-	BCL2L15	4973	11.75	11.55	2.32	UnReg	4.25	3.95	0.79	UnReg	11	11.41	2.29	0.34	0.99	-1.55	-0.02	-1.53	-0.03
NM_001010926	chr1	2460183	2461684	-	HES5	1306	5	3.84	2.94	UnReg	6.75	6.56	5.02	UnReg	2.5	2.59	1.99	1.71	0.68	0.77	-0.57	2.08	-0.95
NM_001010934	chr7	81380215	81399452	-	HGF	2072	1.5	1.96	0.94	UnReg	4.25	4.05	1.96	UnReg	2.75	2.83	1.37	2.07	1.45	1.05	0.53	1.01	0.42
NM_001010979	chr1	154171561	154178841	-	C1orf189	705	0.5	0.63	0.89	UnReg	1.75	1.69	2.4	UnReg	1.25	1.38	1.96	2.69	2.2	1.43	1.14	1.51	1.07
NM_001010980	chr1	24882566	24935818	+	NCMAP	3990	4.25	3.33	0.83	UnReg	3	2.69	0.68	UnReg	3.5	3.7	0.93	0.81	1.11	-0.3	0.15	-0.16	0.09
NM_001011	chr2	3622852	3628509	+	RPS7	728	37444.5	38011.3	52213.3	UnReg	41622.8	39363.7	54071	UnReg	33511.5	34926.7	47976.2	1.04	0.92	0.05	-0.12	1857.65	-4237.15
NM_001011546	chr20	17550598	17588652	+	DSTN	1746	2.25	2.95	1.69	UnReg	0.75	0.7	0.4	UnReg	0.5	0.55	0.32	0.24	0.19	-2.08	-2.42	-1.29	-1.37
NM_001011552	chr2	103089761	103150431	+	SLC9A4	4138	4.25	3.53	0.85	UnReg	5.75	5.6	1.35	UnReg	4.75	4.89	1.18	1.59	1.39	0.67	0.47	0.5	0.33
NM_001011663	chr10	105062552	105110891	-	PCGF6	2230	86.5	83.71	37.54	UnReg	117.5	113.58	50.93	UnReg	99.5	103.99	46.63	1.36	1.24	0.44	0.31	13.39	9.09
NM_001011700	chr6	31496738	31498008	+	MCCD1	5672	1	1.37	0.24	UnReg	0.75	0.74	0.13	UnReg	0.25	0.26	0.05	0.54	0.19	-0.88	-2.39	-0.11	-0.2
NM_001011718	chr20	30555804	30586256	+	XKR7	2910	1.5	2.01	0.69	UnReg	0.25	0.27	0.09	UnReg	2.5	2.51	0.86	0.13	1.25	-2.89	0.32	-0.6	0.17
NM_001011724	chr13	53191604	53217919	+	HNRNPA1L2	2365	14	15.75	6.66	UnReg	13	12.21	5.16	UnReg	14	14.73	6.23	0.78	0.94	-0.37	-0.1	-1.5	-0.43
NM_001011880	chr16	74442528	74455368	-	CLEC18B	1943	1.75	2.31	1.19	UnReg	2.25	2.23	1.15	UnReg	5.25	5.62	2.89	0.96	2.43	-0.05	1.28	-0.04	1.7
NM_001012	chr1	45241245	45244412	+	RPS8	705	72309	72608.4	102991	UnReg	77580.8	73774	104644	UnReg	73159.2	76301.2	108229	1.02	1.05	0.02	0.07	1653.42	5238.14
NM_001012267	chr9	95087749	95377437	+	CENPP	3404	72.75	79.15	23.25	UnReg	48.25	49.02	14.4	UnReg	68.75	71.59	21.03	0.62	0.9	-0.69	-0.14	-8.85	-2.22
NM_001012271	chr17	76210276	76221716	+	BIRC5	2700	1	1.31	0.49	UnReg	2	1.79	0.66	UnReg	3.5	3.63	1.34	1.36	2.76	0.45	1.47	0.18	0.86
NM_001012301	chr5	149675908	149682525	-	ARSI	3174	3	2.01	0.63	UnReg	5.5	5.19	1.64	UnReg	3.5	3.57	1.13	2.58	1.77	1.37	0.83	1	0.49
NM_001012398	chr16	53525191	53537170	-	AKTIP	2508	0.25	0	0	UnReg	0.25	0.24	0.09	UnReg	1	1.03	0.41	Inf	Inf	Inf	Inf	0.09	0.41
NM_001012414	chr4	165875597	165898818	-	TRIM61	1580	8	8.09	5.12	UnReg	9	8.21	5.19	UnReg	9	9.37	5.93	1.01	1.16	0.02	0.21	0.08	0.81
NM_001012425	chr1	92683572	92711367	+	C1orf146	751	2.5	3.32	4.42	UnReg	1.25	1.08	1.43	UnReg	3.5	3.72	4.95	0.32	1.12	-1.62	0.17	-2.98	0.54
NM_001012455	chr6	28400431	28411279	-	ZSCAN23	3161	82	85.02	26.9	UnReg	107	103.67	32.8	UnReg	85.5	88.94	28.14	1.22	1.05	0.29	0.07	5.9	1.24
NM_001012508	chr10	135234169	135238121	-	SPRN	3173	19.75	18.91	5.96	UnReg	21.25	20.55	6.48	UnReg	22.5	23.37	7.37	1.09	1.24	0.12	0.31	0.52	1.41
NM_001012509	chr5	33945971	33984780	-	SLC45A2	2756	0.5	0.63	0.23	UnReg	0	0	0	UnReg	0	0	0	0	0	#NAME?	#NAME?	-0.23	-0.23
NM_001012614	chr4	1205227	1242908	-	CTBP1	2483	210.75	204.95	82.54	UnReg	178.5	172.22	69.36	UnReg	174.75	183.28	73.81	0.84	0.89	-0.25	-0.16	-13.18	-8.73
NM_001012642	chr15	72452146	72490136	-	GRAMD2	3292	2	2.74	0.83	UnReg	0	0	0	UnReg	0.5	0.55	0.17	0	0.2	#NAME?	-2.31	-0.83	-0.66
NM_001012710	chr11	71276608	71277666	+	KRTAP5-10	1058	0.25	0.34	0.32	UnReg	2	1.75	1.65	UnReg	0	0	0	5.12	0	2.36	#NAME?	1.33	-0.32
NM_001012716	chr18	649619	658340	-	TYMSOS	844	38	36.34	43.06	UnReg	47.25	45.27	53.64	UnReg	32.25	33.72	39.95	1.25	0.93	0.32	-0.11	10.58	-3.11
NM_001012753	chr19	12075868	12091198	+	ZNF763	2623	2	2	0.76	UnReg	2.75	2.58	0.98	UnReg	4.25	4.25	1.62	1.29	2.13	0.37	1.09	0.22	0.86
NM_001012755	chrX	103343897	103401708	-	SLC25A53	6224	225.75	226.27	36.35	UnReg	201.5	206.23	33.13	UnReg	217	226.96	36.47	0.91	1	-0.13	0	-3.22	0.11
NM_001012758	chr1	145586492	145589435	-	NUDT17	1091	98.5	93.84	86.01	UnReg	67.5	63.54	58.24	UnReg	133.25	139.56	127.92	0.68	1.49	-0.56	0.57	-27.77	41.91
NM_001012971	chr20	55099784	55101208	+	FAM209A	678	1.25	1.63	2.41	UnReg	0.25	0.24	0.35	UnReg	0.75	0.8	1.17	0.14	0.49	-2.79	-1.04	-2.06	-1.24
NM_001012974	chr6	43474702	43478081	-	LRRC73	1782	7	7.93	4.45	UnReg	13.75	13.51	7.58	UnReg	10	10.32	5.79	1.7	1.3	0.77	0.38	3.13	1.34
NM_001012979	chrX	102528617	102531797	-	TCEAL5	1166	0.5	0.63	0.54	UnReg	0	0	0	UnReg	0	0	0	0	0	#NAME?	#NAME?	-0.54	-0.54
NM_001012984	chr16	67700716	67702661	+	C16orf86	1269	25.25	26.01	20.49	UnReg	27.75	26.86	21.17	UnReg	27.25	28.28	22.29	1.03	1.09	0.05	0.12	0.67	1.79
NM_001012993	chr9	112961845	112970413	-	C9orf152	2656	11	8.14	3.07	UnReg	7.25	7.29	2.74	UnReg	13	13.76	5.18	0.89	1.69	-0.16	0.76	-0.32	2.12
NM_001012994	chr9	115513133	115637267	+	SNX30	7606	1781	1791.28	235.51	UnReg	1431.75	1470.66	193.36	UnReg	1646	1721.82	226.38	0.82	0.96	-0.28	-0.06	-42.15	-9.13
NM_001013257	chr19	45312315	45324678	+	BCAM	3431	23.25	19.93	5.81	UnReg	20.5	19.73	5.75	UnReg	17.25	17.82	5.19	0.99	0.89	-0.01	-0.16	-0.06	-0.62
NM_001013439	chr3	180630233	180700539	+	FXR1	8909	5.75	5.69	0.64	UnReg	4	3.79	0.43	UnReg	2	2.07	0.23	0.67	0.36	-0.59	-1.46	-0.21	-0.41
NM_001013579	chrX	69454504	69460511	+	AWAT1	1399	1	0.63	0.45	UnReg	0	0	0	UnReg	0.5	0.52	0.37	0	0.83	#NAME?	-0.26	-0.45	-0.07
NM_001013615	chr1	46669005	46686928	+	LURAP1	1849	34.5	28.81	15.58	UnReg	45.75	43.85	23.72	UnReg	27.75	28.66	15.5	1.52	0.99	0.61	-0.01	8.14	-0.08
NM_001013623	chr6	144185572	144259483	+	ZC2HC1B	992	2.25	2.63	2.65	UnReg	0	0	0	UnReg	0	0	0	0	0	#NAME?	#NAME?	-2.65	-2.65
NM_001013627	chrX	71130937	71363424	+	NHSL2	3678	44.75	45.29	12.31	UnReg	34.5	35.47	9.65	UnReg	28.25	29.65	8.06	0.78	0.65	-0.35	-0.61	-2.67	-4.25
NM_001013638	chr16	855442	863861	+	PRR25	1209	5	6.25	5.17	UnReg	9.5	8.82	7.3	UnReg	16.25	17.09	14.14	1.41	2.73	0.5	1.45	2.13	8.97
NM_001013646	chr20	55108301	55111574	+	FAM209B	692	4.5	4.71	6.81	UnReg	2.25	2.08	3.01	UnReg	0.5	0.52	0.76	0.44	0.11	-1.18	-3.17	-3.8	-6.05
NM_001013649	chr2	85832375	85839179	-	C2orf68	4265	942	977.01	229.08	UnReg	1048.75	1005.23	235.69	UnReg	988	1030.9	241.71	1.03	1.06	0.04	0.08	6.62	12.64
NM_001013650	chr3	138737872	138739768	-	PRR23B	1896	0.25	0	0	UnReg	0	0	0	UnReg	0	0	0	NA	NA	NA	NA	0	0
NM_001013653	chr9	140063211	140064491	-	LRRC26	1195	83	85.29	71.38	UnReg	80.75	83.08	69.53	UnReg	61.25	64.16	53.69	0.97	0.75	-0.04	-0.41	-1.85	-17.69
NM_001013661	chr1	159824105	159832447	-	VSIG8	1818	0	0	0	UnReg	0.5	0.54	0.3	UnReg	0.5	0.53	0.29	Inf	Inf	Inf	Inf	0.3	0.29
NM_001013663	chr2	25013135	25016251	-	PTRHD1	572	331.75	323.72	565.95	UnReg	349.25	331.26	579.13	UnReg	285.25	297.32	519.79	1.02	0.92	0.03	-0.12	13.18	-46.16
NM_001013672	chr17	260117	264457	+	C17orf97	1839	20	20.51	11.16	UnReg	21.25	20.76	11.29	UnReg	11.75	12.31	6.69	1.01	0.6	0.02	-0.74	0.13	-4.46
NM_001013690	chr12	52211675	52225701	-	FIGNL2	4694	18.5	19.54	4.16	UnReg	24.25	22.82	4.86	UnReg	6.25	6.49	1.38	1.17	0.33	0.22	-1.59	0.7	-2.78
NM_001013693	chr1	22138757	22151714	+	LDLRAD2	4012	1.25	1.71	0.43	UnReg	0.25	0.24	0.06	UnReg	0	0	0	0.14	0	-2.85	#NAME?	-0.37	-0.43
NM_001013694	chr22	26879849	26887904	+	SRRD	1293	850	829.58	641.59	UnReg	757.75	726.27	561.69	UnReg	816.75	852.97	659.68	0.88	1.03	-0.19	0.04	-79.9	18.09
NM_001013698	chr12	14957583	14967116	-	SMCO3	2104	0.25	0	0	UnReg	2.25	2.06	0.98	UnReg	8.75	9.09	4.32	Inf	Inf	Inf	Inf	0.98	4.32
NM_001013699	chr12	31944118	31945175	-	H3F3C	1057	0.5	0.63	0.59	UnReg	0	0	0	UnReg	0	0	0	0	0	#NAME?	#NAME?	-0.59	-0.59
NM_001013706	chr19	4522543	4535208	-	PLIN5	2441	27.75	25.23	10.34	UnReg	17	16.23	6.65	UnReg	10.25	10.56	4.33	0.64	0.42	-0.64	-1.26	-3.69	-6.01
NM_001013734	chr6	112668531	112672498	+	RFPL4B	1900	1	1.26	0.66	UnReg	0.5	0.47	0.25	UnReg	2	2.13	1.12	0.38	1.7	-1.41	0.76	-0.41	0.46
NM_001013735	chr9	79634570	79635869	+	FOXB2	1299	6.5	5.25	4.04	UnReg	3.75	3.82	2.94	UnReg	7.75	8.33	6.42	0.73	1.59	-0.46	0.67	-1.11	2.37
NM_001013742	chrX	50108405	50213737	-	DGKK	7408	21.25	25.8	3.48	UnReg	4.5	4.6	0.62	UnReg	2.5	2.58	0.35	0.18	0.1	-2.49	-3.32	-2.86	-3.13
NM_001014279	chr5	43039181	43040447	-	ANXA2R	1266	44.25	52.04	41.11	UnReg	46.25	44.61	35.24	UnReg	36	37.2	29.38	0.86	0.71	-0.22	-0.48	-5.86	-11.72
NM_001014283	chr13	114110133	114145023	-	DCUN1D2	3029	813.25	831.77	274.6	UnReg	729	701.16	231.48	UnReg	670.25	701.2	231.5	0.84	0.84	-0.25	-0.25	-43.12	-43.11
NM_001014336	chr12	122656576	122658746	-	IL31	904	1	1.26	1.39	UnReg	0.5	0.54	0.6	UnReg	0	0	0	0.43	0	-1.21	#NAME?	-0.79	-1.39
NM_001014440	chr22	50968837	50971008	-	ODF3B	970	24.75	21.67	22.34	UnReg	33	31.95	32.94	UnReg	19.75	20.74	21.38	1.47	0.96	0.56	-0.06	10.6	-0.96
NM_001014442	chr13	24463027	24466242	+	C1QTNF9B-AS1	807	3.5	4.29	5.31	UnReg	2.25	2.2	2.73	UnReg	4.5	4.72	5.84	0.51	1.1	-0.96	0.14	-2.58	0.53
NM_001014443	chr1	161129253	161135516	+	USP21	2354	12	12.91	5.48	UnReg	11.75	11.18	4.75	UnReg	12	12.37	5.26	0.87	0.96	-0.21	-0.06	-0.73	-0.23
NM_001014445	chr17	33458340	33469270	-	NLE1	2684	0.75	0.94	0.35	UnReg	1.75	1.73	0.64	UnReg	1	1.01	0.38	1.84	1.08	0.88	0.1	0.29	0.03
NM_001014450	chr1	153084599	153085991	-	SPRR2F	671	10.5	10.4	15.5	UnReg	6.75	6.2	9.24	UnReg	9	9.29	13.85	0.6	0.89	-0.75	-0.16	-6.25	-1.64
NM_001014763	chr19	51848408	51858096	-	ETFB	1301	1.75	1.29	0.99	UnReg	4.25	3.69	2.84	UnReg	1	1.05	0.81	2.86	0.81	1.51	-0.3	1.84	-0.19
NM_001014764	chr17	3572016	3572963	+	EMC6	862	0.25	0.31	0.36	UnReg	5.5	5.17	6	UnReg	4.5	4.63	5.37	16.48	14.76	4.04	3.88	5.64	5.01
NM_001014765	chr1	11714913	11723384	+	FBXO44	3320	12.5	11.07	3.33	UnReg	13.75	13.11	3.95	UnReg	8	8.55	2.58	1.19	0.77	0.25	-0.37	0.62	-0.76
NM_001014795	chr11	6625039	6632105	+	ILK	2084	4.5	4.95	2.38	UnReg	6.25	6.09	2.92	UnReg	4	4.17	2	1.23	0.84	0.3	-0.25	0.55	-0.38
NM_001014831	chr19	39616419	39670046	+	PAK4	3064	0.5	0.66	0.22	UnReg	0	0	0	UnReg	0.5	0.55	0.18	0	0.83	#NAME?	-0.27	-0.22	-0.04
NM_001014842	chr14	24659243	24664942	-	TM9SF1	2177	43.25	44.44	20.41	UnReg	59.5	57.1	26.23	UnReg	60.5	63.57	29.2	1.28	1.43	0.36	0.52	5.81	8.79
NM_001014980	chr1	1177825	1182102	-	FAM132A	1043	5	4.28	4.11	UnReg	20.75	18.8	18.02	UnReg	10.5	11.05	10.59	4.39	2.58	2.13	1.37	13.92	6.48
NM_001014985	chr17	4692253	4693884	+	GLTPD2	1222	24.25	24.43	19.99	UnReg	31.75	30.66	25.09	UnReg	18.5	19.15	15.67	1.26	0.78	0.33	-0.35	5.1	-4.32
NM_001014989	chr16	28996146	29002104	+	LAT	1448	0	0	0	UnReg	0.5	0.44	0.3	UnReg	1.25	1.26	0.87	Inf	Inf	Inf	Inf	0.3	0.87
NM_001015002	chr17	73521782	73560804	+	LLGL2	1406	22.5	20.52	14.6	UnReg	23	21.5	15.29	UnReg	28.25	29.37	20.89	1.05	1.43	0.07	0.52	0.7	6.29
NM_001015038	chrX	55101488	55105336	+	PAGE2B	508	0	0	0	UnReg	0.25	0.24	0.47	UnReg	0.25	0.26	0.52	Inf	Inf	Inf	Inf	0.47	0.52
NM_001015048	chr14	104022880	104029151	-	BAG5	4848	11	12.1	2.5	UnReg	12	11.51	2.37	UnReg	13.5	13.78	2.84	0.95	1.14	-0.07	0.19	-0.12	0.35
NM_001015072	chr7	100486343	100487339	-	UFSP1	996	173.25	176.58	177.29	UnReg	149.5	142.51	143.08	UnReg	135.25	140.93	141.49	0.81	0.8	-0.31	-0.33	-34.21	-35.8
NM_001015880	chr10	89419475	89507462	+	PAPSS2	3858	1.5	1.33	0.34	UnReg	0	0	0	UnReg	0.5	0.53	0.14	0	0.4	#NAME?	-1.34	-0.34	-0.21
NM_001017361	chr6	74072399	74073898	+	KHDC3L	1022	0.25	0.31	0.31	UnReg	0	0	0	UnReg	0	0	0	0	0	#NAME?	#NAME?	-0.31	-0.31
NM_001017363	chr9	34621454	34628011	-	ARID3C	1239	29.25	28.58	23.07	UnReg	8.75	9.05	7.31	UnReg	13	13.65	11.01	0.32	0.48	-1.66	-1.07	-15.76	-12.05
NM_001017371	chr2	174771186	174828947	-	SP3	6008	11.5	10.82	1.8	UnReg	10	9.56	1.59	UnReg	8.25	8.75	1.46	0.88	0.81	-0.18	-0.31	-0.21	-0.34
NM_001017372	chr5	128301212	128369335	+	SLC27A6	3231	0.25	0	0	UnReg	0	0	0	UnReg	0	0	0	NA	NA	NA	NA	0	0
NM_001017402	chr1	209788217	209824679	-	LAMB3	4307	1.5	0.63	0.15	UnReg	1	0.95	0.22	UnReg	0.5	0.49	0.11	1.51	0.78	0.59	-0.36	0.07	-0.03
NM_001017420	chr8	27632057	27662424	+	ESCO2	3358	1581.25	1573.49	468.58	UnReg	1572	1502.23	447.36	UnReg	1639.75	1715.43	510.85	0.95	1.09	-0.07	0.12	-21.22	42.27
NM_001017526	chr22	45148437	45258664	+	ARHGAP8	1725	1.5	1.36	0.79	UnReg	3.25	3.02	1.75	UnReg	1.75	1.86	1.08	2.22	1.37	1.15	0.46	0.96	0.29
NM_001017536	chr12	48235319	48298814	-	VDR	5044	0.5	0.68	0.14	UnReg	2.5	2.51	0.5	UnReg	2	2.12	0.42	3.66	3.1	1.87	1.63	0.36	0.29
NM_001017916	chr17	61509664	61523545	-	CYB561	3154	2.5	2.72	0.86	UnReg	2	1.89	0.6	UnReg	2.5	2.67	0.85	0.7	0.98	-0.52	-0.03	-0.26	-0.02
NM_001017921	chr19	5904851	5910263	+	VMAC	1670	52	46.72	27.98	UnReg	76	73.54	44.03	UnReg	68.25	70.97	42.5	1.57	1.52	0.65	0.6	16.06	14.52
NM_001017923	chr14	45366506	45376460	+	C14orf28	2906	158	155.45	53.49	UnReg	207.75	198.83	68.42	UnReg	115.75	119.96	41.28	1.28	0.77	0.36	-0.37	14.93	-12.21
NM_001017961	chr1	166039255	166135958	-	FAM78B	2235	1.5	1.99	0.89	UnReg	1.5	1.21	0.54	UnReg	0.5	0.55	0.25	0.6	0.28	-0.73	-1.85	-0.35	-0.64
[truncated: 23,644 more rows]
